# Supplementary material for: Klebsiella pneumoniae clinical isolates with features of both multidrug-resistance and hypervirulence have unexpectedly low virulence
Source: Nat Commun. 2023 Dec 2;14:7962. doi: 10.1038/s41467-023-43802-1 (PMC10693551; doi:10.1038/s41467-023-43802-1)
Supplement: Supplementary file 4 — Supplementary Data 1 [file 41467_2023_43802_MOESM4_ESM.xlsx]

## Sheet: All
Supplementary Data 1A. Kleborate results of all isolates included in this study
Library Name	Isolation_source	SRA/Accession	Location	contig_count	N50	largest_contig	total_size	ambiguous_bases	QC_warnings	ST	virulence_score	resistance_score	num_resistance_classes	num_resistance_genes	Yersiniabactin	YbST	Colibactin	CbST	Aerobactin	AbST	Salmochelin	SmST	RmpADC	RmST	rmpA2	wzi	K_locus	K_locus_problems	K_locus_confidence	K_locus_identity	K_locus_missing_genes	O_locus	O_type	O_locus_problems	O_locus_confidence	O_locus_identity	O_locus_missing_genes	AGly_acquired	Col_acquired	Fcyn_acquired	Flq_acquired	Gly_acquired	MLS_acquired	Phe_acquired	Rif_acquired	Sul_acquired	Tet_acquired	Tgc_acquired	Tmt_acquired
CRE-001	Lung	SAMN34352481	Northwestern	208	137517	438799	6050205	no	-	ST258	2	1	8	14	ybt 17; ICEKp10	291-1LV	clb 3	17-1LV	-	0	-	0	-	0	-	wzi154	KL107	none	Very high	0.9999		O2v2	O2	-	High	0.9836	O1/O2v2_03_wbbM	aac(3)-IId^;aac(6')-Ib'.v1;aadA*;aadA2^;strA.v1^;strB.v1	-	-	-	-	-	catA1^	-	sul1;sul2	tet(A).v1	-	dfrA12;dfrA14.v1^
CRE-002	Sputum	SAMN17600113	Northwestern	125	139053	438635	5747071	no	-	ST258	2	2	8	14	ybt 17; ICEKp10	291	clb 3	17-1LV	-	0	-	0	-	0	-	wzi154	KL107	?	Good	0.9999		OL102	OL102	-*	None	0.8802	OL102_05_wbbL,OL102_06_rhamnan,OL102_07_wzm,OL102_08_wzt	aac(6')-Ib'.v1;aadA*;aadA2^;strA.v1^;strB.v1	-	-	-	-	-	catA1^	-	sul1;sul2	-	-	dfrA12;dfrA14.v1^
CRE-004	Lung	SAMN17600114	Northwestern	193	130607	438799	5897313	no	-	ST258	2	2	8	13	ybt 17; ICEKp10	291-1LV	clb 3	17-1LV	-	0	-	0	-	0	-	wzi154	KL107	none	Very high	0.9999		O2v2	O2	none	Very high	0.9838		aac(6')-Ib'.v1;aadA*;aadA2^;strA.v1^;strB.v1	-	-	-	-	-	catA1^	-	sul1;sul2	-	-	dfrA12;dfrA14.v1^
CRE-007	Urine	SAMN17600115	Northwestern	198	129657	333631	5887706	no	-	ST258	2	2	8	11	ybt 17; ICEKp10	289	clb 3	17-1LV	-	0	-	0	-	0	-	wzi154	KL107	?	Good	0.9999		O2v2	O2	none	Very high	0.9838		aac(6')-Ib'.v1;aadA*;strA.v1^;strB.v1	-	-	-	-	-	catA1^	-	sul2	-	-	dfrA12;dfrA14.v1^
CRE-008	Urine	SAMN17600116	Northwestern	122	149643	457561	5933616	no	-	ST258	2	2	8	10	ybt 17; ICEKp10	251	clb 3	62	-	0	-	0	-	0	-	wzi154	KL107	none	Very high	0.9998		O2v2	O2	none	Very high	0.9838		aac(6')-Ib'.v1;aadA2^;aph(3')-IIa;aph3-Ia.v1^	-	-	-	-	mphA	catA1^	-	sul1	-	-	dfrA12
CRE-010A	-	SAMN34352481	Northwestern	124	261970	543401	5862209	no	-	ST258	2	2	8	15	ybt 17; ICEKp10	291	clb 3	17-1LV	-	0	-	0	-	0	-	wzi154	KL107	none	Very high	0.9993		O2v2	O2	none	Very high	0.9838		aac(3)-IId^;aac(6')-Ib'.v1;aadA*;aadA5;strA.v1^;strB.v1*?	-	-	-	-	mphA	-	-	sul1;sul2	tet(A).v1	-	dfrA14.v1^;dfrA17
CRE-013	Urine	SAMN17600118	Northwestern	186	134034	438636	5976828	no	-	ST258	2	3	8	9	ybt 17; ICEKp10	289	clb 3	17-1LV	-	0	-	0	-	0	-	wzi154	KL107	?	Good	0.9999		O2v2	O2	none	Very high	0.9838		aac(6')-Ib'.v1;aadA*;strA.v1^;strB.v1	-	-	-	-	-	-	-	sul2	-	-	dfrA14.v1^
CRE-015	Lung	SAMN34352481	Northwestern	66	340328	1553294	5511805	no	-	ST16	3	2	8	10	-	0	-	0	iuc 5	61	-	0	-	0	-	wzi50	KL51	?-	Good	0.9994	KL51_11_wcpA	O3b	O3b	none	Very high	0.9908		aac(3)-IIa.v1^;aac(6')-Ib-cr.v2;aadA5	-	-	-	-	mphA	-	-	sul1	tet(A).v1	-	dfrA17
CRE-017	Urine	SAMN17600119	Northwestern	145	118117	350192	5463222	no	-	ST45	1	0	0	0	ybt 10; ICEKp4	78-1LV	-	0	-	0	-	0	-	0	-	wzi101	KL24	?-	None	0.9895	KL24_06_wzc,KL24_07_wcuD,KL24_08_wcuC,KL24_09_wcuV,KL24_13_wcuG,KL24_14_wzy,KL24_15_wzx	O2v1	O2	none	Very high	0.9875		-	-	-	-	-	-	-	-	-	-	-	-
CRE-019	Lung	SAMN17600120	Northwestern	189	134034	438636	5899035	no	-	ST258	2	2	8	12	ybt 17; ICEKp10	289-1LV	clb 3	17-1LV	-	0	-	0	-	0	-	wzi154	KL107	?	Good	0.9999		O2v2	O2	none	Very high	0.9836		aac(6')-Ib'.v1;aadA*;aph(3')-IIa;strA.v1^;strB.v1	-	-	-	-	-	catA1^	-	sul2	-	-	dfrA14.v1^
CRE-023	-	SAMN17600121	Northwestern	181	130289	358619	5868403	no	-	ST258	2	2	8	10	ybt 17; ICEKp10	289	clb 3	17-1LV	-	0	-	0	-	0	-	-	KL107	?-	Low	0.9998	KL107_03_wzi	O2v2	O2	none	Very high	0.9837		aac(6')-Ib'.v1;aadA*;strA.v1^;strB.v1	-	-	-	-	-	catA1^	-	sul2	-	-	dfrA14.v1^
CRE-025	Urine	SAMN17600122	Northwestern	195	134024	438636	5896876	no	-	ST258	2	2	8	14	ybt 17; ICEKp10	289	clb 3	17-1LV	-	0	-	0	-	0	-	wzi154	KL107	none	Very high	0.9999		O2v2	O2	none	Very high	0.9838		aac(6')-Ib'.v1;aadA*;aadA2^;strA.v1^;strB.v1	-	-	-	-	-	catA1^	-	sul1;sul2	-	-	dfrA12;dfrA14.v1^
CRE-027	Lung	SAMN17600123	Northwestern	177	129689	438799	5834066	no	-	ST258	2	2	7	9	ybt 17; ICEKp10	289	clb 3	17-1LV	-	0	-	0	-	0	-	wzi154	KL107	none	Very high	0.9999		O2v2	O2	none	Very high	0.9838		aac(6')-Ib'.v1;aadA*;strA.v1^;strB.v1	-	-	-	-	-	-	-	sul2	-	-	dfrA14.v1^
CRE-028	Urine	SAMN17600124	Northwestern	169	124373	324640	5823472	no	-	ST258	2	2	7	10	ybt 17; ICEKp10	291	clb 3	17-2LV	-	0	-	0	-	0	-	wzi154	KL107	?-	Low	0.9999	KL107_09,KL107_10	O2v2	O2	none	Very high	0.9838		aac(6')-Ib'.v1;aadA*;strA.v1^;strB.v1	-	-	-	-	-	catA1^	-	sul2	-	-	dfrA14.v1^
CRE-032	Urine	SAMN17600125	Northwestern	148	130663	438799	5786014	no	-	ST258	2	2	7	9	ybt 17; ICEKp10	289	clb 3	17-1LV	-	0	-	0	-	0	-	wzi154	KL107	?-	Good	0.9999	KL107_09	O2v2	O2	none	Very high	0.9838		aac(6')-Ib'.v1;aadA*;strA.v1^;strB.v1	-	-	-	-	-	-	-	sul2	-	-	dfrA14.v1^
CRE-035	Lung	SAMN17600126	Northwestern	222	130289	333631	6069842	no	-	ST258	2	2	10	18	ybt 17; ICEKp10	291	clb 3	17-1LV	-	0	-	0	-	0	-	wzi154	KL107	none	Very high	0.9999		O2v2	O2	none	Very high	0.9838		aac(3)-IId^;aac(6')-Ib'.v1;aadA*;aadA2^;aadA5;strA.v1^;strB.v1*	-	-	-	-	mphA	catA1^	-	sul1;sul2	tet(A).v1	-	dfrA12;dfrA14.v1^;dfrA17
CRE-036	Bile	SAMN17600127	Northwestern	109	204945	462638	5586727	no	-	ST22	0	0	6	10	-	0	-	0	-	0	-	0	-	0	-	wzi9	KL9	?	Good	0.9999		O2v2	O2	none	Very high	0.9845		aadA2*;ant(2'')-Ia	-	-	qnrA1	-	-	catB11;catB3.v2;cmlA6*	-	sul1	-	-	dfrA19*
CRE-038	Lung	SAMN17600128	Northwestern	206	129666	351094	5892937	no	-	ST258	2	2	8	13	ybt 17; ICEKp10	289	clb 3	17-1LV	-	0	-	0	-	0	-	wzi154	KL107	none	Very high	0.9999		O2v2	O2	none	Very high	0.9837		aac(6')-Ib'.v1;aadA*;aadA2^;strA.v1^;strB.v1	-	-	-	-	-	catA1^	-	sul1;sul2	-	-	dfrA12;dfrA14.v1^
CRE-041	Lung	SAMN17600129	Northwestern	115	152454	340499	5535821	no	-	ST258	0	2	7	9	-	0	-	0	-	0	-	0	-	0	-	wzi29	KL106	-	High	0.9998	KL106_17	O2v2	O2	none	Very high	0.9847		aac(6')-Ib'.v1;aadA2^;aph3-Ia.v1^	-	-	-	-	mphA	catA1^	-	sul1*	-	-	dfrA12;dfrA14.v1^
CRE-043	-	SAMN17600130	Northwestern	163	137721	438636	5898799	no	-	ST258	2	2	7	12	ybt 17; ICEKp10	291	clb 3	17-1LV	-	0	-	0	-	0	-	wzi154	KL107	none	Very high	0.9998		O2v2	O2	none	Very high	0.9838		aac(6')-Ib'.v1;aadA*;aadA2^;strA.v1^;strB.v1	-	-	-	-	-	catA1^	-	sul1;sul2	-	-	dfrA12;dfrA14.v1^
CRE-044	Urine	SAMN17600131	Northwestern	181	130583	438636	5895071	no	-	ST258	2	2	8	14	ybt 17; ICEKp10	289	clb 3	17-1LV	-	0	-	0	-	0	-	wzi154	KL107	none	Very high	0.9999		O2v2	O2	none	Very high	0.9838		aac(6')-Ib'.v1;aadA*;aadA2^;strA.v1^;strB.v1	-	-	-	-	-	catA1^	-	sul1;sul2	-	-	dfrA12;dfrA14.v1^
CRE-046	Lung	SAMN17600132	Northwestern	217	126085	261608	5884806	no	-	ST258	2	2	8	13	ybt 17; ICEKp10	289	clb 3	17-1LV	-	0	-	0	-	0	-	wzi154	KL107	?-	Low	0.9998	KL107_09,KL107_10	O2v2	O2	?-	Good	0.9839	O1/O2v2_08_gmlC	aadA*;aadA2^;strA.v1^;strB.v1	-	-	-	-	-	catA1^	-	sul1;sul2	-	-	dfrA12;dfrA14.v1^
CRE-047	Urine	SAMN08111037	Northwestern	203	126389	270669	5935263	no	-	ST258	2	3	8	11	ybt 17; ICEKp10	291	clb 3	17-1LV	-	0	-	0	-	0	-	wzi154	KL107	?-	Good	0.9999	KL107_09	O2v2	O2	none	Very high	0.9838		aadA*;aadA2^;strA.v1^;strB.v1	-	-	-	-	-	catA1^	-	sul1;sul2	-	-	dfrA12;dfrA14.v1^
CRE-048	Lung	SAMN17600133	Northwestern	197	130289	438634	5888498	no	-	ST258	2	2	8	14	ybt 17; ICEKp10	289	clb 3	17-1LV	-	0	-	0	-	0	-	wzi154	KL107	?	Good	0.9999		O2v2	O2	none	Very high	0.9838		aac(6')-Ib'.v1;aadA*;aadA2^;strA.v1^;strB.v1	-	-	-	-	-	catA1^	-	sul1;sul2	-	-	dfrA12;dfrA14.v1^
CRE-049	Blood	SAMN17600134	Northwestern	230	119157	333631	6063899	no	-	ST258	2	2	10	19	ybt 17; ICEKp10	291	clb 3	17-1LV	-	0	-	0	-	0	-	wzi154	KL107	?	Good	0.9999		O2v2	O2	none	Very high	0.9838		aac(3)-IId^;aac(6')-Ib'.v1;aadA*;aadA2^;aadA5;strA.v1^;strB.v1*	-	-	-	-	mphA	catA1^	-	sul1;sul2	tet(A).v1	-	dfrA12;dfrA14.v1^;dfrA17
CRE-050	Urine	SAMN17600135	Northwestern	107	149643	609742	5813702	no	-	ST258	2	2	9	10	ybt 17; ICEKp10	251-1LV	clb 3	62	-	0	-	0	-	0	-	wzi154	KL107	none	Very high	0.9999		O2v2	O2	none	Very high	0.9837		aac(6')-Ib'.v1;aadA2^;aph3-Ia.v1^	-	-	-	-	mphA	catA1^	-	sul1	-	-	dfrA12
CRE-051	Lung	SAMN17600136	Northwestern	179	137377	438636	5892564	no	-	ST258	2	2	8	14	ybt 17; ICEKp10	289	clb 3	17-1LV	-	0	-	0	-	0	-	wzi154	KL107	?	Good	0.9999		O2v2	O2	none	Very high	0.9838		aac(6')-Ib'.v1;aadA*;aadA2^;strA.v1^;strB.v1	-	-	-	-	-	catA1^	-	sul1;sul2	-	-	dfrA12;dfrA14.v1^
CRE-052	Urine	SAMN17600137	Northwestern	202	127177	332511	5884590	no	-	ST258	2	2	7	12	ybt 17; ICEKp10	291	clb 3	17-1LV	-	0	-	0	-	0	-	wzi154	KL107	?-	Low	0.9998	KL107_09,KL107_10	OL102	OL102	-*	None	0.8802	OL102_05_wbbL,OL102_06_rhamnan,OL102_07_wzm,OL102_08_wzt	aac(6')-Ib'.v1;aadA*;aadA2^;strA.v1^;strB.v1	-	-	-	-	-	catA1^	-	sul1;sul2	-	-	dfrA12;dfrA14.v1^
CRE-054	Urine	SAMN34352481	Northwestern	128	143590	296783	5656491	no	-	ST258	2	0	6	11	ybt 17; ICEKp10	267	clb 3	19	-	0	-	0	-	0	-	wzi29	KL106	?-	None	0.9992	KL106_07_wzy,KL106_08,KL106_10_wecB,KL106_15_rfbp,KL106_17	O2v2	O2	none	Very high	0.9848		aac(3)-IV*;aadA2^;aadA^;aph(4)-Ia;aph3-Ia.v1^	-	-	-	-	mphA	catA1^;cmlA1*	-	sul1*;sul3	-	-	dfrA12
CRE-055	Urine	SAMN14453492	Northwestern	132	114430	275482	5617578	no	-	ST13	2	2	4	3	ybt 17; ICEKp10	267	clb 3 (incomplete)	19-4LV	-	0	-	0	-	0	-	wzi40	KL3	?	Good	0.9999		O2v2	O2	none	Very high	0.9874		aac(6')-Ib'.v1	-	-	-	-	-	-	-	sul2	-	-	-
CRE-056	Lung	SAMN17600138	Northwestern	210	137517	333631	6065974	no	-	ST258	2	2	9	17	ybt 17; ICEKp10	291	clb 3	17-1LV	-	0	-	0	-	0	-	wzi154	KL107	?-	Good	0.9999	KL107_09	O2v2	O2	?	Good	0.9838		aac(6')-Ib'.v1;aadA*;aadA2^;strA.v1^;strB.v1	-	-	-	-	-	catA1^;floR.v2*	-	sul1;sul2	tet(A).v2	-	dfrA12;dfrA14.v1^
CRE-057	Lung	SAMN17600139	Northwestern	231	130289	438636	6061305	no	-	ST258	2	2	11	19	ybt 17; ICEKp10	291	clb 3	17-1LV	-	0	-	0	-	0	-	wzi154	KL107	?-	Low	0.9999	KL107_09,KL107_10	O2v2	O2	none	Very high	0.9838		aac(3)-IId^;aac(6')-Ib'.v1;aadA*;aadA2^;aadA5;strA.v1^;strB.v1*	-	-	-	-	mphA	catA1^	-	sul1;sul2	tet(A).v1	-	dfrA12;dfrA14.v1^;dfrA17
CRE-058	Lung	SAMN17600140	Northwestern	68	330202	919317	5459039	no	-	ST16	3	1	8	9	-	0	-	0	iuc 5	61	-	0	-	0	-	wzi50	KL51	?-	None	0.9993	KL51_08_wcpB,KL51_09_wzy,KL51_11_wcpA,KL51_12_wzx,KL51_13	O3b	O3b	none	Very high	0.9908		aac(3)-IId^;aac(6')-Ib-cr.v2;aadA5	-	-	-	-	mphA	-	-	sul1	tet(A).v1	-	dfrA17
CRE-059	Urine	SAMN17600141	Northwestern	227	110178	270604	6025947	no	-	ST258	2	2	8	16	ybt 17; ICEKp10	289-1LV	clb 3	17-2LV	-	0	-	0	-	0	-	wzi154	KL107	?	Good	0.9999		O2v2	O2	none	Very high	0.9837		aac(6')-Ib'.v1;aadA*;aadA2^;ant(2'')-Ia;strA.v1^;strB.v1	-	-	-	-	-	catA1^	-	sul2	-	-	dfrA1.v1;dfrA12;dfrA14.v1^
CRE-060	Urine	SAMN17600142	Northwestern	157	129666	321820	5887664	no	-	ST258	2	2	6	8	ybt 17; ICEKp10	291-1LV	clb 3	17-1LV	-	0	-	0	-	0	-	wzi154	KL107	?	Good	0.9999		O2v2	O2	none	Very high	0.9838		aac(6')-Il;aadA*;strA.v1^;strB.v1	-	-	-	-	-	-	-	sul2	-	-	dfrA14.v1^
CRE-061	Lung	SAMN17600143	Northwestern	169	216118	543401	5914438	yes (1)	ambiguous_bases	ST258	2	2	8	13	ybt 17; ICEKp10	289-2LV	clb 3	17-2LV	-	0	-	0	-	0	-	wzi154	KL107	none	Very high	0.9999		O2v2	O2	none	Very high	0.9837		aac(6')-Ib'.v2^;aadA*;aadA2^;strA.v1^;strB.v1	-	-	-	-	-	catA1^	-	sul1;sul2	-	-	dfrA12;dfrA14.v1^
CRE-062	-	SAMN17600144	Northwestern	200	126390	314876	5933274	no	-	ST258	2	2	8	14	ybt 17; ICEKp10	291	clb 3	17-1LV	-	0	-	0	-	0	-	wzi154	KL107	?	Good	0.9999		O2v2	O2	?-	Good	0.9837	O1/O2v2_07_kfoC	aac(6')-Ib'.v1;aadA*;aadA2^;strA.v1^;strB.v1	-	-	-	-	-	catA1^	-	sul1;sul2	-	-	dfrA12;dfrA14.v1^
CRE-065	Lung	SAMN17600145	Northwestern	138	210520	385632	5792319	no	-	ST15	0	2	8	10	-	0	-	0	-	0	-	0	-	0	-	wzi24	KL24	none	Very high	1		O1v1	O1	none	Very high	0.9852		aac(6')-Ib'.v1;aac(6')-Il;aadA1.v1;aadA2^	-	-	-	-	mphA	-	-	sul1	-	-	dfrA12
CRE-066	Urine	SAMN17600146	Northwestern	76	285386	691808	5437769	no	-	ST16	3	0	4	3	-	0	-	0	iuc 5	61	-	0	-	0	-	wzi50	KL51	?-	None	0.9992	KL51_08_wcpB,KL51_09_wzy,KL51_10_wcuF,KL51_11_wcpA,KL51_13,KL51_14_wcoZ	O3b	O3b	none	Very high	0.9908		aac(6')-Ib-cr.v2	-	-	-	-	-	-	-	-	tet(A).v1	-	-
CRE-067	Urine	SAMN17600147	Northwestern	196	123851	341046	5860964	no	-	ST258	2	2	7	13	ybt 17; ICEKp10	289-1LV	clb 3	17-1LV	-	0	-	0	-	0	-	wzi154	KL107	?	Good	0.9998		O2v2	O2	none	Very high	0.9838		aac(6')-Ib'.v1;aadA*;aadA2^;strA.v1^;strB.v1	-	-	-	-	-	catA1^	-	sul1;sul2	-	-	dfrA12;dfrA14.v1^
CRE-070	Urine	SAMN17600149	Northwestern	172	214747	434188	5955594	no	-	ST258	2	2	8	14	ybt 17; ICEKp10	291	clb 3	17-1LV	-	0	-	0	-	0	-	wzi154	KL107	?	Good	0.9999		O2v2	O2	?-	Good	0.9837	O1/O2v2_07_kfoC	aac(6')-Ib'.v1;aadA*;aadA2^;strA.v1^;strB.v1	-	-	-	-	-	catA1^	-	sul1;sul2	-	-	dfrA12;dfrA14.v1^
CRE-074	Wound	SAMN17600150	Northwestern	130	136987	308800	5809200	no	-	ST258	2	2	7	10	ybt 17; ICEKp10	291	clb 3	17-1LV	-	0	-	0	-	0	-	wzi154	KL107	none	Very high	0.9999		O2v2	O2	none	Very high	0.9837		aac(6')-Ib'.v2^;aadA*;strA.v1^;strB.v1	-	-	-	-	-	catA1^	-	sul2	-	-	dfrA14.v1^
CRE-078	Lung	SAMN17600151	Northwestern	191	134096	543324	5895663	no	-	ST258	2	2	8	13	ybt 17; ICEKp10	289	clb 3	17-1LV	-	0	-	0	-	0	-	wzi154	KL107	none	Very high	0.9999		O2v2	O2	none	Very high	0.9838		aac(6')-Ib'.v2^;aadA*;aadA2^;strA.v1^;strB.v1	-	-	-	-	-	catA1^	-	sul1;sul2	-	-	dfrA12;dfrA14.v1^
CRE-079	Urine	SAMN34352481	Northwestern	109	170395	571102	5502575	no	-	ST45	1	0	0	0	ybt 10; ICEKp4	78	-	0	-	0	-	0	-	0	-	wzi101	KL24	?	Good	0.9901		O2v1	O2	none	Very high	0.9876		-	-	-	-	-	-	-	-	-	-	-	-
CRE-081	Sputum	SAMN17600152	Northwestern	155	129666	333631	5798488	no	-	ST258	2	2	7	10	ybt 17; ICEKp10	289	clb 3	17-1LV	-	0	-	0	-	0	-	wzi154	KL107	?-	Good	0.9999	KL107_09	O2v2	O2	none	Very high	0.9838		aac(6')-Ib'.v1;aadA*;strA.v1^;strB.v1	-	-	-	-	-	-	-	sul2	-	-	dfrA14.v1^
CRE-082	-	SAMN17600153	Northwestern	136	130660	308800	5808694	no	-	ST258	2	2	7	10	ybt 17; ICEKp10	291	clb 3	17-1LV	-	0	-	0	-	0	-	wzi154	KL107	none	Very high	0.9999		O2v2	O2	none	Very high	0.9837		aac(6')-Ib'.v2^;aadA*;strA.v1^;strB.v1	-	-	-	-	-	catA1^	-	sul2	-	-	dfrA14.v1^
CRE-083	Sputum	SAMN17600154	Northwestern	116	130048	372273	5496818	no	-	ST15	2	2	6	5	ybt 17; ICEKp10	289-1LV	clb 3	17-3LV	-	0	-	0	-	0	-	wzi93	KL112	?-	Good	0.9865	KL112_10_wcaO	O1v1	O1	none	Very high	0.9852		aac(6')-Ib-cr.v2	-	-	-	-	-	CatB4.v1	-	-	-	-	dfrA14.v1^
CRE-084	-	SAMN34352481	Northwestern	147	108617	484192	5443577	no	-	ST34	0	0	0	0	-	0	-	0	-	0	-	0	-	0	-	wzi96	KL38	?-	Good	0.9999	KL38_08_wzy,KL38_13_wckR	O3b	O3b	none	Very high	0.9918		-	-	-	-	-	-	-	-	-	-	-	-
CRE-085	-	SAMN14453493	Northwestern	126	141982	438636	5629131	no	-	ST258	2	3	7	8	ybt 17; ICEKp10	289	clb 3	17-1LV	-	0	-	0	-	0	-	wzi154	KL107	none	Very high	0.9999		OL102	OL102	-*	None	0.8802	OL102_05_wbbL,OL102_06_rhamnan,OL102_07_wzm,OL102_08_wzt	aac(6')-Ib'.v1;aadA*;strA.v1^;strB.v1	-	-	-	-	-	-	-	sul2	-	-	dfrA14.v1^
CRE-087	Blood	SAMN17600155	Northwestern	155	129657	438799	5829400	no	-	ST258	2	2	8	14	ybt 17; ICEKp10	289	clb 3	17-1LV	-	0	-	0	-	0	-	wzi154	KL107	?-	Good	0.9999	KL107_10	O2v2	O2	none	Very high	0.9838		aac(6')-Ib'.v1;aadA*;aadA2^;strA.v1^;strB.v1	-	-	-	-	-	catA1^	-	sul1;sul2	-	-	dfrA12;dfrA14.v1^
CRE-088	Urine	SAMN17600156	Northwestern	178	134034	351094	5865260	no	-	ST258	2	2	8	14	ybt 17; ICEKp10	289	clb 3	17-1LV	-	0	-	0	-	0	-	wzi154	KL107	none	Very high	0.9999		O2v2	O2	none	Very high	0.9838		aac(6')-Ib'.v2^;aadA*;aadA2^;strA.v1^;strB.v1	-	-	-	-	-	catA1^	-	sul1;sul2	-	-	dfrA12;dfrA14.v1^
CRE-089	Urine	SAMN17600157	Northwestern	198	127177	438636	5878873	no	-	ST258	2	2	8	13	ybt 17; ICEKp10	289	clb 3	17-1LV	-	0	-	0	-	0	-	wzi154	KL107	?	Good	0.9999		OL102	OL102	-*	None	0.8802	OL102_05_wbbL,OL102_06_rhamnan,OL102_07_wzm,OL102_08_wzt	aac(6')-Ib'.v1;aadA*;aadA2^;strA.v1^;strB.v1	-	-	-	-	-	catA1^	-	sul1;sul2	-	-	dfrA12;dfrA14.v1^
CRE-091	Sputum	SAMN17600158	Northwestern	132	125025	362321	5634052	no	-	ST15	2	2	7	13	ybt 17; ICEKp10	289-1LV	clb 3	17-3LV	-	0	-	0	-	0	-	wzi93	KL112	?-	Good	0.9865	KL112_08	O1/O2v1	unknown	none	Very high	0.9851		aac(6')-Ib'.v1;aadA*;aadA2^;strA.v1^;strB.v1	-	-	-	-	mphA	-	-	sul1;sul2	-	-	dfrA12;dfrA14.v1^
CRE-094	Lung	SAMN17600159	Northwestern	116	207238	543401	5698141	yes (1)	ambiguous_bases	ST258	2	2	6	9	ybt 17; ICEKp10	289	clb 3	17-1LV	-	0	-	0	-	0	-	wzi154	KL107	none	Very high	0.9999		O2v2	O2	-	Good	0.9837	O1/O2v2_01_wzm	aac(6')-Ib'.v1;aadA*;strA.v1^;strB.v1	-	-	-	-	-	-	-	sul2	-	-	dfrA14.v1^
CRE-095	Urine	SAMN17600160	Northwestern	153	214747	362717	5935736	yes (8)	ambiguous_bases	ST258	2	2	8	14	ybt 17; ICEKp10	291	clb 3	17-1LV	-	0	-	0	-	0	-	wzi154	KL107	?	Good	0.9999		O2v2	O2	?-	Good	0.9837	O1/O2v2_07_kfoC	aac(6')-Ib'.v1;aadA*;aadA2^;strA.v1^;strB.v1	-	-	-	-	-	catA1^	-	sul1;sul2	-	-	dfrA12;dfrA14.v1^
CRE-096	Lung	SAMN17600161	Northwestern	199	128890	322853	5852663	no	-	ST258	2	2	8	13	ybt 17; ICEKp10	291	clb 3	17-1LV	-	0	-	0	-	0	-	wzi154	KL107	?	Good	0.9998		O2v2	O2	?-	Good	0.9836	O1/O2v2_06_wbbO,O1/O2v2_07_kfoC	aac(6')-Ib'.v2^;aadA*;aadA2^;strA.v1^;strB.v1	-	-	-	-	-	catA1^	-	sul1;sul2	-	-	dfrA12;dfrA14.v1^
CRE-098	Lung	SAMN17600162	Northwestern	128	114430	275429	5614552	no	-	ST13	2	2	3	2	ybt 17; ICEKp10	267	clb 3 (incomplete)	19-4LV	-	0	-	0	-	0	-	wzi40	KL3	?-	Good	0.9998	KL3_12,KL3_14	O1/O2v2	unknown	none	Very high	0.9874		-	-	-	-	-	-	-	-	sul2	-	-	-
CRE-099	-	SAMN17600163	Northwestern	155	121578	560484	6103074	no	-	ST258	2	3	9	12	ybt 17; ICEKp10	251-3LV	clb 3	62	-	0	-	0	-	0	-	wzi154	KL107	?-	Good	0.9999	KL107_07_wbaP	O2v2	O2	?-	Good	0.9838	O1/O2v2_08_gmlC	aac(6')-Ib'.v1;aadA2^;ant(2'')-Ia;aph3-Ia.v1^	-	-	-	-	mphA	catA1^;catB3.v2	-	sul1*	-	-	dfrA12
CRE-100	Urine	SAMN17600164	Northwestern	110	231253	841191	5936271	yes (1)	ambiguous_bases	ST258	2	2	9	9	ybt 17; ICEKp10	251-1LV	clb 3	62	-	0	-	0	-	0	-	wzi154	KL107	none	Very high	0.9998		O2v2	O2	none	Very high	0.9838		aac(6')-Ib'.v1;aadA2^	-	-	-	-	mphA	catA1^	-	sul1	-	-	dfrA12
CRE-102	Urine	SAMN17600165	Northwestern	162	130290	455628	5905972	no	-	ST258	2	2	8	10	ybt 17; ICEKp10	291	clb 3	17-2LV	-	0	-	0	-	0	-	wzi154	KL107	?	Good	0.9999		O2v2	O2	?-	Good	0.9838	O1/O2v2_02_wzt	aac(6')-Il;aadA*;strA.v1^;strB.v1	-	-	-	-	-	catA1^	-	sul2	-	-	dfrA14.v1^
CRE-103	Urine	SAMN17600166	Northwestern	149	137468	270551	5705124	no	-	ST258	2	2	6	9	ybt 17; ICEKp10	289	clb 3	17-2LV	-	0	-	0	-	0	-	wzi154	KL107	?-	Good	0.9998	KL107_09	O2v2	O2	none	Very high	0.9837		aac(6')-Ib'.v1;aadA*;strA.v1^;strB.v1	-	-	-	-	-	-	-	sul2	-	-	dfrA14.v1^
CRE-104	Urine	SAMN17600167	Northwestern	125	133969	438636	5708190	no	-	ST258	2	2	6	9	ybt 17; ICEKp10	289	clb 3	17-2LV	-	0	-	0	-	0	-	wzi154	KL107	none	Very high	0.9999		O2v2	O2	none	Very high	0.9837		aac(6')-Ib'.v1;aadA*;strA.v1^;strB.v1	-	-	-	-	-	-	-	sul2	-	-	dfrA14.v1^
CRE-105	Bile	SAMN17600168	Northwestern	192	129666	438636	5899118	no	-	ST258	2	2	8	13	ybt 17; ICEKp10	289	clb 3	17-1LV	-	0	-	0	-	0	-	wzi154	KL107	?-	Good	0.9999	KL107_08	O2v2	O2	none	Very high	0.9838		aadA*;aadA2^;strA.v1^;strB.v1	-	-	-	-	-	catA1^	-	sul1;sul2	-	-	dfrA12;dfrA14.v1^
CRE-106	Urine	SAMN17600169	Northwestern	135	152566	438636	5841862	no	-	ST258	2	2	6	9	ybt 17; ICEKp10	291	clb 3	17-1LV	-	0	-	0	-	0	-	wzi154	KL107	none	Very high	0.9999		O2v2	O2	none	Very high	0.9838		aac(6')-Il;aadA*;strA.v1^;strB.v1	-	-	-	-	-	-	-	sul2	-	-	dfrA14.v1^
CRE-107	Wound	SAMN17600170	Northwestern	130	143715	456025	5823299	no	-	ST258	2	2	4	3	ybt 17; ICEKp10	251-1LV	clb 3	62	-	0	-	0	-	0	-	wzi154	KL107	?	Good	0.9998		O2v2	O2	none	Very high	0.9837		aac(6')-Ib'.v1	-	-	-	-	-	-	-	-	-	-	-
CRE-109	Urine	SAMN17600171	Northwestern	179	168185	460254	5820412	no	-	ST45	1	2	8	13	ybt 10; ICEKp4	78-1LV	-	0	-	0	-	0	-	0	-	wzi101	KL24	?-	Good	0.99	KL24_08_wcuC	O2v1	O2	none	Very high	0.9875		aac(6')-Ib'.v1;aadA*;ant(2'')-Ia;strA.v1^;strB.v1	-	-	-	-	-	-	-	sul2	tet(D)	-	dfrA1.v1;dfrA14.v1^
CRE-110	Urine	SAMN17600172	Northwestern	146	130066	367431	5838776	no	-	ST258	2	2	7	8	ybt 17; ICEKp10 (incomplete)	240-5LV	clb 3	62	-	0	-	0	-	0	-	wzi154	KL107	?	Good	0.9999		O2v2	O2	none	Very high	0.9838		aac(6')-Ib'.v1;aadA2^;aph3-Ia.v1^	-	-	-	-	mphA	catA1^	-	sul1	-	-	dfrA12
CRE-112	-	SAMN17600173	Northwestern	126	131141	331330	5809871	no	-	ST258	2	2	7	10	ybt 17; ICEKp10	291	clb 3	17-2LV	-	0	-	0	-	0	-	wzi154	KL107	none	Very high	0.9999		O2v2	O2	none	Very high	0.9838		aac(6')-Ib'.v2^;aadA*;strA.v1^;strB.v1	-	-	-	-	-	catA1^	-	sul2	-	-	dfrA14.v1^
CRE-113	Lung	SAMN17600174	Northwestern	189	133091	308800	5953428	no	-	ST258	2	2	7	12	ybt 17; ICEKp10	291-1LV	clb 3	17-1LV	-	0	-	0	-	0	-	wzi154	KL107	?	Good	0.9999		O2v2	O2	none	Very high	0.9838		aadA*;aadA2^;strA.v1^;strB.v1	-	-	-	-	-	catA1^	-	sul1;sul2	-	-	dfrA12;dfrA14.v1^
CRE-114	Urine	SAMN17600175	Northwestern	134	137534	367566	6103694	no	-	ST258	2	2	8	9	ybt 17; ICEKp10	251-1LV	clb 3	62	-	0	-	0	-	0	-	wzi154	KL107	none	Very high	0.9999		O2v2	O2	none	Very high	0.9838		aac(6')-Ib'.v2^;aadA2^;aph3-Ia.v1^	-	-	-	-	mphA	-	-	sul1	-	-	dfrA12
CRE-115	Urine	SAMN17600176	Northwestern	194	130288	333631	6082309	no	-	ST258	2	2	7	10	ybt 17; ICEKp10	289	clb 3	17-1LV	-	0	-	0	-	0	-	wzi154	KL107	?-	Good	0.9983	KL107_10	O2v2	O2	none	Very high	0.9837		aac(6')-Il;aadA*;strA.v1^;strB.v1	-	-	-	-	-	catA1^	-	sul2	-	-	-
CRE-117	Urine	SAMN17600177	Northwestern	139	152205	325252	5871051	no	-	ST258	2	2	6	9	ybt 17; ICEKp10	247	clb 3	62	-	0	-	0	-	0	-	wzi154	KL107	?	Good	0.9999		O2v2	O2	?	Good	0.9838		aac(6')-33;aac(6')-Ib'.v1;aadA2^;ant(2'')-Ia	-	-	-	-	-	-	-	sul1;sul2	-	-	dfrA12
CRE-118	Blood	SAMN23524119	Northwestern	109	163854	387133	5481655	no	-	ST11	1	1	8	10	ybt 9; ICEKp3	183	-	0	-	0	-	0	-	0	-	wzi50	KL15	?-	Good	0.9979	KL15_08_wceN	O4	O4	none	Very high	0.9966		aac(3)-IIa.v1^;aac(6')-Ib-cr.v2;aadA2^;aph3-Ia.v1^	-	-	-	-	mphA	CatB4.v1?	-	sul1	-	-	dfrA12
CRE-121	-	SAMN17600178	Northwestern	191	137623	286660	5819386	no	-	ST258	2	2	9	12	ybt 17; ICEKp10	289	clb 3	17-1LV	-	0	-	0	-	0	-	wzi154	KL107	?	Good	0.9999		O2v2	O2	none	Very high	0.9838		aadA*;aph3-Ia.v1^;strA.v1^;strB.v1	-	-	-	-	mphA	catA1^	-	sul2	-	-	dfrA14.v1^
CRE-122	Urine	SAMN17600179	Northwestern	116	137377	351094	5642582	no	-	ST258	2	2	6	9	ybt 17; ICEKp10	291	clb 3	17-1LV	-	0	-	0	-	0	-	wzi154	KL107	none	Very high	0.9999		OL102	OL102	-*	None	0.8802	OL102_05_wbbL,OL102_06_rhamnan,OL102_07_wzm,OL102_08_wzt	aac(6')-Ib'.v1;aadA*;strA.v1^;strB.v1	-	-	-	-	-	-	-	sul2	-	-	dfrA14.v1^
CRE-123	Urine	SAMN17600180	Northwestern	152	141981	287559	5792368	no	-	ST258	2	2	8	12	ybt 17; ICEKp10	289	clb 3	17-1LV	-	0	-	0	-	0	-	wzi154	KL107	?	Good	0.9999		O2v2	O2	none	Very high	0.9838		aac(6')-Ib'.v2^;aadA*;aph3-Ia.v1^;strA.v1^;strB.v1	-	-	-	-	mphA	catA1^	-	sul2	-	-	dfrA14.v1^
CRE-124	-	SAMN17600181	Northwestern	139	137517	363628	5658785	no	-	ST258	2	2	6	9	ybt 17; ICEKp10	291	clb 3 (incomplete)	17-2LV	-	0	-	0	-	0	-	-	KL107	?-	None	0.9999	KL107_03_wzi,KL107_04_wza,KL107_05_wzb,KL107_06_wzc	O2v2	O2	?	Good	0.9832		aac(6')-Ib'.v1;aadA*;strA.v1^;strB.v1	-	-	-	-	-	-	-	sul2	-	-	dfrA14.v1^
CRE-127	Lung	SAMN17600182	Northwestern	109	170342	363123	5712811	no	-	ST258	2	2	6	9	ybt 17; ICEKp10	291	clb 3	17-2LV	-	0	-	0	-	0	-	wzi154	KL107	?	Good	0.9999		O2v2	O2	none	Very high	0.9838		aac(6')-Ib'.v1;aadA*;strA.v1^;strB.v1	-	-	-	-	-	-	-	sul2	-	-	dfrA14.v1^
CRE-129	Blood	SAMN17600183	Northwestern	111	130499	352606	5592539	no	-	ST258	2	2	6	9	ybt 17; ICEKp10	291	clb 3	17-1LV	-	0	-	0	-	0	-	-	KL107	?	Good	0.9999		O2v2	O2	none	Very high	0.9838		aac(6')-Ib'.v2^;aadA*;strA.v1^;strB.v1	-	-	-	-	-	-	-	sul2	-	-	dfrA14.v1^
CRE-130	Urine	SAMN17600184	Northwestern	130	137330	347355	5799809	no	-	ST258	2	2	8	11	ybt 17; ICEKp10	291-1LV	clb 3	17-1LV	-	0	-	0	-	0	-	wzi154	KL107	?	Good	0.9999		O2v2	O2	none	Very high	0.9838		aac(6')-Ib'.v1;aadA*;strA.v1^;strB.v1	-	-	-	-	-	catA1^	-	sul2	-	-	dfrA14.v1^
CRE-131	-	SAMN17600185	Northwestern	184	154281	331103	5812671	no	-	ST258	2	2	9	13	ybt 17; ICEKp10	289	clb 3	17-1LV	-	0	-	0	-	0	-	wzi154	KL107	none	Very high	0.9999		O2v2	O2	none	Very high	0.9838		aac(6')-Ib'.v2^;aadA*;aph3-Ia.v1^;strA.v1^;strB.v1	-	-	-	-	mphA	catA1^	-	sul2	-	-	dfrA14.v1^
CRE-132	Blood	SAMN17600186	Northwestern	145	137517	341045	5755565	no	-	ST258	2	2	6	9	ybt 17; ICEKp10	289	clb 3	17-1LV	-	0	-	0	-	0	-	wzi154	KL107	none	Very high	0.9999		O2v2	O2	none	Very high	0.9838		aac(6')-Ib'.v2^;aadA*;strA.v1^;strB.v1	-	-	-	-	-	-	-	sul2	-	-	dfrA14.v1^
CRE-133	Urine	SAMN17600187	Northwestern	133	139053	285489	5658083	no	-	ST258	2	2	7	9	ybt 17; ICEKp10	291	clb 3	17-3LV	-	0	-	0	-	0	-	wzi154	KL107	?-	Good	0.9998	KL107_09,KL107_10	O2v2	O2	?-	Good	0.9838	O1/O2v2_08_gmlC	aadA*;strA.v1^;strB.v1	-	-	-	-	-	-	-	sul2	-	-	dfrA14.v1^
CRE-135	Urine	SAMN17600188	Northwestern	171	94233	362085	5592498	no	-	ST15	2	2	7	10	ybt 17; ICEKp10	289-1LV	clb 3	17-3LV	-	0	-	0	-	0	-	wzi93	KL112	?-	Good	0.9865	KL112_10_wcaO	O1v1	O1	-	Good	0.985	O1/O2v1_01_wzm	aadA*;strA.v1^;strB.v1	-	-	-	-	-	CatB4.v1	-	sul2	-	-	dfrA14.v1^
CRE-136	Lung	SAMN17600189	Northwestern	139	130292	350928	6006589	no	-	ST258	2	2	8	13	ybt 17; ICEKp10	251-1LV	clb 3	62-1LV	-	0	-	0	-	0	-	wzi154	KL107	none	Very high	0.9999		O2v2	O2	?	Good	0.9838		aac(6')-Ib'.v1;aadA2^;aadA5;strA.v1^;strB.v1*	-	-	-	-	mphA	-	-	sul1;sul2	tet(A).v1	-	dfrA12;dfrA17
CRE-137	-	SAMN17600190	Northwestern	184	220206	544256	5843095	no	-	ST258	2	2	9	12	ybt 17; ICEKp10	289	clb 3	17-1LV	-	0	-	0	-	0	-	wzi154	KL107	none	Very high	0.9999		O2v2	O2	none	Very high	0.9838		aadA*;aph3-Ia.v1^;strA.v1^;strB.v1	-	-	-	-	mphA	catA1^	-	sul2	-	-	dfrA14.v1^
CRE-138	Lung	SAMN17600191	Northwestern	119	204099	362468	5650117	no	-	ST15	2	2	8	14	ybt 17; ICEKp10	289-1LV	clb 3	17-3LV	-	0	-	0	-	0	-	wzi93	KL112	?-	Good	0.9865	KL112_07_wbaP	O1v1	O1	none	Very high	0.9852		aac(6')-Ib'.v1;aadA*;aadA2^;strA.v1^;strB.v1	-	-	-	-	mphA	-	-	sul1;sul2	-	-	dfrA12;dfrA14.v1^
CRE-141	Blood	SAMN17600192	Northwestern	236	126389	357626	6061790	no	-	ST258	2	2	10	18	ybt 17; ICEKp10	291	clb 3	17-1LV	-	0	-	0	-	0	-	wzi154	KL107	none	Very high	0.9999		O2v2	O2	none	Very high	0.9838		aac(3)-IId^;aac(6')-Ib'.v1;aadA*;aadA2^;aadA5;strA.v1^;strB.v1*	-	-	-	-	mphA	catA1^	-	sul1;sul2	tet(A).v1	-	dfrA12;dfrA14.v1^;dfrA17
CRE-143	Urine	SAMN17600193	Northwestern	117	152205	456024	5957746	no	-	ST258	2	2	8	13	ybt 17; ICEKp10	251-1LV	clb 3	62	-	0	-	0	-	0	-	wzi154	KL107	?	Good	0.9997		O2v2	O2	none	Very high	0.9837		aac(6')-Ib'.v1;aadA2^;aph3-Ia.v1*;strA.v1^;strB.v1*	-	-	-	-	mphA	catA1^	-	sul1;sul2*	tet(B).v2*	-	dfrA12;dfrA8
CRE-149	Urine		Northwestern	105	238832	557783	5514740	no	-	ST14	1	0	4	7	ybt 10; ICEKp4	106	-	0	-	0	-	0	-	0	-	wzi2	KL2	none	Very high	0.9975		O1v1	O1	none	Very high	0.9999		aac(3)-IIa.v1;aac(6')-Il;aadA1.v1;strA.v1;strB.v1	-	-	-	-	-	catA1*	-	-	-	-	-
CRE-152	Wound	SAMN17600194	Northwestern	179	134034	270575	5809402	no	-	ST258	2	2	8	11	ybt 17; ICEKp10	289	clb 3	17-1LV	-	0	-	0	-	0	-	wzi154	KL107	none	Very high	0.9999		O2v2	O2	none	Very high	0.9838		aac(6')-Ib'.v2^;aadA*;strA.v1^;strB.v1	-	-	-	-	-	catA1^	-	sul2	-	-	dfrA14.v1^
CRE-153	Urine	SAMN17600195	Northwestern	177	130143	323012	5845997	no	-	ST258	2	2	8	14	ybt 17; ICEKp10	289-1LV	clb 3	17-1LV	-	0	-	0	-	0	-	wzi154	KL107	none	Very high	0.9999		O2v2	O2	none	Very high	0.9838		aac(6')-Ib'.v1;aadA*;aadA2^;strA.v1^;strB.v1	-	-	-	-	-	catA1^	-	sul1;sul2	-	-	dfrA12;dfrA14.v1^
CRE-154	Urine	SAMN17600196	Northwestern	130	150209	457397	5915473	no	-	ST258	2	2	9	10	ybt 17; ICEKp10	251	clb 3	62	-	0	-	0	-	0	-	wzi154	KL107	none	Very high	0.9999		O2v2	O2	none	Very high	0.9838		aac(6')-Ib'.v1;aadA2^;aph3-Ia.v1^	-	-	-	-	mphA	catA1^	-	sul1	-	-	dfrA12
CRE-155	Wound	SAMN17600197	Northwestern	150	151720	438798	5798384	no	-	ST258	2	2	8	14	ybt 17; ICEKp10	291	clb 3	17-1LV	-	0	-	0	-	0	-	-	KL107	none	Very high	0.9999		O2v2	O2	none	Very high	0.9838		aac(6')-Ib'.v2^;aadA*;aadA2^;strA.v1^;strB.v1	-	-	-	-	-	catA1^	-	sul1;sul2	-	-	dfrA12;dfrA14.v1^
CRE-156	Lung	SAMN17600198	Northwestern	93	203127	548964	5558945	no	-	ST45	1	0	1	1	ybt 10; ICEKp4	78	-	0	-	0	-	0	-	0	-	wzi101	KL24	?-	Good	0.9901	KL24_07_wcuD,KL24_08_wcuC,KL24_14_wzy	O2v1	O2	?-	Good	0.9876	O1/O2v1_05_wbbN	-	-	-	-	-	-	-	-	-	tet(D)	-	-
CRE-157	Urine	SAMN17600199	Northwestern	171	134034	285694	5772563	no	-	ST258	2	2	8	10	ybt 17; ICEKp10	289	clb 3	17-1LV	-	0	-	0	-	0	-	wzi154	KL107	?	Good	0.9999		O2v2	O2	none	Very high	0.9838		aadA*;strA.v1^;strB.v1	-	-	-	-	-	catA1^	-	sul2	-	-	dfrA14.v1^
CRE-158	Wound	SAMN34352481	Northwestern	119	193175	395489	5694189	no	-	ST834	0	0	6	8	-	0	-	0	-	0	-	0	-	0	-	-	KL123	?-*	None	0.9515	KL123_08_wcoX,KL123_09_wzy,KL123_10_wcuF,KL123_12_wzx	O3b	O3b	none	Very high	0.99		aadA2	-	-	qnrA1	-	-	catB11;cmlA6*	-	-	tet(D)	-	dfrA19*
CRE-160	Urine	SAMN17600200	Northwestern	205	137377	438636	5895640	no	-	ST258	2	2	7	13	ybt 17; ICEKp10	289	clb 3	17-1LV	-	0	-	0	-	0	-	wzi154	KL107	none	Very high	0.9999		O2v2	O2	none	Very high	0.9838		aac(6')-Ib'.v2^;aadA*;aadA2^;strA.v1^;strB.v1	-	-	-	-	-	catA1^	-	sul1;sul2	-	-	dfrA12;dfrA14.v1^
CRE-161	Blood	SAMN17600201	Northwestern	179	137925	316017	5897285	no	-	ST258	2	2	7	13	ybt 17; ICEKp10	289	clb 3	17-1LV	-	0	-	0	-	0	-	wzi154	KL107	?-	Good	0.9998	KL107_07_wbaP	O2v2	O2	none	Very high	0.9838		aac(6')-Ib'.v1;aadA*;aadA2^;strA.v1^;strB.v1	-	-	-	-	-	catA1^	-	sul1;sul2	-	-	dfrA12;dfrA14.v1^
CRE-163	-	SAMN17600202	Northwestern	102	134017	362371	5356590	no	-	ST15	0	2	6	9	-	0	-	0	-	0	-	0	-	0	-	wzi93	KL112	?-	None	0.9865	KL112_08,KL112_09_wzy,KL112_10_wcaO,KL112_13_wcuV,KL112_14_wzx	O1/O2v1	unknown	none	Very high	0.9852		aac(6')-Ib'.v1;aadA*;strA.v1^;strB.v1	-	-	-	-	-	-	-	sul2	-	-	dfrA14.v1^
CRE-164	Blood	SAMN23524120	Northwestern	112	158942	456134	5873502	no	-	ST258	2	2	8	13	ybt 17; ICEKp10	251-2LV	clb 3	62-1LV	-	0	-	0	-	0	-	wzi154	KL107	?	Good	0.9999		O2v2	O2	none	Very high	0.9837		aac(6')-Ib'.v1;aadA2^;aadA5;strA.v1^;strB.v1*	-	-	-	-	mphA	-	-	sul1;sul2	tet(A).v1	-	dfrA12;dfrA17
CRE-165	-	SAMN17600203	Northwestern	154	134034	433711	5841396	no	-	ST258	2	2	8	14	ybt 17; ICEKp10	289-1LV	clb 3	17-1LV	-	0	-	0	-	0	-	wzi154	KL107	?-	Good	0.9999	KL107_10	O2v2	O2	none	Very high	0.9838		aac(6')-Ib'.v1;aadA*;aadA2^;strA.v1^;strB.v1	-	-	-	-	-	catA1^	-	sul1;sul2	-	-	dfrA12;dfrA14.v1^
CRE-166	Lung	SAMN17600204	Northwestern	176	130289	371372	5890859	no	-	ST258	2	2	7	13	ybt 17; ICEKp10	289	clb 3	17-1LV	-	0	-	0	-	0	-	wzi154	KL107	none	Very high	0.9993		O2v2	O2	none	Very high	0.9838		aac(6')-Ib'.v1;aadA*;aadA2^;strA.v1^;strB.v1	-	-	-	-	-	catA1^	-	sul1;sul2	-	-	dfrA12;dfrA14.v1^
CRE-167	Urine	SAMN17600205	Northwestern	115	136582	457398	5843290	no	-	ST258	2	2	7	8	ybt 17; ICEKp10	251-2LV	clb 3	62	-	0	-	0	-	0	-	wzi154	KL107	none	Very high	0.9999		O2v2	O2	none	Very high	0.9837		aac(6')-Ib'.v1;aadA2^;aph3-Ia.v1^	-	-	-	-	mphA	catA1^	-	-	-	-	dfrA12
CRE-168	Urine	SAMN17600206	Northwestern	110	137534	368064	5883510	no	-	ST258	2	2	9	9	ybt 17; ICEKp10	251-1LV	clb 3	62-1LV	-	0	-	0	-	0	-	wzi154	KL107	?-	Good	0.9999	KL107_10	O2v2	O2	none	Very high	0.9837		aac(6')-Ib'.v1;aadA2^	-	-	-	-	mphA	catA1^	-	sul1	-	-	dfrA12
CRE-169	Urine	SAMN34352481	Northwestern	92	177239	499813	5357857	no	-	ST3369	0	0	1	0	-	0	-	0	-	0	-	0	-	0	-	wzi180	KL116	?-	None	0.9979	KL116_08_wckV,KL116_09,KL116_14_wzy,KL116_17_wcpG	O1v1	O1	?-	Good	0.9804	O1/O2v1_01_wzm,O1/O2v1_05_wbbN	-	-	-	-	-	-	-	-	-	-	-	-
CRE-170	Sputum	SAMN17600207	Northwestern	123	135548	370946	5518261	no	-	ST15	0	2	7	10	-	0	-	0	-	0	-	0	-	0	-	wzi24	KL24	?-	Good	0.9996	KL24_09_wcuV,KL24_13_wcuG,KL24_14_wzy	O1v1	O1	none	Very high	0.9852		aac(6')-Ib'.v1;aadA*;strA.v1^;strB.v1	-	-	-	-	-	-	-	sul2	-	-	dfrA14.v1^
CRE-171	Lung	SAMN17600208	Northwestern	148	126755	288157	5882632	no	-	ST258	2	2	7	8	ybt 17; ICEKp10	251	clb 3	62	-	0	-	0	-	0	-	wzi154	KL107	?-	Good	0.9999	KL107_07_wbaP	O2v2	O2	none	Very high	0.9838		aac(6')-Ib'.v1;aadA2^;aph3-Ia.v1^	-	-	-	-	mphA	catA1^	-	sul1	-	-	dfrA12
CRE-172	Urine	SAMN17600209	Northwestern	195	129666	270669	5924044	no	-	ST258	2	2	7	10	ybt 17; ICEKp10	291-1LV	clb 3	17-1LV	-	0	-	0	-	0	-	wzi154	KL107	?-	Good	0.9999	KL107_10	O2v2	O2	none	Very high	0.9837		aac(6')-Ib'.v1;aadA*;strA.v1^;strB.v1	-	-	-	-	-	catA1^	-	sul2	-	-	dfrA14.v1^
CRE-173	Wound	SAMN17600210	Northwestern	198	108921	252285	5833345	no	-	ST258	2	2	7	10	ybt 17; ICEKp10	289	clb 3	17-1LV	-	0	-	0	-	0	-	wzi154	KL107	?-	Good	0.9999	KL107_09,KL107_10	O2v2	O2	?-	Good	0.9837	O1/O2v2_08_gmlC	aac(6')-Ib'.v1;aadA*;strA.v1^;strB.v1	-	-	-	-	-	-	-	sul2	-	-	dfrA14.v1^
CRE-176	Blood	SAMN07370819	Northwestern	120	178833	490100	5723550	no	-	ST258	2	2	6	9	ybt 17; ICEKp10	291	clb 3	17-2LV	-	0	-	0	-	0	-	wzi154	KL107	?-	Good	0.9999	KL107_10	O2v2	O2	none	Very high	0.9838		aac(6')-Ib'.v1;aadA*;strA.v1^;strB.v1	-	-	-	-	-	-	-	sul2	-	-	dfrA14.v1^
CRE-177	Blood	SAMN17600211	Northwestern	122	197736	699303	5618277	no	-	ST16	0	1	7	6	-	0	-	0	-	0	-	0	-	0	-	wzi110	KL149	none	Very high	0.9998		O4	O4	?	Good	0.9966		aac(6')-Ib-cr.v2	-	-	qnrB1.v2^	-	-	CatB4.v1?	-	-	tet(A).v1	-	-
CRE-178	Urine	SAMN17600212	Northwestern	150	143116	367566	6101919	no	-	ST258	2	2	8	9	ybt 17; ICEKp10	251-1LV	clb 3	62	-	0	-	0	-	0	-	wzi154	KL107	none	Very high	0.9999		O2v2	O2	none	Very high	0.9838		aac(6')-Ib'.v2^;aadA2^;aph3-Ia.v1^	-	-	-	-	mphA	-	-	sul1	-	-	dfrA12
CRE-180	Urine	SAMN17600213	Northwestern	154	127177	270433	5759612	no	-	ST258	2	2	8	14	ybt 17; ICEKp10	289	clb 3	17-1LV	-	0	-	0	-	0	-	wzi154	KL107	none	Very high	0.9999		O2v2	O2	none	Very high	0.9838		aac(3)-IId^;aac(6')-Ib'.v1;aadA*;aadA5;strA.v1^;strB.v1	-	-	-	-	mphA	-	-	sul1;sul2	tet(A).v1	-	dfrA14.v1^;dfrA17
CRE-182	-	SAMN34352481	Northwestern	103	146395	607941	5426262	no	-	ST45	1	1	8	13	ybt 10; ICEKp4	78-1LV	-	0	-	0	-	0	-	0	-	wzi101	KL24	none	Very high	0.9902		O2v1	O2	?-	Good	0.9876	O1/O2v1_03_wbbM	aac(3)-IIa.v1^;aac(6')-Ib-cr.v2;strA.v1^;strB.v1	-	-	qnrB1.v2^	-	-	CatB4.v1?	-	sul2	tet(A).v1;tet(D)	-	dfrA14.v1^
CRE-183	Thoracentesis	SAMN17600214	Northwestern	109	149643	453295	5883184	no	-	ST258	2	2	9	10	ybt 17; ICEKp10	251-1LV	clb 3	62	-	0	-	0	-	0	-	wzi154	KL107	none	Very high	0.9999		O2v2	O2	none	Very high	0.9837		aac(6')-Ib'.v1;aadA2^;aph3-Ia.v1^	-	-	-	-	mphA	catA1^	-	sul1	-	-	dfrA12
CRE-186	Urine	SAMN17600215	Northwestern	108	125025	373624	5620617	no	-	ST15	2	2	7	13	ybt 17; ICEKp10	289-1LV	clb 3	17-4LV	-	0	-	0	-	0	-	wzi93	KL112	none	Very high	0.9865		O1v1	O1	none	Very high	0.9852		aac(6')-Ib'.v1;aadA*;aadA2^;strA.v1^;strB.v1	-	-	-	-	-	-	-	sul1;sul2	-	-	dfrA12;dfrA14.v1^
CRE-188	-	SAMN17600216	Northwestern	126	159269	457506	5915641	no	-	ST258	2	2	9	10	ybt 17; ICEKp10	251	clb 3	62	-	0	-	0	-	0	-	wzi154	KL107	none	Very high	0.9999		O2v2	O2	none	Very high	0.9838		aac(6')-Ib'.v1;aadA2^;aph3-Ia.v1^	-	-	-	-	mphA	catA1^	-	sul1	-	-	dfrA12
CRE-190	Sputum	SAMN17600217	Northwestern	95	134017	340867	5574430	no	-	ST15	2	2	6	9	ybt 17; ICEKp10	289-1LV	clb 3	17-3LV	-	0	-	0	-	0	-	wzi93	KL112	none	Very high	0.9865		O1v1	O1	none	Very high	0.9852		aac(6')-Ib'.v1;aadA*;strA.v1^;strB.v1	-	-	-	-	-	-	-	sul2	-	-	-
CRE-191	Urine	SAMN17600218	Northwestern	119	149643	416978	5845686	no	-	ST258	2	2	5	4	ybt 17; ICEKp10	251-1LV	clb 3	62-1LV	-	0	-	0	-	0	-	wzi154	KL107	none	Very high	0.9999		O2v2	O2	none	Very high	0.9837		aac(6')-Ib'.v1	-	-	-	-	-	-	-	-	-	-	-
CRE-193	Urine	SAMN34352481	Northwestern	112	136867	367815	5748773	no	-	ST258	2	2	8	8	ybt 17; ICEKp10 (incomplete)	240-5LV	clb 3	62-1LV	-	0	-	0	-	0	-	wzi154	KL107	none	Very high	0.9999		O2v2	O2	none	Very high	0.9838		aadA2^;aph3-Ia.v1^	-	-	-	-	mphA	catA1^	-	sul1	-	-	dfrA12
CRE-194	Lung	SAMN17600219	Northwestern	101	146915	370946	5524609	no	-	ST15	0	2	7	10	-	0	-	0	-	0	-	0	-	0	-	wzi24	KL24	?-	Good	1	KL24_14_wzy	O1v1	O1	none	Very high	0.9852		aac(6')-Ib'.v1;aadA*;strA.v1^;strB.v1	-	-	-	-	-	-	-	sul2	-	-	dfrA14.v1^
CRE-195	Urine	SAMN14453495	Northwestern	135	222110	383562	5869194	no	-	ST14	1	2	4	4	ybt 10; ICEKp4	106-1LV	-	0	-	0	-	0	-	0	-	wzi2	KL2	none	Very high	0.9974		O1v1	O1	none	Very high	0.9997		strA.v1;strB.v1	-	-	-	-	-	-	-	-	-	-	-
CRE-196	Urine	SAMN17600220	Northwestern	187	137516	293680	5945176	no	-	ST258	2	2	7	13	ybt 17; ICEKp10	289-1LV	clb 3	17-1LV	-	0	-	0	-	0	-	wzi154	KL107	?	Good	0.9999		OL102	OL102	-*	None	0.8802	OL102_05_wbbL,OL102_06_rhamnan,OL102_07_wzm,OL102_08_wzt	aac(6')-Ib'.v1;aadA*;aadA2^;ant(2'')-Ia;strA.v1^;strB.v1	-	-	-	-	-	catA1^	-	sul1;sul2	-	-	dfrA12;dfrA14.v1^
CRE-197	Urine	SAMN17600221	Northwestern	255	54664	152983	5470779	no	-	ST16	3	2	7	11	-	0	-	0	iuc 5	61	-	0	-	0	-	wzi50	KL51	?-	None	0.999	KL51_06_wzc,KL51_07_wcaJ,KL51_08_wcpB,KL51_09_wzy,KL51_10_wcuF,KL51_11_wcpA,KL51_12_wzx,KL51_13,KL51_14_wcoZ	O3b	O3b	?-	Good	0.9907	O3b_06_wbdA	aac(3)-IId^;aac(6')-Ib'.v1;aadA*;strA.v1^;strB.v1	-	-	-	-	-	-	-	sul2	-	-	dfrA14.v1^
CRE-201	Urine	SAMN17600222	Northwestern	179	126914	438636	5854641	no	-	ST258	2	2	7	12	ybt 17; ICEKp10	289	clb 3	17-1LV	-	0	-	0	-	0	-	wzi154	KL107	none	Very high	0.9999		O2v2	O2	none	Very high	0.9838		aac(6')-Ib'.v1;aadA*;aadA2^;strA.v1^;strB.v1	-	-	-	-	-	catA1^	-	sul1;sul2	-	-	dfrA12;dfrA14.v1^
CRE-202	Urine	SAMN34352481	Northwestern	111	129349	345357	5828814	no	-	ST258	2	2	8	9	ybt 17; ICEKp10 (incomplete)	240-5LV	clb 3	62	-	0	-	0	-	0	-	wzi154	KL107	none	Very high	0.9999		O2v2	O2	none	Very high	0.9838		aac(6')-Ib'.v1;aadA2^;aph3-Ia.v1^	-	-	-	-	mphA	catA1^	-	sul1	-	-	dfrA12
CRE-203	Urine	SAMN17600223	Northwestern	97	311126	833574	5698005	no	-	ST955-1LV	0	2	5	9	-	0	-	0	-	0	-	0	-	0	-	wzi59	KL3	none	Very high	0.996		O2v2	O2	none	Very high	0.9844		aac(6')-Ib'.v1;aadA*;strA.v1^;strB.v1	-	-	-	-	-	-	-	sul2	-	-	dfrA14.v1^
CRE-204	Bile	SAMN17600224	Northwestern	106	167921	466100	5497122	no	-	ST340	0	0	9	11	-	0	-	0	-	0	-	0	-	0	-	wzi50	KL15	none	Very high	0.998		O4	O4	none	Very high	0.9966		aac(6')-Ib-cr.v2^;aadA2^	-	-	qnrB6^	-	mphA	catB3.v2	arr-3	sul1;sul1	tet(A).v1	-	dfrA12
CRE-205	Sputum	SAMN17600225	Northwestern	145	126390	351094	5733281	no	-	ST258	1	2	8	12	ybt 13; ICEKp2	299-1LV	-	0	-	0	-	0	-	0	-	wzi154	KL107	?	Good	0.9999		O2v2	O2	none	Very high	0.9838		aac(3)-IV;aac(6')-Ib'.v2^;aadA2^;aph(4)-Ia	-	-	-	-	-	cmlA1*	-	sul1;sul3	-	-	dfrA12
CRE-206	Urine	SAMN17600226	Northwestern	114	149643	457383	5888871	no	-	ST258	2	3	9	9	ybt 17; ICEKp10	251-1LV	clb 3	62	-	0	-	0	-	0	-	wzi154	KL107	?	Good	0.9999		O2v2	O2	none	Very high	0.9837		aac(6')-Ib'.v1;aadA2^;aph3-Ia.v1^	-	-	-	-	mphA	catA1^	-	sul1	-	-	dfrA12
CRE-207	Urine	SAMN17600227	Northwestern	111	143817	457494	5883805	no	-	ST258	2	3	10	10	ybt 17; ICEKp10	251-1LV	clb 3	62	-	0	-	0	-	0	-	wzi154	KL107	?	Good	0.9999		O2v2	O2	none	Very high	0.9837		aac(6')-Ib'.v1;aadA2^;aph3-Ia.v1^	-	-	-	-	mphA	catA1^	-	sul1	-	-	dfrA12
CRE-208	Urine	SAMN17600228	Northwestern	130	227757	438985	5724112	no	-	ST14	1	2	6	8	ybt 10; ICEKp4	106-1LV	-	0	-	0	-	0	-	0	-	wzi2	KL2	none	Very high	0.9975		O1v1	O1	none	Very high	0.9999		aac(6')-Ib'.v1;aadA*;strA.v1^;strB.v1	-	-	-	-	-	-	-	sul2	-	-	dfrA14.v1^
CRE-209	Urine	SAMN17600229	Northwestern	103	238831	440004	5683544	no	-	ST14	1	2	6	8	ybt 10; ICEKp4	106-1LV	-	0	-	0	-	0	-	0	-	wzi2	KL2	?-	Good	0.9974	KL2_10	O1v1	O1	none	Very high	0.9997		aac(6')-Ib'.v1;aadA*;strA.v1^;strB.v1	-	-	-	-	-	-	-	sul2	-	-	dfrA14.v1^
CRE-212	-	SAMN07370820	Northwestern	110	203922	391596	5805490	no	-	ST258	2	2	8	9	ybt 17; ICEKp10 (incomplete)	240-5LV	clb 3	62	-	0	-	0	-	0	-	wzi154	KL107	?	Good	0.9998		O2v2	O2	?-	Good	0.9838	O1/O2v2_01_wzm	aac(6')-Ib'.v1;aadA2^;aph3-Ia.v1^	-	-	-	-	mphA	catA1^	-	sul1	-	-	dfrA12
CRE-213	Lung	SAMN14453496	Northwestern	142	152205	439574	5653228	no	-	ST512	0	2	8	9	-	0	-	0	-	0	-	0	-	0	-	wzi154	KL107	none	Very high	1		O2v2	O2	none	Very high	0.9837		aac(6')-Ib'.v1;aadA2^;aph3-Ia.v1^	-	-	-	-	mphA	catA1^	-	sul1	-	-	dfrA12
CRE-214	Urine	SAMN17600230	Northwestern	148	201207	439278	5708511	no	-	ST14	0	2	6	9	-	0	-	0	-	0	-	0	-	0	-	wzi2	KL2	none	Very high	0.9975		O1v1	O1	?-	Good	0.9997	O1/O2v1_01_wzm	aac(6')-Ib'.v1;aadA*;strA.v1^;strB.v1	-	-	-	-	-	-	-	sul2	-	-	dfrA14.v1^
CRE-216	Urine	SAMN17600231	Northwestern	122	134034	333631	5700840	no	-	ST258	2	3	8	9	ybt 17; ICEKp10	289-1LV	clb 3	17-1LV	-	0	-	0	-	0	-	wzi154	KL107	none	Very high	0.9999		O2v2	O2	?-	Good	0.9838	O1/O2v2_07_kfoC	aac(6')-Ib'.v1;aadA*;strA.v1^;strB.v1	-	-	-	-	-	-	-	sul2	-	-	dfrA14.v1^
CRE-219	Lung	SAMN17600232	Northwestern	128	224396	371220	5721120	no	-	ST14	1	2	6	8	ybt 10; ICEKp4	106-1LV	-	0	-	0	-	0	-	0	-	wzi2	KL2	none	Very high	0.9975		O1v1	O1	none	Very high	0.9999		aac(6')-Ib'.v1;aadA*;strA.v1^;strB.v1	-	-	-	-	-	-	-	sul2	-	-	dfrA14.v1^
CRE-220	Lung	SAMN17600233	Northwestern	130	134034	340716	5696798	no	-	ST258	2	3	8	10	ybt 17; ICEKp10	289-1LV	clb 3	17-1LV	-	0	-	0	-	0	-	wzi154	KL107	none	Very high	0.9999		O2v2	O2	none	Very high	0.9838		aac(6')-Ib'.v1;aadA*;strA.v1^;strB.v1	-	-	-	-	-	-	-	sul2	-	-	dfrA14.v1^
CRE-221	Urine	SAMN17600234	Northwestern	144	135336	333631	5791822	no	-	ST258	2	2	7	13	ybt 17; ICEKp10	289-1LV	clb 3	17-1LV	-	0	-	0	-	0	-	wzi154	KL107	none	Very high	0.9996		O2v2	O2	?-	Good	0.9837	O1/O2v2_06_wbbO	aac(6')-Ib'.v2^;aadA*;aadA2^;strA.v1^;strB.v1	-	-	-	-	-	catA1^	-	sul1;sul2	-	-	dfrA12;dfrA14.v1^
CRE-223	Urine	SAMN34352481	Northwestern	103	137636	439516	5880112	no	-	ST258	2	2	9	9	ybt 17; ICEKp10	251-1LV	clb 3	62-1LV	-	0	-	0	-	0	-	wzi154	KL107	none	Very high	0.9999		O2v2	O2	none	Very high	0.9837		aac(6')-Ib'.v1;aadA2^	-	-	-	-	mphA	catA1^	-	sul1	-	-	dfrA12
CRE-225	Blood	SAMN17600235	Northwestern	172	139625	331347	5783096	no	-	ST258	2	2	7	10	ybt 17; ICEKp10	289	clb 3	17-1LV	-	0	-	0	-	0	-	wzi154	KL107	none	Very high	0.9998		O2v2	O2	none	Very high	0.9838		aac(6')-Ib'.v2^;aadA*;strA.v1^;strB.v1	-	-	-	-	-	-	-	sul2	-	-	dfrA14.v1^
CRE-226	Paracentesis	SAMN17600236	Northwestern	187	127177	438636	5900377	no	-	ST258	2	2	8	14	ybt 17; ICEKp10	291	clb 3	17-1LV	-	0	-	0	-	0	-	wzi154	KL107	?	Good	0.9999		O2v2	O2	-	High	0.9837	O1/O2v2_09_gmlB	aac(6')-Ib'.v1;aadA*;aadA2^;strA.v1^;strB.v1	-	-	-	-	-	catA1^	-	sul1;sul2	-	-	dfrA12;dfrA14.v1^
CRE-227	Lung	SAMN17600237	Northwestern	133	122482	262762	6070520	no	-	ST258	2	2	7	10	ybt 17; ICEKp10	291-1LV	clb 3	17-1LV	-	0	-	0	-	0	-	wzi154	KL107	none	Very high	0.9999		O2v2	O2	none	Very high	0.9838		aac(6')-Ib'.v2^;aadA*;strA.v1^;strB.v1	-	-	-	-	-	catA1^	-	sul2	-	-	dfrA14.v1^
CRE-228	Urine	SAMN17600238	Northwestern	120	141982	438635	5701232	no	-	ST258	2	2	7	10	ybt 17; ICEKp10	289	clb 3	17-1LV	-	0	-	0	-	0	-	wzi154	KL107	none	Very high	0.9999		O2v2	O2	-	Good	0.9841	O1/O2v2_01_wzm,O1/O2v2_02_wzt,O1/O2v2_03_wbbM	aac(6')-Ib'.v1;aadA*;strA.v1^;strB.v1	-	-	-	-	-	catA1^	-	sul2	-	-	dfrA14.v1^
CRE-229	Urine	SAMN17600239	Northwestern	212	120622	321808	6158059	no	-	ST258	2	2	7	10	ybt 17; ICEKp10	289	clb 3	17-1LV	-	0	-	0	-	0	-	wzi154	KL107	none	Very high	0.9999		O2v2	O2	?-	Good	0.983	O1/O2v2_09_gmlB	aac(6')-Ib'.v1;aadA*;strA.v1^;strB.v1	-	-	-	-	-	-	-	sul2	-	-	dfrA14.v1^
CRE-230	Urine	SAMN17600240	Northwestern	119	222110	379327	5670461	no	-	ST14	1	2	6	9	ybt 10; ICEKp4	106-1LV	-	0	-	0	-	0	-	0	-	wzi2	KL2	none	Very high	0.9975		O1v1	O1	none	Very high	0.9999		aac(6')-Ib'.v1;aadA*;strA.v1^;strB.v1	-	-	-	-	-	-	-	sul2	-	-	dfrA14.v1^
CRE-231	Urine	SAMN17600241	Northwestern	136	126390	262658	6066575	no	-	ST258	2	2	7	10	ybt 17; ICEKp10	291-1LV	clb 3	17-1LV	-	0	-	0	-	0	-	wzi154	KL107	none	Very high	0.9999		O2v2	O2	none	Very high	0.9838		aac(6')-Ib'.v2^;aadA*;strA.v1^;strB.v1	-	-	-	-	-	catA1^	-	sul2	-	-	dfrA14.v1^
CRE-232	Lung	SAMN17600242	Northwestern	180	138031	331337	5820974	no	-	ST258	2	2	9	13	ybt 17; ICEKp10	289	clb 3	17-1LV	-	0	-	0	-	0	-	wzi154	KL107	none	Very high	0.9998		O2v2	O2	none	Very high	0.9838		aac(6')-Ib'.v2^;aadA*;aph3-Ia.v1^;strA.v1^;strB.v1	-	-	-	-	mphA	catA1^	-	sul2	-	-	dfrA14.v1^
CRE-233	Urine	SAMN17600243	Northwestern	104	357161	870490	5549120	no	-	ST231	4	2	9	10	ybt 14; ICEKp5	145-1LV	-	0	iuc unknown	0	-	0	-	0	-	wzi104	KL51	-	High	0.994	KL51_14_wcoZ	O1v2	O1	none	Very high	0.9844		aac(6')-Ib;aadA2^	-	-	-	-	ermB.v1*;mphA	catA1^	arr-2	sul1	-	-	dfrA12
CRE-234	Urine	SAMN17600244	Northwestern	141	137640	456012	5894545	no	-	ST258	0	3	9	14	-	0	-	0	-	0	-	0	-	0	-	wzi154	KL107	none	Very high	0.9999		O2v2	O2	none	Very high	0.9838		aac(6')-Ib'.v1;aadA*;aadA2^;strA.v1^;strB.v1	-	-	-	-	mphA	catA1^	-	sul1;sul2	-	-	dfrA12;dfrA14.v1^
CRE-235	Lung	SAMN17600245	Northwestern	113	172931	645060	5903017	no	-	ST147	1	2	9	13	ybt 10; ICEKp4	20-2LV	-	0	-	0	-	0	-	0	-	-	KL64	?-	None	1	KL64_03_wzi,KL64_04_wza,KL64_05_wzb,KL64_06_wzc,KL64_12_wcoT	O2v1	O2	none	Very high	0.9864		aac(6')-Ib;rmtF;strA.v1;strB.v1	-	-	qnrB1.v2^	-	mphA	-	arr-2	sul2	-	-	dfrA14.v1^
CRE-236	Urine	SAMN14453497	Northwestern	86	203894	983988	5446290	no	-	ST37	0	2	3	3	-	0	-	0	-	0	-	0	-	0	-	wzi96	KL38	?-	Good	0.9969	KL38_13_wckR	O3b	O3b	none	Very high	0.993		-	-	-	-	-	-	-	-	-	tet(A).v1	-	dfrA14.v1^
CRE-237	Blood	SAMN17600246	Northwestern	111	154281	433989	5647827	no	-	ST258	2	3	7	9	ybt 17; ICEKp10	289	clb 3	17-2LV	-	0	-	0	-	0	-	wzi154	KL107	none	Very high	0.9999		O2v2	O2	none	Very high	0.9838		aac(6')-Ib'.v2^;aadA*;strA.v1^;strB.v1	-	-	-	-	-	-	-	sul2	-	-	dfrA14.v1^
CRE-239	Urine	SAMN17600247	Northwestern	96	157591	367425	5872217	no	-	ST258	2	2	4	3	ybt 17; ICEKp10	251-1LV	clb 3	62-1LV	-	0	-	0	-	0	-	wzi154	KL107	none	Very high	0.9999		O2v2	O2	none	Very high	0.9837		aac(6')-Ib'.v1	-	-	-	-	-	-	-	-	-	-	-
CRE-240	Urine	SAMN17600248	Northwestern	115	137534	367971	5914103	no	-	ST258	2	2	8	9	ybt 17; ICEKp10 (incomplete)	240-5LV	clb 3	62	-	0	-	0	-	0	-	wzi154	KL107	none	Very high	0.9999		O2v2	O2	none	Very high	0.9838		aac(6')-Ib'.v1;ant(2'')-Ia;aph3-Ia.v1^	-	-	-	-	mphA	-	-	sul2	-	-	dfrA1.v1
CRE-241	Wound	SAMN17600249	Northwestern	98	201269	439395	5743054	no	-	ST14	1	2	4	4	ybt 10; ICEKp4	106	-	0	-	0	-	0	-	0	-	wzi2	KL2	none	Very high	0.9975		O1v1	O1	none	Very high	0.9999		strA.v1;strB.v1	-	-	-	-	-	-	-	-	-	-	-
CRE-243	Bile	SAMN17600250	Northwestern	123	195940	600638	5659940	no	-	ST37	1	2	6	7	ybt 9; ICEKp3	345	-	0	-	0	-	0	-	0	-	wzi108	KL118	none	Very high	0.9995		OL101	OL101	-	High	0.9473	OL101_09_glycosylhydrolase	aadA2	-	-	-	-	-	cmlA4*	-	sul1;sul2	tet(D)	-	dfrA15.v2*
CRE-244	Lung	SAMN17600251	Northwestern	195	127177	333631	6157269	no	-	ST258	2	2	7	10	ybt 17; ICEKp10	289-1LV	clb 3	17-1LV	-	0	-	0	-	0	-	wzi154	KL107	none	Very high	0.9999		O2v2	O2	?-	Good	0.9829	O1/O2v2_06_wbbO,O1/O2v2_09_gmlB	aac(6')-Ib'.v1;aadA*;strA.v1^;strB.v1	-	-	-	-	-	-	-	sul2	-	-	dfrA14.v1^
CRE-245	Blood	SAMN17600252	Northwestern	183	129666	296904	5817468	no	-	ST258	2	2	9	13	ybt 17; ICEKp10	289	clb 3	17-3LV	-	0	-	0	-	0	-	wzi154	KL107	none	Very high	0.9999		O2v2	O2	none	Very high	0.9838		aac(6')-Ib'.v2^;aadA*;aph3-Ia.v1^;strA.v1^;strB.v1	-	-	-	-	mphA	catA1^	-	sul2	-	-	dfrA14.v1^
CRE-246	Urine	SAMN17600253	Northwestern	127	127179	362883	5814952	no	-	ST258	2	2	6	9	ybt 17; ICEKp10	291-1LV	clb 3	17-1LV	-	0	-	0	-	0	-	wzi154	KL107	none	Very high	0.9999		O2v2	O2	none	Very high	0.9838		aac(6')-Ib'.v2^;aadA*;strA.v1^;strB.v1	-	-	-	-	-	-	-	sul2	-	-	dfrA14.v1^
CRE-247	Wound	SAMN17600254	Northwestern	148	126391	331103	5770516	no	-	ST258	2	2	6	9	ybt 17; ICEKp10	289	clb 3	17-1LV	-	0	-	0	-	0	-	wzi154	KL107	none	Very high	0.9999		O2v2	O2	none	Very high	0.9838		aac(6')-Ib'.v1;aadA*;strA.v1^;strB.v1	-	-	-	-	-	-	-	sul2	-	-	dfrA14.v1^
CRE-248	-	SAMN17600255	Northwestern	131	137620	346951	5718211	no	-	ST258	2	2	7	10	ybt 17; ICEKp10	289-2LV	clb 3	17-1LV	-	0	-	0	-	0	-	wzi154	KL107	none	Very high	0.9997		O2v2	O2	?-	Good	0.9837	O1/O2v2_07_kfoC	aac(6')-Ib'.v2^;aadA*;strA.v1^;strB.v1	-	-	-	-	-	catA1^	-	sul2	-	-	dfrA14.v1^
CRE-249	Urine	SAMN17600256	Northwestern	123	124389	362321	5538555	no	-	ST15	2	2	6	9	ybt 17; ICEKp10	289-1LV	clb 3	17-3LV	-	0	-	0	-	0	-	wzi93	KL112	?-	Good	0.9864	KL112_08	O1/O2v1	unknown	none	Very high	0.9852		aac(6')-Ib'.v1;aadA*;strA.v1^;strB.v1	-	-	-	-	-	-	-	sul2	-	-	dfrA14.v1^
CRE-250	Urine	SAMN34352481	Northwestern	117	222110	429920	5632617	no	-	ST14	0	2	6	9	-	0	-	0	-	0	-	0	-	0	-	wzi2	KL2	none	Very high	0.9974		O1v1	O1	none	Very high	0.9999		aac(6')-Il;aadA1.v1;aadA2^;strA.v1;strB.v1	-	-	-	-	mphA	-	-	-	-	-	dfrA14.v1^
CRE-251	Urine	SAMN17600257	Northwestern	152	107095	270669	5840236	no	-	ST258	2	2	8	14	ybt 17; ICEKp10	291	clb 3	17-1LV	-	0	-	0	-	0	-	wzi154	KL107	?	Good	0.9999		O2v2	O2	?-	Good	0.9838	O1/O2v2_07_kfoC	aac(6')-Ib'.v1;aadA*;aadA2^;strA.v1^;strB.v1	-	-	-	-	-	catA1^	-	sul1;sul2	-	-	dfrA12;dfrA14.v1^
CRE-252	Urine	SAMN34352481	Northwestern	133	149643	285887	5573127	no	-	ST258	0	2	8	15	-	0	-	0	-	0	-	0	-	0	-	wzi29	KL106	?-	Good	0.9998	KL106_10_wecB,KL106_15_rfbp	O2v2	O2	?-	Good	0.9847	O1/O2v2_07_kfoC	aac(3)-IV*;aac(6')-Ib'.v1;aadA2;aadA^;aph(4)-Ia;aph3-Ia.v1^	-	-	-	-	mphA	catA1^;cmlA1*	-	sul1*;sul3	-	-	dfrA12;dfrA14.v1^
CRE-253	Urine	SAMN17600258	Northwestern	208	134034	377462	5886573	no	-	ST258	2	2	8	14	ybt 17; ICEKp10	289-1LV	clb 3	17-1LV	-	0	-	0	-	0	-	wzi154	KL107	?	Good	0.9999		O2v2	O2	none	Very high	0.9838		aac(6')-Ib'.v1;aadA*;aadA2^;strA.v1^;strB.v1	-	-	-	-	-	catA1^	-	sul1;sul2	-	-	dfrA12;dfrA14.v1^
CRE-255	Blood	SAMN17600259	Northwestern	123	255959	513805	5763196	no	-	ST16	5	3	10	15	ybt 17; ICEKp10	289-2LV	clb 3	17-3LV	iuc 5	61	-	0	-	0	-	-	KL51	?-	None	0.9887	KL51_01_galF,KL51_02_cpsACP,KL51_03_wzi,KL51_04_wza,KL51_05_wzb,KL51_09_wzy,KL51_13	O3b	O3b	none	Very high	0.9908		aadA*;aadA5;strA.v1^;strB.v1	-	-	-	-	mphA	-	-	sul1;sul2	tet(A).v1	-	dfrA14.v1^;dfrA17
CRE-256	Wound	SAMN17600260	Northwestern	130	127563	324618	5692472	no	-	ST258	0	2	6	10	-	0	-	0	-	0	-	0	-	0	-	wzi154	KL107	none	Very high	0.9998		O2v2	O2	none	Very high	0.9838		aac(3)-IV;aac(6')-Ib'.v1;aadA2;aph(4)-Ia;aph3-Ia.v1^	-	-	-	-	-	cmlA1*	-	sul3	-	-	-
CRE-257	Urine	SAMN17600261	Northwestern	83	274093	1054140	5560546	no	-	ST16	3	2	6	6	-	0	-	0	iuc 5	62-2LV	-	0	-	0	-	wzi50	KL51	?-	Good	0.9992	KL51_14_wcoZ	O3b	O3b	none	Very high	0.9908		-	-	-	-	-	-	-	-	sul1	tet(B).v2*	-	dfrA7
CRE-258	Urine	SAMN17600262	Northwestern	168	134034	286517	5780315	no	-	ST258	2	2	9	13	ybt 17; ICEKp10	289	clb 3	17-1LV	-	0	-	0	-	0	-	wzi154	KL107	?	Good	0.9999		O2v2	O2	none	Very high	0.9838		aac(6')-Ib'.v2^;aadA*;aph3-Ia.v1^;strA.v1^;strB.v1	-	-	-	-	mphA	catA1^	-	sul2	-	-	dfrA14.v1^
CRE-259	Urine	SAMN17600263	Northwestern	115	143815	457383	5885077	no	-	ST258	2	3	9	9	ybt 17; ICEKp10	251-1LV	clb 3	62	-	0	-	0	-	0	-	wzi154	KL107	?	Good	0.9999		O2v2	O2	none	Very high	0.9837		aac(6')-Ib'.v1;aadA2^;aph3-Ia.v1^	-	-	-	-	mphA	catA1^	-	sul1	-	-	dfrA12
CRE-260	Lung	SAMN17600264	Northwestern	144	198353	365263	5694383	no	-	ST14	0	2	6	9	-	0	-	0	-	0	-	0	-	0	-	wzi2	KL2	none	Very high	0.9975		O1v1	O1	none	Very high	0.9999		aac(6')-Ib'.v1;aadA*;strA.v1^;strB.v1	-	-	-	-	-	-	-	sul2	-	-	dfrA14.v1^
CRE-261	Blood	SAMN17600265	Northwestern	138	185837	438984	5670508	no	-	ST14	0	2	6	9	-	0	-	0	-	0	-	0	-	0	-	wzi2	KL2	?-	Good	0.9975	KL2_07,KL2_08,KL2_13	O1v1	O1	none	Very high	0.9999		aac(6')-Ib'.v1;aadA*;strA.v1^;strB.v1	-	-	-	-	-	-	-	sul2	-	-	dfrA14.v1^
CRE-262	Urine	SAMN17600266	Northwestern	120	125025	362371	5453909	no	-	ST15	0	2	8	11	-	0	-	0	-	0	-	0	-	0	-	wzi93	KL112	none	Very high	0.9865		O1v1	O1	?	Good	0.9841		aadA5;strA.v1^;strB.v1*	-	-	-	-	mphA	-	-	sul1;sul2	tet(A).v1*	-	dfrA14.v1^;dfrA17
CRE-265	Wound	SAMN07370821	Northwestern	128	267080	923015	5621313	yes (1)	ambiguous_bases	ST14	0	2	6	7	-	0	-	0	-	0	-	0	-	0	-	wzi2	KL2	?-	Good	0.9969	KL2_07,KL2_11_wzx	O1v1	O1	none	Very high	0.9997		aadA*;strA.v1^;strB.v1	-	-	-	-	-	-	-	sul2	-	-	dfrA14.v1^
DHQP1701672	Urine	SAMN13166969	CDC	4	5393085	5393085	5746572	no	-	ST23	5	2	3	2	ybt 1; ICEKp10	47-1LV	clb 2	29	iuc 1	1	iro 1	2	rmp 1; KpVP-1	40	rmpA2_3-47%	wzi1	KL1	none	Very high	0.9999		O1v2	O1	-	High	0.9912	O1/O2v2_08_gmlC	-	-	-	-	-	-	-	-	-	-	-	-
K007	Blood		Northwestern	126	116893	362365	5634929	no	-	ST15	2	2	8	11	ybt 17; ICEKp10	289-3LV	clb 3 (incomplete)	17-5LV	-	0	-	0	-	0	-	wzi93	KL112	none	Very high	0.9865		O1v1	O1	?-	Good	0.9853	O1/O2v1_03_wbbM,O1/O2v1_06_wbbO	aadA5;strA.v1^;strB.v1*	-	-	-	-	mphA	-	-	sul1;sul2	tet(A).v1*	-	dfrA14.v1^;dfrA17
K013	Blood		Northwestern	156	156016	348946	5710234	no	-	ST327	1	1	9	11	ybt 10; ICEKp4	96-2LV	-	0	-	0	-	0	-	0	-	wzi39	KL39	K39	*	Very high	0.9927		O1/O2v1	O1	none	Very high	0.9831		aac(3)-IV;aadA*	-	-	qnrB4	-	-	cmlA5;floR.v2*	arr-2	sul1;sul2	-	-
K014	Blood		Northwestern	125	215513	466025	5725228	no	-	ST268	5	1	7	12	ybt 0; ICEKp10	580	clb 3	13	iuc 1	78	iro 1	1	rmp 1; KpVP-1	26-1LV	rmpA2_8*	wzi95	KL20	K20	none	Very high	0.9995		O1/O2v1	O2a	none	Very high	0.9897		aac(3)-IIg;aac(3)-IV;aac(6')-IIc;strA.v1;strB.v1	mcr-9.1	-	qnrB2.v1^	-	-	catII.2*	-	sul1;sul2	-	-
K015	Blood		Northwestern	90	187096	577145	5628168	no	-	ST13	1	1	2	2	ybt 15; ICEKp11	231	-	0	-	0	-	0	-	0	-	wzi40	KL3	K3	?	Good	0.9998		O1/O2v2	O1	none	Very high	0.9874		aac(3)-IV	-	-	-	-	-	-	-	-	-	-
K016	Blood		Northwestern	127	131544	285205	5642337	no	-	ST15	2	2	8	12	ybt 17; ICEKp10 (truncated)	239-3LV	clb 3 (incomplete)	12-5LV	-	0	-	0	-	0	-	wzi93	KL112	unknown (KL112)	none	Very high	0.9865		O1/O2v1	O1	?-	Good	0.9853	O1/O2v1_03_wbbM,O1/O2v1_06_wbbO	aac(3)-IV;aadA5;strA.v1^;strB.v1*	-	-	-	-	mphA	-	-	sul1;sul2	tet(A).v1*	-
K017	Blood		Northwestern	117	214950	751146	5403108	no	-	ST378	0	1	2	2	-	0	-	0	-	0	-	0	-	0	-	wzi177	KL125	unknown (KL125)	*	High	0.904		O5	O5	*	High	0.9436		aac(3)-IV	-	-	-	-	-	-	-	-	-	-
K018	Blood		Northwestern	127	131544	362362	5637175	no	-	ST15	2	2	8	12	ybt 17; ICEKp10 (truncated)	239-3LV	clb 3 (incomplete)	12-5LV	-	0	-	0	-	0	-	wzi93	KL112	unknown (KL112)	none	Very high	0.9865		O1/O2v1	O1	?-	Good	0.9852	O1/O2v1_03_wbbM,O1/O2v1_06_wbbO	aac(3)-IV;aadA5;strA.v1^;strB.v1*	-	-	-	-	mphA	-	-	sul1;sul2	tet(A).v1*	-
K020	Blood		Northwestern	65	259437	536272	5206577	no	-	ST152	0	1	2	2	-	0	-	0	-	0	-	0	-	0	-	wzi110	KL149	unknown (KL149)	none	Very high	0.9998		O4	O4	none	Very high	0.9971		aac(3)-IV	-	-	-	-	-	-	-	-	-	-
KPN094	Blood		Northwestern	207	75216	181000	5652379	no	-	ST147	1	1	10	14	ybt 10; ICEKp4	78-3LV	-	0	-	0	-	0	-	0	-	wzi420	KL10	?-	None	0.9673	KL10_07_wbaP,KL10_08_wclQ,KL10_09_wclP,KL10_15_wcsO	O3/O3a	O3/O3a	none	Very high	0.9793		aac(3)-IIa.v1*;aadA2^;aph3-Ia.v1^	-	-	-	-	ereA2*;mphA	CatB4.v1;cmlA5	arr-2	sul1	tet(A).v1	-	dfrA12
KPN095	Blood		Northwestern	192	71591	156113	5615896	no	-	ST15	2	3	9	11	ybt 17; ICEKp10	289-1LV	clb 3 (incomplete)	17-5LV	-	0	-	0	-	0	-	wzi93	KL112	?-	None	0.9853	KL112_08,KL112_09_wzy,KL112_11_wcaN,KL112_13_wcuV,KL112_14_wzx	O1/O2v1	unknown	?-	Good	0.9851	O1/O2v1_06_wbbO	aadA5;strA.v1^;strB.v1*	-	-	-	-	mphA	-	-	sul1;sul2	tet(A).v1*	-	dfrA14.v1^;dfrA17
KPN099	Blood		Northwestern	116	126222	423302	5447543	no	-	ST323	0	1	8	12	-	0	-	0	-	0	-	0	-	0	-	wzi262	KL21	?-	None	0.999	KL21_07_wcuD,KL21_08_wzy,KL21_09_wcuE,KL21_15_wzx	O3b	O3b	none	Very high	0.9916		aac(3)-IIa.v1^;aac(6')-Ib-cr.v2;strA.v1^;strB.v1	-	-	qnrB1.v2^	-	-	CatB4.v1	-	sul2	tet(A).v1	-	dfrA14.v1^
KPN103	Blood	SAMN24009690	Northwestern	112	299492	557663	5662533	no	-	ST14	1	0	5	8	ybt 10; ICEKp4	106	-	0	-	0	-	0	-	0	-	wzi2	KL2	none	Very high	0.9975		O1v1	O1	none	Very high	0.9997		aac(6')-Il;aadA25*;aadA2^;strA.v1;strB.v1	-	-	-	-	mphA	-	-	-	-	-	dfrA12
KPN104	Blood	SAMN24009691	Northwestern	223	129666	377446	6151439	no	-	ST258	2	2	7	10	ybt 17; ICEKp10	289-1LV	clb 3	17-1LV	-	0	-	0	-	0	-	-	KL107	none	Very high	0.9998		O2v2	O2	?-	Good	0.9829	O1/O2v2_09_gmlB	aac(6')-Ib'.v1;aadA*;strA.v1^;strB.v1	-	-	-	-	-	-	-	sul2	-	-	dfrA14.v1^
KPN107	Blood	SAMN24009694	Northwestern	204	130761	543927	5813260	no	-	ST258	2	2	9	13	ybt 17; ICEKp10	289	clb 3	17-3LV	-	0	-	0	-	0	-	wzi154	KL107	none	Very high	0.9999		O2v2	O2	none	Very high	0.9838		aac(6')-Ib'.v2^;aadA*;aph3-Ia.v1^;strA.v1^;strB.v1	-	-	-	-	mphA	catA1^	-	sul2	-	-	dfrA14.v1^
KPN122	Blood	SAMN24009702	Northwestern	92	218768	511956	5497300	no	-	ST307	0	1	8	12	-	0	-	0	-	0	-	0	-	0	-	wzi173	KL102	none	Very high	0.9927		O2v2	O2	none	Very high	0.9845		aac(3)-IIa.v1^;aac(6')-Ib-cr.v2;strA.v1^;strB.v1	-	-	qnrB1.v2^	-	-	CatB4.v1?	-	sul2	tet(A).v1	-	dfrA14.v1^
KPN124	Blood	SAMN24009704	Northwestern	116	161281	350816	5637760	no	-	ST45	1	2	6	6	ybt 10; ICEKp4	78	-	0	-	0	-	0	-	0	-	wzi202	KL127	?-	Good	0.9791	KL127_07_wbaP,KL127_15_rmlB	OL101	OL101	?-*	Good	0.9188	OL101_01_rfbB	aadA1.v1^	-	-	-	-	-	-	-	sul1	tet(D)	-	dfrA1.v2
KPN132	Blood	SAMN24009712	Northwestern	97	206551	917000	5443241	no	-	ST147	0	2	7	14	-	0	-	0	-	0	-	0	-	0	-	wzi64	KL64	none	Very high	0.9999		O2v1	O2	none	Very high	0.9864		aac(3)-IId^;aadA2^;aph(3')-VI;armA;strA.v1;strB.v1	-	-	qnrB4	-	mphA;mphE.v2^;msrE	-	-	sul1	-	-	dfrA12
KPN142	Blood	SAMN24009722	Northwestern	81	200081	927212	5496850	no	-	ST307	0	1	8	11	-	0	-	0	-	0	-	0	-	0	-	wzi173	KL102	none	Very high	0.9927		O2v2	O2	none	Very high	0.9845		aac(6')-Ib-cr.v2;strA.v1^;strB.v1	-	-	qnrB1.v2^	-	-	CatB4.v1?	-	sul2	tet(A).v1	-	dfrA14.v1^
KPN151	Blood	SAMN24009731	Northwestern	162	137353	334198	5897459	no	-	ST258	2	2	8	14	ybt 17; ICEKp10	289-2LV	clb 3	17-1LV	-	0	-	0	-	0	-	wzi154	KL107	none	Very high	0.9999		O2v2	O2	none	Very high	0.9838		aac(6')-Ib'.v1;aadA*;aadA2^;strA.v1^;strB.v1	-	-	-	-	-	catA1^	-	sul1;sul2	-	-	dfrA12;dfrA14.v1^
KPN166	Blood	SAMN24009746	Northwestern	180	134034	334198	5898821	no	-	ST258	2	2	8	13	ybt 17; ICEKp10	289-1LV	clb 3	17-1LV	-	0	-	0	-	0	-	wzi154	KL107	none	Very high	0.9999		O2v2	O2	none	Very high	0.9838		aadA*;aadA2^;strA.v1^;strB.v1	-	-	-	-	-	catA1^	-	sul1;sul2	-	-	dfrA12;dfrA14.v1^
KPN168	Blood	SAMN24009748	Northwestern	92	203756	675697	5452295	no	-	ST152	1	1	6	9	ybt 10; ICEKp4	325	-	0	-	0	-	0	-	0	-	wzi110	KL149	none	Very high	0.9998		O4	O4	none	Very high	0.9971		aac(6')-Ib-cr.v2;aadA1.v1^;aadA16*	-	-	-	-	-	-	arr-3	sul1	-	-	dfrA1.v2;dfrA27
KPN178	Blood	SAMN24009759	Northwestern	104	207657	475490	5602267	no	-	ST3070	0	1	8	12	-	0	-	0	-	0	-	0	-	0	-	wzi178	KL166	none	Very high	0.9931		O3b	O3b	none	Very high	0.9923		aac(3)-IIa.v1^;aac(6')-Ib-cr.v2;strA.v1^;strB.v1	-	-	qnrB1.v2^	-	-	CatB4.v1?	-	sul2	tet(A).v1	-	dfrA14.v1^
KPN18	Blood	SAMN24009760	Northwestern	186	161220	382685	5840930	no	-	ST258	2	2	9	12	ybt 17; ICEKp10	289	clb 3	17-1LV	-	0	-	0	-	0	-	wzi154	KL107	none	Very high	0.9998		O2v2	O2	none	Very high	0.9838		aac(6')-Ib'.v2^;aadA*;aph3-Ia.v1^;strA.v1^;strB.v1	-	-	-	-	mphA	catA1^	-	sul2	-	-	dfrA14.v1^
KPN2	Wound		Northwestern	230	127547	378062	6150324	no	-	ST258	2	2	7	10	ybt 17; ICEKp10	289-2LV	clb 3	17-1LV	-	0	-	0	-	0	-	wzi154	KL107	none	Very high	0.9998		O2v2	O2	?-	Good	0.9829	O1/O2v2_06_wbbO,O1/O2v2_09_gmlB	aac(6')-Ib'.v2^;aadA*;strA.v1^;strB.v1	-	-	-	-	-	-	-	sul2	-	-	dfrA14.v1^
KPN3	Blood	SAMN24009771	Northwestern	269	129769	525539	6193230	yes (1)	ambiguous_bases	ST258	2	2	6	8	ybt 17; ICEKp10	289	clb 3	17-1LV	-	0	-	0	-	0	-	wzi154	KL107	none	Very high	0.9998		O2v2	O2	?-	Good	0.983	O1/O2v2_09_gmlB	aac(6')-Ib'.v1;aadA*;strA.v1^;strB.v1	-	-	-	-	-	-	-	sul2	-	-	dfrA14.v1^
KPN35	Blood	SAMN24009777	Northwestern	162	130289	462739	5653773	no	-	ST258	2	3	7	9	ybt 17; ICEKp10	289-1LV	clb 3	17-2LV	-	0	-	0	-	0	-	wzi154	KL107	none	Very high	0.9999		O2v2	O2	none	Very high	0.9838		aac(6')-Ib'.v2^;aadA*;strA.v1^;strB.v1	-	-	-	-	-	-	-	sul2	-	-	dfrA14.v1^
KPN6	Lung		Northwestern	121	125025	362362	5635763	no	-	ST15	2	2	8	11	ybt 17; ICEKp10	289-3LV	clb 3 (incomplete)	17-5LV	-	0	-	0	-	0	-	wzi93	KL112	none	Very high	0.9865		O1v1	O1	?-	Good	0.9853	O1/O2v1_03_wbbM,O1/O2v1_06_wbbO	aadA5;strA.v1^;strB.v1*	-	-	-	-	mphA	-	-	sul1;sul2	tet(A).v1*	-	dfrA14.v1^;dfrA17
KPN60	-		Northwestern	81	186701	616145	5541362	no	-	ST268	1	1	3	6	ybt 9; ICEKp3	208-1LV	-	0	-	0	-	0	-	0	-	wzi95	KL20	K20	none	Very high	0.9995		O1/O2v1	O2a	none	Very high	0.9897		aac(3)-IV;strA.v1;strB.v1	-	-	-	-	-	-	-	-	tet(B).v2*;tetR	-
KPN69	Blood	SAMN24009801	Northwestern	166	88683	362368	5637334	no	-	ST15	2	2	8	11	ybt 17; ICEKp10	289-3LV	clb 3 (incomplete)	17-7LV	-	0	-	0	-	0	-	wzi93	KL112	none	Very high	0.9865		O1v1	O1	?-	Good	0.9853	O1/O2v1_03_wbbM,O1/O2v1_06_wbbO	aadA5;strA.v1^;strB.v1*	-	-	-	-	mphA	-	-	sul1;sul2	tet(A).v1*	-	dfrA14.v1^;dfrA17
KPN70	Blood		Northwestern	201	62422	182913	5634786	no	Ambiguous_bases	ST15	2	2	8	11	ybt 17; ICEKp10	289-3LV	clb 3 (incomplete)	17-5LV	-	0	-	0	-	0	-	wzi93	KL112	?-	Good	0.9865	KL112_10_wcaO	O1v1	O1	?-	Good	0.9853	O1/O2v1_03_wbbM,O1/O2v1_06_wbbO	aadA5;strA.v1^;strB.v1*	-	-	-	-	mphA	-	-	sul1;sul2	tet(A).v1*	-	dfrA14.v1^;dfrA17
KPN82	CSF	SAMN24009811	Northwestern	101	134012	386619	5590976	no	-	ST15	2	1	6	7	ybt 17; ICEKp10	289-1LV	clb 3	17-3LV	-	0	-	0	-	0	-	wzi93	KL112	none	Very high	0.9865		O1v1	O1	none	Very high	0.9852		aadA2^	-	-	-	-	mphA	-	-	sul1	-	-	dfrA12;dfrA14.v1^
KPN86	Blood		Northwestern	131	170858	612011	5493580	no	-	ST881	0	1	7	10	-	0	-	0	-	0	-	0	-	0	-	wzi72	KL2	none	Very high	0.9841		O1v2	O1	none	Very high	0.9898		aac(3)-IId^;strA.v1^;strB.v1	-	-	qnrS1	-	-	-	-	sul1;sul2	tet(A).v1	-	dfrA1.v1
OC1035	Urine		Northwestern	326	92068	282344	5713112	no	-	ST258-1LV	2	1	7	12	ybt 17; ICEKp10	291	clb 3	17-1LV	-	0	-	0	-	0	-	wzi154	KL107	?-	Good	0.9999	KL107_09,KL107_10	O2v2	O2	?-	Good	0.9837	O1/O2v2_07_kfoC,O1/O2v2_08_gmlC	aac(6')-Ib'.v1;aadA2^;strA.v1^;strB.v1	-	-	-	-	-	catA1^	-	sul1;sul2	-	-	dfrA12;dfrA14.v1^
OC1052	Lung		Northwestern	277	110281	450017	5691307	no	-	ST258	2	2	7	10	ybt 17; ICEKp10	291	clb 3	17-1LV	-	0	-	0	-	0	-	wzi154	KL107	?-	Low	0.9998	KL107_09,KL107_10	O2v2	O2	?-	Good	0.9833	O1/O2v2_06_wbbO,O1/O2v2_07_kfoC	aac(6')-Ib'.v1;aadA*;aadA2^	-	-	-	-	-	catA1^	-	sul1	-	-	dfrA12;dfrA14.v1^
OC1092	Blood		Northwestern	105	112218	316764	5849725	no	-	ST16	5	3	9	16	ybt 17; ICEKp10	289-2LV	clb 3	17-3LV	iuc 5	61	-	0	-	0	-	-	KL51	?-	None	0.9851	KL51_01_galF,KL51_02_cpsACP,KL51_03_wzi,KL51_04_wza,KL51_05_wzb,KL51_06_wzc,KL51_07_wcaJ,KL51_08_wcpB,KL51_10_wcuF,KL51_11_wcpA	O3b	O3b	none	Very high	0.9908		aac(3)-IIa.v1^;aac(3)-IId^;aadA*;aadA5;strA.v1^;strB.v1	-	-	-	-	mphA	-	-	sul1;sul2	tet(A).v1	-	dfrA14.v1^;dfrA17
OC1116	Urine		Northwestern	145	239797	398057	5533053	no	-	ST14	0	2	6	9	-	0	-	0	-	0	-	0	-	0	-	wzi2	KL2	?-	None	0.9975	KL2_07,KL2_08,KL2_09,KL2_10,KL2_11_wzx	O1v1	O1	none	Very high	0.9999		aac(6')-Il*;aadA1.v1;aadA2^;strA.v1;strB.v1	-	-	-	-	mphA	-	-	sul1*	-	-	dfrA14.v1^
OC1136	Bile		Northwestern	156	106464	295108	5972709	no	-	ST258	2	2	8	13	ybt 17; ICEKp10	289	clb 3	17-1LV	-	0	-	0	-	0	-	wzi154	KL107	?-	Good	0.9999	KL107_10	O2v2	O2	?	Good	0.9837		aadA*;aadA2^;strA.v1^;strB.v1	-	-	-	-	-	catA1^	-	sul1;sul2	-	-	dfrA12;dfrA14.v1^
OC1163	Wound		Northwestern	163	131205	360083	5665081	no	-	ST258	2	2	4	3	ybt 17; ICEKp10	251-1LV	clb 3	62	-	0	-	0	-	0	-	wzi154	KL107	?-	Good	0.9998	KL107_09	O2v2	O2	?-	Good	0.9836	O1/O2v2_01_wzm	aac(6')-Ib'.v1	-	-	-	-	-	-	-	-	-	-	-
OC1186	Urine		Northwestern	191	106935	367963	5770862	no	-	ST258	2	2	8	9	ybt 17; ICEKp10 (incomplete)	240-5LV	clb 3	62-1LV	-	0	-	0	-	0	-	wzi154	KL107	?-	Good	0.9998	KL107_09,KL107_10	O2v2	O2	?-	Good	0.9838	O1/O2v2_08_gmlC	aac(6')-Ib'.v1;aadA2^;aph3-Ia.v1^	-	-	-	-	mphA	catA1^	-	sul1	-	-	dfrA12
OC1191	Urine		Northwestern	127	120798	290487	5828529	no	-	ST258	2	2	7	10	ybt 17; ICEKp10	291	clb 3	17-2LV	-	0	-	0	-	0	-	wzi154	KL107	none	Very high	0.9999		O2v2	O2	none	Very high	0.9838		aac(6')-Ib'.v2^;aadA*;strA.v1^;strB.v1	-	-	-	-	-	catA1^	-	sul2	-	-	dfrA14.v1^
OC356	Lung		Northwestern	242	129885	289441	5842913	no	-	ST258	2	2	8	11	ybt 17; ICEKp10	289-1LV	clb 3	17-2LV	-	0	-	0	-	0	-	wzi154	KL107	?	Good	0.9999		O2v2	O2	none	Very high	0.9836		aac(6')-Ib'.v1;aadA*;strA.v1^;strB.v1	-	-	-	-	-	catA1^	-	sul2	-	-	dfrA14.v1^
OC708	Lung		Northwestern	202	86942	218085	6156228	no	-	ST258	2	2	9	20	ybt 17; ICEKp10	291	clb 3	17-2LV	-	0	-	0	-	0	-	wzi154	KL107	?-	Low	0.9999	KL107_09,KL107_10	O2v2	O2	none	Very high	0.9838		aac(3)-IId^;aadA*;aadA2^;aadA5;strA.v1^;strA.v1^;strB.v1*;strB.v1*	-	-	-	-	mphA;mphA	catA1^	-	sul2;sul2	tet(A).v1	-	dfrA12;dfrA14.v1^;dfrA17
OC743	Urine		Northwestern	191	78146	286972	5586448	no	-	ST13	2	2	4	3	ybt 17; ICEKp10	267	clb 3 (incomplete)	19-4LV	-	0	-	0	-	0	-	wzi40	KL3	?-	None	0.9999	KL3_08,KL3_09,KL3_10_pglJ,KL3_11,KL3_12,KL3_14,KL3_15_wbaZ	O2v2	O2	?-	Good	0.9873	O1/O2v2_08_gmlC	aac(6')-Ib'.v1	-	-	-	-	-	-	-	sul2	-	-	-
OC810	Urine		Northwestern	447	75189	355288	5773245	no	-	ST258	2	2	7	9	ybt 17; ICEKp10	291	clb 3 (incomplete)	17-1LV	-	0	-	0	-	0	-	-	KL107	?-	None	0.9999	KL107_03_wzi,KL107_04_wza,KL107_05_wzb,KL107_06_wzc,KL107_09,KL107_10	O2v1	O2	?-	None	0.9807	O1/O2v1_07_kfoC	strA.v1^;strB.v1	-	-	-	-	-	catA1^	-	sul1;sul2	-	-	dfrA12;dfrA14.v1^
OC835	Urine		Northwestern	394	87759	172841	5713806	no	-	ST258	2	2	6	8	ybt 17; ICEKp10	291	clb 3 (incomplete)	17-4LV	-	0	-	0	-	0	-	wzi154	KL107	?-	Low	0.9999	KL107_09,KL107_10	O2v1	O2	?-	None	0.9805	O1/O2v1_01_wzm,O1/O2v1_06_wbbO,O1/O2v1_07_kfoC	aadA2^;strA.v1^;strB.v1	-	-	-	-	-	-	-	sul1;sul2	-	-	dfrA14.v1^
OC951	Lung		Northwestern	197	179846	394278	5496001	no	-	ST15-1LV	2	2	6	5	ybt 17; ICEKp10	289-1LV	clb 3	17-3LV	-	0	-	0	-	0	-	wzi93	KL112	?-	None	0.9859	KL112_08,KL112_10_wcaO,KL112_11_wcaN,KL112_13_wcuV,KL112_14_wzx	O1v1	O1	-	High	0.9851	O1/O2v1_01_wzm	aac(6')-Ib-cr.v2	-	-	-	-	-	CatB4.v1	-	-	-	-	dfrA14.v1^
OC968	Urine		Northwestern	242	124101	498763	5567548	no	-	ST258-1LV	2	3	6	5	ybt 17; ICEKp10	289	clb 3	17-1LV	-	0	-	0	-	0	-	wzi154	KL107	?-	Good	0.9999	KL107_09,KL107_10	OL102	OL102	-*	None	0.8802	OL102_05_wbbL,OL102_06_rhamnan,OL102_07_wzm,OL102_08_wzt	aadA*	-	-	-	-	-	-	-	-	-	-	dfrA14.v1^
OC970	Blood		Northwestern	291	115851	279074	5718539	no	-	ST258	2	2	7	12	ybt 17; ICEKp10	289	clb 3	17-1LV	-	0	-	0	-	0	-	wzi154	KL107	?-	Low	0.9999	KL107_09,KL107_10	O2v2	O2	?-	Good	0.9836	O1/O2v2_06_wbbO	aac(6')-Ib'.v1;aadA2^;strA.v1^;strB.v1	-	-	-	-	-	catA1^	-	sul1;sul2	-	-	dfrA12;dfrA14.v1^
OC981	Urine		Northwestern	143	109501	270332	5896615	no	-	ST258	2	2	7	12	ybt 17; ICEKp10	289	clb 3	17-1LV	-	0	-	0	-	0	-	wzi154	KL107	none	Very high	0.9999		O2v2	O2	none	Very high	0.9838		aadA*;aadA2^;strA.v1^;strB.v1	-	-	-	-	-	catA1^	-	sul1;sul2	-	-	dfrA12;dfrA14.v1^
KPN117	Blood	SAMN24009697	Northwestern	86	201707	625503	5361580	no	-	ST1017	0	1	8	12	-	0	-	0	-	0	-	0	-	0	-	wzi130	KL58	?	Good	0.9997		O3b	O3b	none	Very high	0.99		aac(3)-IIa.v1^;aac(6')-Ib-cr.v2;strA.v1^;strB.v1	-	-	qnrB1.v2^	-	-	CatB4.v1?	-	sul2	tet(A).v1	-	dfrA14.v1^
ARLG-4903	Wound	SRR12508572	Crackle	84	274245	435752	5525832	no	-	ST258	2	2	6	6	ybt 17; ICEKp10	267	clb 3	19	-	0	-	0	-	0	-	wzi29	unknown (best match = KL106)	?-	None	0.9984	KL106_10_wecB,KL106_11_wzx,KL106_17	O2v2	O2	-	High	0.9845	O1/O2v2_01_wzm	aac(6')-Ib'.v1;strB.v1	-	-	-	-	-	-	-	sul2	tet(A).v1	-	-
ARLG-4932	Urine	SRR12508576	Crackle	93	292386	574680	5522381	no	-	ST231	4	0	5	6	ybt 14; ICEKp5	145-2LV	-	0	iuc unknown	0	-	0	-	0	-	wzi104	KL51	?-	Good	0.9939	KL51_13,KL51_14_wcoZ	O1v2	O1	none	Very high	0.9844		aac(6')-Ib;rmtF	-	-	qnrS1	-	-	catA1^	arr-2	-	-	-	-
ARLG-4930	Wound	SRR12508578	Crackle	113	168065	672011	5747924	no	-	ST258	0	2	7	9	-	0	-	0	-	0	-	0	-	0	-	wzi154	KL107	none	Very high	0.9999		O2v2	O2	none	Very high	0.9838		aac(3)-IV;aac(6')-Ib'.v1*;aadA2;aph(4)-Ia	-	-	-	-	-	cmlA1*	-	sul3	-	-	-
ARLG-4929	Urine	SRR12508579	Crackle	130	224942	927414	5812017	no	-	ST307	0	2	7	11	-	0	-	0	-	0	-	0	-	0	-	wzi173	KL102	none	Very high	0.9927		O2v2	O2	none	Very high	0.9845		aac(3)-IIa.v1^;aac(6')-Ib-cr.v2;strA.v1^;strB.v1	-	-	qnrB1.v2^	-	-	CatB4.v1	-	sul2	-	-	-
ARLG-4928	Lung	SRR12508580	Crackle	130	168055	449264	5703920	no	-	ST258	0	2	8	13	-	0	-	0	-	0	-	0	-	0	-	wzi154	KL107	none	Very high	0.9999		O2v2	O2	none	Very high	0.9838		aac(3)-IV;aac(6')-Ib'.v1;aadA2;aph(4)-Ia;aph3-Ia.v1^	-	-	-	-	mphA	cmlA1*	-	sul1;sul3	-	-	dfrA12
ARLG-4899	-	SRR12508582	Crackle	121	225906	462386	5760893	no	-	ST258	2	3	9	14	ybt 17; ICEKp10	267-1LV	clb 3	19	-	0	-	0	-	0	-	wzi154	KL107	none	Very high	0.9998		O2v2	O2	?-	Good	0.9836	O1/O2v2_06_wbbO,O1/O2v2_09_gmlB	aac(6')-Ib'.v1;ant(2'')-Ia;aph3-Ia.v1^;strA.v1^;strB.v1	-	-	-	-	-	cmlA5;floR.v2*	-	sul2	tet(A).v2	-	dfrA1.v1;dfrA14.v2*
ARLG-4926	Urine	SRR12508583	Crackle	89	240618	601428	5552705	no	-	ST16	1	1	9	10	ybt 10; ICEKp4	91-2LV	-	0	-	0	-	0	-	0	-	wzi50	unknown (best match = KL51)	?-	None	0.9992	KL51_11_wcpA,KL51_12_wzx,KL51_13,KL51_14_wcoZ	O3b	O3b	none	Very high	0.9908		aac(6')-Ib-cr.v2;aadA2^;aph3-Ia.v1^	-	-	-	-	mphA	CatB4.v1	-	sul1	tet(A).v1	-	dfrA12
ARLG-4922	Lung	SRR12508587	Crackle	125	245311	791010	5650665	no	-	ST258	0	3	6	5	-	0	-	0	-	0	-	0	-	0	-	wzi29	KL106	?	Good	0.9999		O2v2	O2	none	Very high	0.9847		aac(6')-Ib'.v1;aadA2	-	-	-	-	-	catA1^	-	sul1	-	-	-
ARLG-4921	Urine	SRR12508588	Crackle	152	179314	463467	5762777	no	-	ST258	2	2	8	8	ybt 17; ICEKp10	267-1LV	clb 3	19-2LV	-	0	-	0	-	0	-	wzi29	KL106	?-	Good	0.9995	KL106_07_wzy,KL106_15_rfbp,KL106_17	O2v2	O2	none	Very high	0.9848		aadA2^;aph3-Ia.v1^	-	-	-	-	mphA	catA1^	-	sul1	-	-	dfrA12
ARLG-4920	Urine	SRR12508589	Crackle	109	203935	403403	5736811	no	-	ST258	5	2	7	10	ybt 17; ICEKp10	289-1LV	clb 3	17-1LV	iuc 5	62-2LV	iro 5	35-2LV	-	0	-	wzi154	KL107	none	Very high	0.9999		O2v2	O2	none	Very high	0.9838		aac(6')-Ib'.v1;aadA*;strA.v1^;strB.v1	-	-	-	-	-	-	-	sul2	tet(A).v1	-	dfrA14.v2*
ARLG-4918	Wound	SRR12508591	Crackle	94	203935	450383	5454633	no	-	ST258	0	2	6	9	-	0	-	0	-	0	-	0	-	0	-	wzi154	KL107	none	Very high	0.9998		O2v2	O2	?-	Good	0.9837	O1/O2v2_09_gmlB	aac(6')-Ib'.v1;aadA*;strA.v1^;strB.v1	-	-	-	-	-	-	-	sul2	-	-	dfrA14.v2*
ARLG-4917	Wound	SRR12508592	Crackle	94	204963	488494	5588866	no	-	ST258	2	2	6	9	ybt 17; ICEKp10	289-1LV	clb 3	17-1LV	-	0	-	0	-	0	-	-	unknown (best match = KL107)	?-	None	0.9872	KL107_01_galF,KL107_03_wzi,KL107_04_wza	O2v2	O2	none	Very high	0.9838		aac(6')-Ib'.v1;aadA*;strA.v1^;strB.v1	-	-	-	-	-	-	-	sul2	-	-	dfrA14.v2*
ARLG-4898	Blood	SRR12508593	Crackle	126	167899	463471	5828166	no	-	ST258	2	2	8	14	ybt 17; ICEKp10	251-1LV	clb 3	62-2LV	-	0	-	0	-	0	-	wzi154	KL107	?	Good	0.9999		O2v2	O2	none	Very high	0.9838		aac(6')-Ib'.v1;aac(6')-Ib'.v1*;aadA*;aadA2;aph3-Ia.v1^;strA.v1*;strB.v1	-	-	-	-	mphA	catA1*	-	sul1;sul2	-	-	dfrA12
ARLG-4916	Blood	SRR12508594	Crackle	108	203937	449962	5805676	no	-	ST3795	2	2	5	4	ybt 17; ICEKp10	289-2LV	clb 3	17-2LV	-	0	-	0	-	0	-	wzi154	KL107	?-	Good	0.9999	KL107_10	O2v2	O2	none	Very high	0.9838		aadA2^	-	-	-	-	-	-	-	sul1	-	-	dfrA12
ARLG-4915	Blood	SRR12508595	Crackle	143	179328	463467	5774399	no	-	ST258	2	2	8	14	ybt 17; ICEKp10	267-1LV	clb 3	19-1LV	-	0	-	0	-	0	-	wzi29	unknown (best match = KL106)	?-	None	0.9995	KL106_08,KL106_10_wecB,KL106_11_wzx,KL106_17	O2v2	O2	none	Very high	0.9848		aac(3)-IV;aac(6')-Ib'.v1;aadA2;aadA^;aph(4)-Ia;aph3-Ia.v1^	-	-	-	-	mphA	catA1^;cmlA1*	-	sul1;sul3	-	-	dfrA12
ARLG-4912	Urine	SRR12508597	Crackle	139	209346	463989	5667191	no	-	ST258	2	3	9	12	ybt 17; ICEKp10	267-1LV	clb 3	19-2LV	-	0	-	0	-	0	-	wzi154	KL107	none	Very high	0.9998		O2v2	O2	none	Very high	0.9838		aac(6')-Ib'.v1;ant(2'')-Ia;strA.v1^;strB.v1	-	-	-	-	-	cmlA5	-	sul2	tet(A).v2	-	dfrA1.v1;dfrA14.v2*
ARLG-4908	Blood	SRR12508601	Crackle	93	230992	527283	5595950	no	-	ST258	0	1	8	7	-	0	-	0	-	0	-	0	-	0	-	wzi154	KL107	none	Very high	0.9999		O2v2	O2	?-	Good	0.9837	O1/O2v2_07_kfoC	aac(6')-Ib'.v1;aadA2	-	-	-	-	mphA	catA1^	-	sul1	-	-	dfrA12
ARLG-4907	Lung	SRR12508602	Crackle	112	158000	434816	5424744	no	-	ST258	0	2	5	4	-	0	-	0	-	0	-	0	-	0	-	wzi154	KL107	none	Very high	0.9998		O2v2	O2	?-	Good	0.9834	O1/O2v2_06_wbbO,O1/O2v2_09_gmlB,O1/O2v2_10_gmlA	aac(6')-Ib'.v1	-	-	-	-	-	catA1^	-	-	-	-	dfrA14.v2*
ARLG-4906	-	SRR12508603	Crackle	188	109214	562484	5726674	no	-	ST3831-1LV	0	0	0	0	-	0	-	0	-	0	-	0	-	0	-	wzi24	KL24	?-	Good	0.9997	KL24_08_wcuC,KL24_13_wcuG	O1v1	O1	?-	Good	0.9841	O1/O2v1_02_wzt	-	-	-	-	-	-	-	-	-	-	-	-
ARLG-4896	Urine	SRR12508605	Crackle	108	171264	450310	5487319	no	-	ST258	0	2	9	14	-	0	-	0	-	0	-	0	-	0	-	wzi29	KL106	?	Good	0.9979		O2v2	O2	none	Very high	0.9848		aac(3)-IV*;aac(6')-Ib'.v1;aadA2;aadA^;aph(4)-Ia	-	-	-	-	mphA	catA1^;cmlA1*	-	sul1;sul3	-	-	dfrA12
ARLG-4297	Wound	SRR12508610	Crackle	143	130289	396752	5410432	no	-	ST258	0	2	5	9	-	0	-	0	-	0	-	0	-	0	-	wzi154	KL107	?-	Good	0.9998	KL107_10	O2v2	O2	?-	Good	0.9836	O1/O2v2_07_kfoC	aac(6')-Ib'.v1;aadA*;aadA2;strA.v1^;strB.v1*	-	-	-	-	-	-	-	sul1;sul2	-	-	-
ARLG-4296	Urine	SRR12508611	Crackle	157	158157	383675	5667336	no	-	ST258	0	2	4	3	-	0	-	0	-	0	-	0	-	0	-	wzi154	KL107	?-	Good	0.9998	KL107_10	O2v2	O2	none	Very high	0.9837		aac(6')-Ib'.v1	-	-	-	-	-	catA1^	-	-	-	-	-
ARLG-4294	Urine	SRR12508613	Crackle	172	137688	362093	5720201	no	-	ST15	1	2	8	12	ybt unknown	0	-	0	-	0	-	0	-	0	-	wzi16	unknown (best match = KL16)	?-	None	0.9941	KL16_07_wzx,KL16_08_wzy,KL16_09_gtf1,KL16_11_lacA	O1v1	O1	none	Very high	0.9855		aac(6')-IIc;aac(6')-Ib'.v1;aadA*	-	-	qnrB2.v1^	-	mphA	catA1^;floR.v2*	-	sul1;sul2	tet(D)	-	-
ARLG-4293	Lung	SRR12508614	Crackle	249	113722	367567	5822439	no	-	ST11	1	2	10	14	ybt 9; ICEKp3	192-1LV	-	0	-	0	-	0	-	0	-	wzi64	unknown (best match = KL64)	?-	None	0.9987	KL64_06_wzc,KL64_08_wcoV,KL64_10_wzy,KL64_11_wcoU,KL64_12_wcoT,KL64_13_wcsF	O2v1	O2	none	Very high	0.9865		aadA2;rmtB;strA.v1^;strB.v1	-	fosA3	qnrS1	-	-	catII.2*	-	sul2	tet(A).v1	-	dfrA1.v1
ARLG-4292	Blood	SRR12508615	Crackle	288	135124	318633	5533932	no	-	ST258	0	0	5	7	-	0	-	0	-	0	-	0	-	0	-	wzi29	unknown (best match = KL106)	?-	None	0.9993	KL106_07_wzy,KL106_09,KL106_10_wecB,KL106_11_wzx,KL106_15_rfbp,KL106_17	O2v2	O2	none	Very high	0.9847		aac(6')-Ib'.v1;ant(2'')-Ia;aph3-Ia.v1^	-	-	-	-	-	catA1^	-	sul1;sul1	-	-	dfrA10
ARLG-4308	Lung	SRR12508619	Crackle	200	130066	712930	5684557	no	-	ST258	0	2	8	13	-	0	-	0	-	0	-	0	-	0	-	wzi154	KL107	?	Good	0.9998		O2v2	O2	?-	Good	0.9836	O1/O2v2_07_kfoC	aac(6')-Ib'.v1;aadA*;aadA2^;strA.v1^;strB.v1	-	-	-	-	mphA	catA1^	-	sul1;sul2	-	-	dfrA12;dfrA14.v2*
ARLG-4305	Blood	SRR12508622	Crackle	215	115694	335983	5773159	no	-	ST395	1	1	8	11	ybt 16; ICEKp12	277-5LV	-	0	-	0	-	0	-	0	-	wzi2	KL2	?-	Good	0.9976	KL2_09,KL2_13	O1v1	O1	none	Very high	0.9997		aac(3)-IIa.v1^;aac(6')-Ib-cr.v2	-	-	qnrS1	-	-	CatB4.v1?;catA1^	-	sul1	tet(A).v1	-	dfrA1.v1
ARLG-4301	-	SRR12508625	Crackle	338	95710	238098	5647600	no	-	ST258	0	2	9	10	-	0	-	0	-	0	-	0	-	0	-	wzi154	KL107	?-	Good	0.9997	KL107_08,KL107_10	O2v2	O2	?-	Good	0.9838	O1/O2v2_08_gmlC	aac(6')-Ib'.v1;strA.v1^;strB.v1	-	-	-	-	mphA	catA1^	-	sul2	-	-	dfrA14.v2*
ARLG-4300	Lung	SRR12508626	Crackle	189	115522	450084	5560245	no	-	ST258	0	2	8	11	-	0	-	0	-	0	-	0	-	0	-	wzi29	unknown (best match = KL106)	?-	None	0.9984	KL106_06_wzc,KL106_07_wzy,KL106_11_wzx,KL106_17	O2v2	O2	none	Very high	0.9845		aac(6')-Ib'.v1;ant(2'')-Ia;strA.v1^;strB.v1	-	-	-	-	-	cmlA5	-	sul1;sul2	tet(A).v2	-	dfrA1.v1
ARLG-3415	Lung	SRR12508628	Crackle	326	72416	270354	5751468	no	-	ST258	0	2	8	8	-	0	-	0	-	0	-	0	-	0	-	wzi154	KL107	none	Very high	0.9999		O2v2	O2	?-	Good	0.9837	O1/O2v2_07_kfoC	aac(6')-Ib'.v1*;aadA*	-	-	-	-	mphA	catA1^	-	-	-	-	dfrA14.v2*
ARLG-3414	Blood	SRR12508630	Crackle	226	130819	712929	5653808	no	-	ST258	0	2	7	12	-	0	-	0	-	0	-	0	-	0	-	wzi154	KL107	none	Very high	0.9998		O2v2	O2	?-	Good	0.9837	O1/O2v2_07_kfoC	aac(6')-Ib'.v1*;aadA*;aadA2^;strA.v1^;strB.v1	-	-	-	-	-	catA1^	-	sul1;sul2	-	-	dfrA12;dfrA14.v2*
ARLG-4287	Wound	SRR12508636	Crackle	150	128514	472527	5613022	no	-	ST17	0	2	9	12	-	0	-	0	-	0	-	0	-	0	-	wzi141	unknown (best match = KL25)	?-	None	0.9906	KL25_08_wzy,KL25_09_wfeD,KL25_11_wcuB,KL25_12_wzx	O5	O5	*	High	0.9421		aac(6')-Ib-cr.v2;aadA16*	-	-	qnrB6^	-	-	catA1*	arr-3	sul1;sul1	tet(A).v1*;tet(D)	-	dfrA27
ARLG-4176	Urine	SRR12508640	Crackle	82	259294	634839	5402358	no	-	ST45	1	0	4	6	ybt 10; ICEKp4	78-1LV	-	0	-	0	-	0	-	0	-	wzi149	KL62	none	Very high	0.9996		O2v1	O2	none	Very high	0.9887		ant(2'')-Ia;strA.v1;strB.v1	-	-	qnrS1	-	-	-	-	sul2	tet(A).v1	-	-
ARLG-4283	Blood	SRR12508641	Crackle	151	139053	407152	5673376	no	-	ST258	0	2	7	9	-	0	-	0	-	0	-	0	-	0	-	wzi154	KL107	?	Good	0.9998		unknown (best match = OL102)	unknown	-*	None	0.8802	OL102_05_wbbL,OL102_06_rhamnan,OL102_07_wzm,OL102_08_wzt	aac(6')-Ib'.v1*;aadA*;aadA2^	-	-	-	-	-	-	-	sul1	-	-	dfrA12
ARLG-3467	Wound	SRR12508644	Crackle	117	160335	447031	5512952	no	-	ST883	0	0	0	0	-	0	-	0	-	0	-	0	-	0	-	wzi343	KL109	?-	Good	0.9908	KL109_10	O2v2	O2	none	Very high	0.9848		-	-	-	-	-	-	-	-	-	-	-	-
ARLG-3463	Urine	SRR12508645	Crackle	200	125449	319721	5805759	no	-	ST258	2	3	5	3	ybt 17; ICEKp10	267-3LV	clb 3	19	-	0	-	0	-	0	-	wzi154	KL107	?	Good	0.9998		O2v2	O2	none	Very high	0.9837		aac(6')-Ib'.v1*	-	-	-	-	-	-	-	-	-	-	-
ARLG-3451	Urine	SRR12508648	Crackle	107	194313	334076	5458345	no	-	ST234	2	0	2	2	ybt 17; ICEKp10	269	clb 3	19	-	0	-	0	-	0	-	wzi114	unknown (best match = KL30)	?-+*	None	0.9639	KL30_08_wzx,KL30_09_wcuD,KL30_10_wzy,KL30_15_wcuG	O1/O2v2	unknown	?-	Good	0.9945	O1/O2v2_06_wbbO	ant(2'')-Ia	-	-	qnrS1	-	-	-	-	-	-	-	-
ARLG-3489	Urine	SRR12508651	Crackle	173	129331	307290	5507462	no	-	ST307	0	2	9	12	-	0	-	0	-	0	-	0	-	0	-	wzi173	KL102	?-	Good	0.9923	KL102_09,KL102_13,KL102_15_wzx	O2v2	O2	?-	Good	0.9845	O1/O2v2_08_gmlC,O1/O2v2_09_gmlB	aadA16*;aadA2^	-	-	qnrB6^	-	mphA	catA1^	arr-3	sul1;sul1	tet(D)	-	dfrA12;dfrA27
ARLG-3251	-	SRR12508654	Crackle	119	206667	499502	5478655	no	-	ST258	0	2	8	8	-	0	-	0	-	0	-	0	-	0	-	wzi29	KL106	?	Good	0.9998		O2v2	O2	none	Very high	0.9848		aadA2;aph3-Ia.v1^	-	-	-	-	mphA	catA1^	-	sul1	-	-	dfrA12
ARLG-3247	Urine	SRR12508658	Crackle	122	237690	499790	5456247	no	-	ST258	0	2	8	9	-	0	-	0	-	0	-	0	-	0	-	wzi29	KL106	?	Good	0.9999		O2v2	O2	none	Very high	0.9847		aac(6')-Ib'.v1;aadA2^;aph3-Ia.v1^	-	-	-	-	mphA	catA1^	-	sul1	-	-	dfrA12
ARLG-3245	Urine	SRR12508660	Crackle	145	260440	927414	5641437	no	-	ST307	0	2	6	5	-	0	-	0	-	0	-	0	-	0	-	wzi173	KL102	none	Very high	0.9927		O2v2	O2	none	Very high	0.9845		aac(3)-IIa.v1	-	-	-	-	-	-	-	-	-	-	dfrA14.v2*
ARLG-3242	Urine	SRR12508663	Crackle	116	161293	437201	5488521	no	-	ST307	0	2	5	4	-	0	-	0	-	0	-	0	-	0	-	wzi173	KL102	?-	Good	0.9927	KL102_13	O2v2	O2	none	Very high	0.9845		aac(3)-IIa.v1	-	-	-	-	-	-	-	-	-	-	dfrA14.v2*
ARLG-3241	Urine	SRR12508664	Crackle	146	220206	504491	5626745	no	-	ST258	0	2	5	4	-	0	-	0	-	0	-	0	-	0	-	wzi154	KL107	none	Very high	0.9999		O2v2	O2	none	Very high	0.9838		aac(6')-Ib'.v1	-	-	-	-	-	catA1^	-	-	-	-	-
ARLG-3240	Wound	SRR12508665	Crackle	95	196090	927413	5483482	no	-	ST307	0	2	6	6	-	0	-	0	-	0	-	0	-	0	-	wzi173	KL102	none	Very high	0.9927		O2v2	O2	none	Very high	0.9845		aac(3)-IIa.v1	-	-	qnrB17^	-	-	-	-	sul1	-	-	dfrA14.v2*
ARLG-3239	Blood	SRR12508666	Crackle	101	199410	499739	5742122	no	-	ST258	2	2	7	7	ybt 17; ICEKp10	251	clb 3	62-2LV	-	0	-	0	-	0	-	wzi154	KL107	?-	Good	0.9998	KL107_10	O2v2	O2	?	Good	0.9837		aac(6')-Ib'.v1;aadA2	-	-	-	-	mphA	-	-	sul1	-	-	dfrA12
ARLG-3237	Urine	SRR12508668	Crackle	102	187910	500126	5536516	no	-	ST307	0	2	7	6	-	0	-	0	-	0	-	0	-	0	-	-	unknown (best match = KL107)	?-	None	0.8747	KL107_03_wzi,KL107_04_wza,KL107_05_wzb,KL107_06_wzc,KL107_07_wbaP,KL107_08,KL107_09,KL107_10,KL107_11_gnd,KL107_12,KL107_13,KL107_14,KL107_15,KL107_16_ugd	unknown (best match = O2v2)	unknown	?-	None	0.9868	O1/O2v2_01_wzm,O1/O2v2_02_wzt,O1/O2v2_03_wbbM,O1/O2v2_04_glf,O1/O2v2_05_wbbN,O1/O2v2_06_wbbO	aac(3)-IIa.v1	-	-	-	-	-	-	-	-	tet(D)	-	dfrA14.v2*
ARLG-3235	Urine	SRR12508669	Crackle	117	186461	464422	5512944	no	-	ST307	0	2	7	7	-	0	-	0	-	0	-	0	-	0	-	wzi173	KL102	-	High	0.9927	KL102_08_wzy	O2v2	O2	none	Very high	0.9845		strA.v1*;strB.v1*	-	-	-	-	-	-	-	sul2	-	-	dfrA14.v2*
ARLG-3234	Wound	SRR12508670	Crackle	155	220244	456702	5600079	no	-	ST258	0	3	9	9	-	0	-	0	-	0	-	0	-	0	-	wzi29	unknown (best match = KL106)	?-*	Low	0.9996	KL106_07_wzy,KL106_10_wecB,KL106_11_wzx	O2v2	O2	none	Very high	0.9847		aac(6')-Ib'.v1;aadA2;aph3-Ia.v1^	-	-	-	-	mphA	catA1^	-	sul1	-	-	dfrA12
ARLG-3523	Urine	SRR12508672	Crackle	171	129689	383829	5849555	no	-	ST258	2	2	8	11	ybt 17; ICEKp10	289	clb 3 (incomplete)	17-1LV	-	0	-	0	-	0	-	wzi154	KL107	-	High	0.9997	KL107_08	O2v2	O2	none	Very high	0.9837		aac(6')-Ib'.v1;aadA*;aph3-Ia.v1^;strA.v1^;strB.v1	-	-	-	-	mphA	catA1^	-	sul2	-	-	dfrA14.v2*
ARLG-3226	Urine	SRR12508675	Crackle	162	190825	560748	5606748	no	-	ST43	0	2	1	1	-	0	-	0	-	0	-	0	-	0	-	-	KL18	none	Very high	0.9888		O1v1	O1	none	Very high	0.9833		-	-	-	-	-	-	-	-	-	-	-	-
ARLG-3224	Blood	SRR12508676	Crackle	128	219056	450271	5486143	no	-	ST258	0	2	7	7	-	0	-	0	-	0	-	0	-	0	-	wzi29	KL106	?	Good	0.9998		O2v2	O2	none	Very high	0.9848		aac(6')-Ib'.v1;aadA2^	-	-	-	-	mphA	-	-	sul1	-	-	dfrA12
ARLG-3223	Lung	SRR12508677	Crackle	118	335478	708876	5527926	no	-	ST273	0	2	9	13	-	0	-	0	-	0	-	0	-	0	-	wzi174	KL74	?	Good	0.9893		O3b	O3b	?*	Good	0.9151		aac(3)-IIa.v1^;aac(6')-Ib-cr.v2;strA.v1^;strB.v1	-	-	qnrB1.v2^	-	-	CatB4.v1	-	sul2	tet(A).v1	-	dfrA14.v2*
ARLG-3222	Wound	SRR12508678	Crackle	79	244427	643104	5386976	no	-	ST307	0	2	4	3	-	0	-	0	-	0	-	0	-	0	-	wzi173	KL102	?	Good	0.9926		O2v1	O2	-	Good	0.982	O1/O2v1_06_wbbO,O1/O2v1_07_kfoC	-	-	-	-	-	-	-	-	-	-	-	dfrA14.v2*
ARLG-3220	Urine	SRR12508679	Crackle	88	196090	937172	5461872	no	-	ST307	0	2	5	4	-	0	-	0	-	0	-	0	-	0	-	wzi173	KL102	none	Very high	0.9927		O2v2	O2	none	Very high	0.9845		-	-	-	-	-	-	-	-	-	-	-	dfrA14.v2*
ARLG-3218	Urine	SRR12508680	Crackle	109	161287	408960	5204325	no	-	ST307	0	2	6	6	-	0	-	0	-	0	-	0	-	0	-	wzi173	KL102	none	Very high	0.9927		unknown (best match = O2v1)	unknown	-	None	0.9798	O1/O2v1_03_wbbM,O1/O2v1_04_glf,O1/O2v1_05_wbbN,O1/O2v1_06_wbbO,O1/O2v1_07_kfoC	strA.v1*;strB.v1*	-	-	-	-	-	-	-	sul2	-	-	dfrA14.v2*
ARLG-3215	Wound	SRR12508681	Crackle	105	215428	682096	5521902	no	-	ST307	0	2	7	7	-	0	-	0	-	0	-	0	-	0	-	wzi173	KL102	?	Good	0.9927		O2v2	O2	none	Very high	0.9845		strA.v1*;strB.v1*	-	-	-	-	-	-	-	sul2	-	-	dfrA14.v2*
ARLG-3214	Wound	SRR12508682	Crackle	93	260513	473876	5504547	no	-	ST15	2	2	2	1	ybt 17; ICEKp10	289-2LV	clb 3	17-2LV	-	0	-	0	-	0	-	wzi93	KL112	?-	Good	0.9863	KL112_11_wcaN,KL112_12_wbaZ	O1v1	O1	none	Very high	0.9852		-	-	-	-	-	-	-	-	-	-	-	-
ARLG-3524	Urine	SRR12508683	Crackle	147	159906	396861	5580851	no	-	ST11	1	1	8	14	ybt 10; ICEKp4	26-2LV	-	0	-	0	-	0	-	0	-	wzi75	unknown (best match = KL105)	?-	None	0.9999	KL105_06_wzc,KL105_09,KL105_10_wcaN,KL105_13,KL105_15	O2v2	O2	?	Good	0.9846		aac(6')-Ib-cr.v2;aadA2;strA.v1*;strB.v1*	-	-	qnrB1.v2^	-	-	CatB4.v1;catII.2*	-	sul1;sul2	tet(D)	-	dfrA14.v2*
ARLG-3213	Blood	SRR12508684	Crackle	152	213596	434554	5730331	no	-	ST258	2	2	9	9	ybt 17; ICEKp10	289-2LV	clb 3	17-2LV	-	0	-	0	-	0	-	wzi154	KL107	?-	Good	0.9998	KL107_09	O2v2	O2	none	Very high	0.9838		aac(6')-Ib-cr.v2*;aadA2^	-	-	-	-	mphA	CatB4.v1	-	sul1	tet(A).v1	-	dfrA12
ARLG-3211	-	SRR12508685	Crackle	151	225029	499784	5603313	no	-	ST258	0	2	8	9	-	0	-	0	-	0	-	0	-	0	-	wzi29	KL106	?	Good	0.9999		O2v2	O2	none	Very high	0.9848		aac(6')-Ib'.v1;aadA2;aph3-Ia.v1^	-	-	-	-	mphA	catA1^	-	sul1	-	-	dfrA12
ARLG-3208	Lung	SRR12508687	Crackle	156	205727	450131	5853718	no	-	ST258	2	2	4	3	ybt 17; ICEKp10	267-2LV	clb 3	19	-	0	-	0	-	0	-	wzi154	KL107	?	Good	0.9998		O2v2	O2	none	Very high	0.9837		aac(6')-Ib'.v1*	-	-	-	-	-	-	-	-	-	-	-
ARLG-4647	Lung	SRR12508690	Crackle	143	115944	293163	5442952	no	-	ST258	2	2	3	2	ybt 17; ICEKp10	267	clb 3	19	-	0	-	0	-	0	-	wzi29	unknown (best match = KL106)	?-	None	0.9983	KL106_06_wzc,KL106_07_wzy,KL106_08,KL106_09,KL106_10_wecB,KL106_11_wzx,KL106_12,KL106_17	O2v2	O2	none	Very high	0.9847		aac(6')-Ib'.v1	-	-	-	-	-	-	-	-	-	-	-
ARLG-4646	Urine	SRR12508691	Crackle	163	130289	283394	5767618	no	-	ST258	2	2	7	7	ybt 17; ICEKp10	251	clb 3	62	-	0	-	0	-	0	-	wzi168	unknown (best match = KL25)	?-	None	0.9799	KL25_07_wcaJ,KL25_08_wzy,KL25_09_wfeD,KL25_10,KL25_11_wcuB,KL25_12_wzx	O5	O5	*	High	0.9418		aac(6')-Ib'.v1;aadA2^	-	-	-	-	mphA	catA1^	-	sul1	-	-	dfrA12
ARLG-4645	Urine	SRR12508692	Crackle	138	115770	393655	5611578	no	-	ST258	2	3	8	10	ybt 17; ICEKp10	289-3LV	clb 3	17-1LV	-	0	-	0	-	0	-	wzi154	KL107	?-	Good	0.9998	KL107_10	O2v2	O2	?-	Good	0.9836	O1/O2v2_05_wbbN	aac(6')-Ib'.v1*;aadA*;strA.v1^;strB.v1	-	-	-	-	-	-	-	sul2	-	-	dfrA14.v2*
ARLG-4643	Lung	SRR12508693	Crackle	192	112582	338879	5846830	no	-	ST461-1LV	0	3	7	12	-	0	-	0	-	0	-	0	-	0	-	wzi24	unknown (best match = KL24)	?-	None	0.9992	KL24_07_wcuD,KL24_08_wcuC,KL24_09_wcuV,KL24_12_wcuE,KL24_13_wcuG,KL24_14_wzy	O1v1	O1	none	Very high	0.984		aac(6')-Ib'.v1*;aadA*;ant(2'')-Ia;strA.v1^;strB.v1	-	-	-	-	-	-	-	sul1;sul2	-	-	dfrA14.v2*
ARLG-4642	Urine	SRR12508694	Crackle	153	203128	517180	5510376	no	-	ST45	1	2	6	7	ybt 10; ICEKp4	78	-	0	-	0	-	0	-	0	-	wzi149	unknown (best match = KL62)	?-	None	0.9994	KL62_11_wzy,KL62_12,KL62_13,KL62_15_wzx	O2v1	O2	none	Very high	0.9888		-	-	-	qnrS1	-	-	-	-	sul2	tet(A).v1	-	dfrA14.v2*
ARLG-4641	Lung	SRR12508695	Crackle	134	166431	446006	5713072	no	-	ST12	0	2	6	11	-	0	-	0	-	0	-	0	-	0	-	wzi162	unknown (best match = KL122)	?-	Low	0.9995	KL122_07_wzy,KL122_08_wcuC,KL122_11_wcuD	O2v2	O2	?	Good	0.985		aac(6')-Ib'.v1*;aadA*;ant(2'')-Ia;strA.v1^;strB.v1	-	-	qnrS1	-	-	-	-	sul2	-	-	dfrA14.v2*
ARLG-4640	Urine	SRR12508696	Crackle	84	190307	475941	5433434	no	-	ST152	0	2	3	3	-	0	-	0	-	0	-	0	-	0	-	wzi110	KL149	?	Good	0.9994		O4	O4	none	Very high	0.9972		-	-	-	-	-	-	-	-	sul1	-	-	dfrB3
ARLG-4639	Urine	SRR12508697	Crackle	117	167550	312626	5498988	no	-	ST12	0	2	5	9	-	0	-	0	-	0	-	0	-	0	-	wzi162	KL122	?	Good	0.9995		O2v2	O2	?	Good	0.985		aadA*;ant(2'')-Ia;strA.v1^;strB.v1	-	-	-	-	-	-	-	sul2	-	-	dfrA14.v2*
ARLG-4637	-	SRR12508700	Crackle	110	175450	374709	5545571	no	-	ST76-1LV	0	2	4	4	-	0	-	0	-	0	-	0	-	0	-	wzi100	KL10	?	Good	0.9676		O3/O3a	O3/O3a	?	Good	0.9799		-	-	-	qnrS1	-	-	-	-	-	-	-	dfrA14.v2*
ARLG-4635	Urine	SRR12508702	Crackle	107	195166	537579	5485854	no	-	ST36	0	2	4	5	-	0	-	0	-	0	-	0	-	0	-	wzi27	unknown (best match = KL27)	?-	None	0.9999	KL27_08_wckI,KL27_09_wckS,KL27_10_wckR,KL27_11_wzy,KL27_12_wzx,KL27_13_wckQ,KL27_15_wctE,KL27_16_wctF	O2v2	O2	?-	Good	0.9844	O1/O2v2_06_wbbO	aadA*;sat-2	-	-	-	-	-	-	-	sul1	-	-	dfrB3
ARLG-4633	Lung	SRR12508704	Crackle	217	104611	234671	5784372	no	-	ST258	2	2	8	8	ybt 17; ICEKp10	251	clb 3	62	-	0	-	0	-	0	-	wzi168	unknown (best match = KL25)	?-	None	0.9805	KL25_07_wcaJ,KL25_08_wzy,KL25_09_wfeD,KL25_10,KL25_11_wcuB,KL25_12_wzx	O5	O5	*	High	0.9417		aac(6')-Ib'.v1;aadA2^	-	-	-	-	mphA	catA1^	-	sul1	-	-	dfrA12
ARLG-4632	Urine	SRR12508705	Crackle	142	145691	493264	5639290	no	-	ST2800-1LV	0	1	6	10	-	0	-	0	-	0	-	0	-	0	-	wzi123	unknown (best match = KL136)	?-	None	0.9982	KL136_07_wzy,KL136_08_wcuO,KL136_14,KL136_15_wzx,KL136_16_wcuI	O2v2	O2	?	Good	0.9845		aac(3)-IIa.v1^;aac(6')-Ib-cr.v2;strA.v1^;strB.v1	-	-	-	-	-	CatB4.v1?	-	sul2	tet(A).v1	-	-
ARLG-4627	Urine	SRR12508711	Crackle	166	108797	278686	5657245	no	-	ST258	2	2	8	11	ybt 17; ICEKp10	289-1LV	clb 3	17-1LV	-	0	-	0	-	0	-	-	unknown (best match = KL107)	?-	None	0.9998	KL107_03_wzi,KL107_04_wza,KL107_05_wzb,KL107_06_wzc,KL107_07_wbaP,KL107_08,KL107_09,KL107_10	O2v2	O2	none	Very high	0.9838		aac(6')-Ib'.v1*;aadA*;strA.v1^;strB.v1	-	-	-	-	-	catA1^	-	sul2	-	-	dfrA14.v2*
ARLG-4626	Lung	SRR12508712	Crackle	159	128668	311039	5509444	no	-	ST258	0	0	8	11	-	0	-	0	-	0	-	0	-	0	-	wzi154	unknown (best match = KL107)	?-	Low	0.9999	KL107_09,KL107_10	O2v2	O2	none	Very high	0.9836		aac(3)-IV;aadA2^;aadA^;aph(4)-Ia	-	-	-	-	-	catA1^;cmlA1*	-	sul1;sul3	tet(D)	-	dfrA12
ARLG-4624	Urine	SRR12508714	Crackle	155	127747	344971	5697666	no	-	ST258	0	3	10	15	-	0	-	0	-	0	-	0	-	0	-	wzi29	KL106	none	Very high	1		O2v2	O2	none	Very high	0.9848		aac(3)-IV;aac(6')-Ib'.v1;aadA2;aadA^;aph(4)-Ia;aph3-Ia.v1^	-	-	-	-	mphA	catA1^;cmlA1*	-	sul1;sul3	-	-	dfrA12
ARLG-4623	Urine	SRR12508715	Crackle	132	130309	283399	5469012	no	-	ST258	0	2	7	7	-	0	-	0	-	0	-	0	-	0	-	wzi29	unknown (best match = KL106)	?-	None	0.9999	KL106_07_wzy,KL106_09,KL106_10_wecB,KL106_12,KL106_17	O2v2	O2	?-	Good	0.9844	O1/O2v2_07_kfoC,O1/O2v2_08_gmlC	aac(6')-Ib'.v1;aadA2^	-	-	-	-	mphA	-	-	sul1	-	-	dfrA12
ARLG-4621	Urine	SRR12508716	Crackle	86	306585	514596	5588123	no	-	ST16	1	2	8	9	ybt 10; ICEKp4	91-1LV	-	0	-	0	-	0	-	0	-	wzi50	KL51	none	Very high	0.9994		O3b	O3b	none	Very high	0.9908		aac(6')-Ib'.v1;aadA2^	-	-	qnrS1	-	mphA	-	-	sul1	-	-	dfrA12
ARLG-4619	-	SRR12508718	Crackle	71	162666	607075	5607657	no	-	ST133	2	2	3	3	ybt 17; ICEKp10	267	clb 3	19	-	0	-	0	-	0	-	wzi180	unknown (best match = KL116)	?-	None	0.9996	KL116_08_wckV,KL116_09,KL116_14_wzy,KL116_17_wcpG	O1v1	O1	none	Very high	0.9864		-	-	-	qnrS1	-	-	-	-	-	-	-	-
ARLG-4618	Urine	SRR12508719	Crackle	128	152313	326941	5621503	no	-	ST340	0	2	5	5	-	0	-	0	-	0	-	0	-	0	-	wzi56	KL55	?*	Good	0.9624		O3b	O3b	none	Very high	0.992		aac(3)-IIa.v1	-	-	-	-	-	-	-	sul1	-	-	-
ARLG-4617	Wound	SRR12508720	Crackle	167	141285	367181	5670425	no	-	ST340	0	3	10	20	-	0	-	0	-	0	-	0	-	0	-	wzi56	KL55	?-*	Good	0.9627	KL55_08_wcaJ,KL55_13_wzx,KL55_14	O3b	O3b	none	Very high	0.992		aac(3)-IIa.v1^;aac(6')-Ib-cr.v2;aadA*;aadA2;sat-2;strA.v1^;strB.v1	-	-	qnrB1.v2^;qnrS1	-	-	CatB4.v1?;cmlA1*	-	sul2;sul3	tet(A).v1	-	dfrA1.v1;dfrA14.v2*
ARLG-4616	Wound	SRR12508722	Crackle	163	126390	270546	5809819	no	-	ST258	2	3	10	14	ybt 17; ICEKp10	251	clb 3	62-1LV	-	0	-	0	-	0	-	wzi154	KL107	?-	Good	0.9999	KL107_10	O2v2	O2	none	Very high	0.9836		aac(6')-Ib'.v1;aadA2;aph3-Ia.v1^;strA.v1^;strB.v1	-	-	-	-	mphA	catA1^	-	sul1;sul2	-	-	dfrA12;dfrA14.v2*
ARLG-4278	Blood	SRR12508727	Crackle	147	154275	455745	5580751	no	-	ST258	0	2	7	12	-	0	-	0	-	0	-	0	-	0	-	wzi29	KL106	?-	Good	0.9987	KL106_10_wecB	unknown (best match = OL102)	unknown	-	None	0.7384	OL102_01_rfbB,OL102_02_rfbA,OL102_03_rfbD,OL102_04_rfbC,OL102_05_wbbL,OL102_06_rhamnan,OL102_07_wzm,OL102_08_wzt	aac(3)-IV;aac(6')-Ib'.v1;aadA2;aadA^;aph(4)-Ia	-	-	-	-	mphA	catA1^;cmlA1*	-	sul1;sul3	-	-	dfrA12
ARLG-4275	Wound	SRR12508730	Crackle	181	130311	318674	5757722	no	-	ST258	1	2	7	11	ybt 16; ICEKp12	294	-	0	-	0	-	0	-	0	-	wzi154	KL107	?-	Good	0.9997	KL107_10	unknown (best match = O2v2)	unknown	?-	Low	0.9831	O1/O2v2_01_wzm,O1/O2v2_08_gmlC	aac(3)-IV;aadA2;aadA^;aph(4)-Ia;aph3-Ia.v1^	-	-	-	-	mphA	catA1^;cmlA1*	-	sul1	-	-	dfrA12
ARLG-4181	Urine	SRR12508731	Crackle	91	180383	391730	5793986	no	-	ST133	2	2	5	7	ybt 17; ICEKp10	267	clb 3	19	-	0	-	0	-	0	-	wzi180	unknown (best match = KL116)	?-	None	0.9996	KL116_07_wcuE,KL116_09,KL116_14_wzy,KL116_17_wcpG	O1v1	O1	none	Very high	0.9864		aac(3)-IIa.v1;aac(6')-33;ant(2'')-Ia	-	-	qnrS1	-	-	-	-	sul1	-	-	-
ARLG-4279	Wound	SRR12508732	Crackle	153	205174	727078	5524103	no	-	ST16	0	2	9	9	-	0	-	0	-	0	-	0	-	0	-	-	unknown (best match = KL51)	?-	None	0.9768	KL51_01_galF,KL51_02_cpsACP,KL51_03_wzi,KL51_04_wza,KL51_05_wzb,KL51_06_wzc,KL51_07_wcaJ,KL51_08_wcpB,KL51_09_wzy,KL51_10_wcuF,KL51_11_wcpA,KL51_12_wzx	O3b	O3b	none	Very high	0.9908		aadA2^	-	-	qnrS1	-	mphA	CatB4.v1?	-	sul1	-	-	dfrA12
ARLG-4222	Wound	SRR12508736	Crackle	285	95385	262746	5789649	no	-	ST258	2	2	7	11	ybt 17; ICEKp10	251	clb 3	62	-	0	-	0	-	0	-	wzi168	unknown (best match = KL25)	?-	None	0.9804	KL25_08_wzy,KL25_09_wfeD,KL25_10,KL25_11_wcuB,KL25_12_wzx	O5	O5	*	High	0.9418		aac(6')-Ib'.v1;aadA*;aadA2^;strA.v1^;strB.v1	-	-	-	-	-	catA1^	-	sul1;sul2	-	-	dfrA12
ARLG-4220	Lung	SRR12508738	Crackle	157	149643	291020	5772863	no	-	ST258	2	2	8	8	ybt 17; ICEKp10	251	clb 3	62	-	0	-	0	-	0	-	-	unknown (best match = KL25)	?-	None	0.9821	KL25_08_wzy,KL25_09_wfeD,KL25_11_wcuB,KL25_12_wzx	O5	O5	-*	High	0.9409	O5_02_manB	aac(6')-Ib'.v1;aadA2^	-	-	-	-	mphA	catA1^	-	sul1	-	-	dfrA12
ARLG-4219	Wound	SRR12508739	Crackle	218	144883	463435	5698476	no	-	ST393	1	2	4	4	ybt 9; ICEKp3	174-1LV	-	0	-	0	-	0	-	0	-	wzi43	KL43	?-	Good	0.9997	KL43_15_wcpZ	O2v1	O2	none	Very high	0.9834		-	-	-	qnrS1	-	-	-	-	-	-	-	dfrA14.v2*
ARLG-4215	Wound	SRR12508744	Crackle	176	149409	372698	5887993	no	-	ST299	2	1	5	9	ybt 17; ICEKp10	289	clb 3	17-1LV	-	0	-	0	-	0	-	wzi7	KL7	?-	Good	0.9852	KL7_08_wckC	O1v1	O1	none	Very high	0.986		aac(3)-IIa.v1^;aac(6')-Ib-cr.v2;strA.v1^;strB.v1	-	-	-	-	-	CatB4.v1?	-	sul2	-	-	-
ARLG-4214	Urine	SRR12508746	Crackle	85	257751	660099	5398181	no	-	ST831	0	1	7	10	-	0	-	0	-	0	-	0	-	0	-	wzi18	KL18	?	Good	0.9953		O1v1	O1	none	Very high	0.9769		aac(6')-Ib-cr.v2;strA.v1^;strB.v1	-	-	qnrB1.v2^	-	-	CatB4.v1?	-	sul2	-	-	dfrA14.v2*
ARLG-4213	Urine	SRR12508747	Crackle	221	129797	270415	5731510	no	-	ST258	1	2	4	5	ybt 15; ICEKp11	230-1LV	-	0	-	0	-	0	-	0	-	wzi50	KL51	none	Very high	0.9978		O3b	O3b	none	Very high	0.9908		aac(3)-IV;aac(6')-Ib'.v1;aph(4)-Ia	-	-	-	-	-	-	-	-	-	-	-
ARLG-4212	Lung	SRR12508748	Crackle	224	129797	358707	5832564	no	-	ST258	2	2	4	4	ybt 17; ICEKp10	251-1LV	clb 3	62-2LV	-	0	-	0	-	0	-	wzi154	KL107	none	Very high	0.9999		O2v1	O2	-	Good	0.9834	O1/O2v1_06_wbbO,O1/O2v1_07_kfoC	aac(6')-Ib'.v1*;aadA*	-	-	-	-	-	-	-	-	-	-	-
ARLG-4211	Lung	SRR12508749	Crackle	147	149409	372511	5874151	no	-	ST299	2	1	5	8	ybt 17; ICEKp10	289	clb 3	17-1LV	-	0	-	0	-	0	-	wzi7	KL7	?-	Good	0.9853	KL7_14_wzx	O1v1	O1	none	Very high	0.986		aac(3)-IIa.v1^;aac(6')-Ib-cr.v2;strA.v1^;strB.v1	-	-	-	-	-	CatB4.v1?	-	sul2	-	-	-
ARLG-4208	Urine	SRR12508752	Crackle	174	146314	286937	5676456	no	-	ST258	1	2	8	14	ybt 10; ICEKp4	28-1LV	-	0	-	0	-	0	-	0	-	wzi174	unknown (best match = KL74)	?-	Low	0.9899	KL74_02_cpsACP,KL74_11_wzy	O3b	O3b	?*	Good	0.9166		aac(3)-IV;aac(6')-Ib'.v1;aadA2;aadA^;aph(4)-Ia;aph3-Ia.v1^	-	-	-	-	mphA	catA1^;cmlA1*	-	sul1;sul3	-	-	dfrA12
ARLG-4206	Urine	SRR12508754	Crackle	108	203687	360969	5653882	no	-	ST13-1LV	1	1	6	8	ybt 10; ICEKp4	21-2LV	-	0	-	0	-	0	-	0	-	wzi40	KL3	?	Good	0.9998		O1v2	O1	none	Very high	0.9873		aac(6')-Ib'.v1;strA.v1^;strB.v1	-	-	qnrB1.v2^	-	-	-	-	sul2	-	-	dfrA14.v2*
ARLG-4416	-	SRR12508769	Crackle	250	78690	284528	5659536	no	-	ST258	0	2	8	14	-	0	-	0	-	0	-	0	-	0	-	wzi29	unknown (best match = KL106)	?-	None	0.9996	KL106_06_wzc,KL106_07_wzy,KL106_08,KL106_09,KL106_10_wecB,KL106_12,KL106_13_wzx,KL106_17	unknown (best match = O2v2)	unknown	?-	None	0.9845	O1/O2v2_07_kfoC,O1/O2v2_08_gmlC,O1/O2v2_09_gmlB,O1/O2v2_10_gmlA	aac(3)-IV;aac(6')-Ib'.v1;aadA2;aadA^;aph(4)-Ia;aph3-Ia.v1^	-	-	-	-	mphA	catA1^;cmlA1*	-	sul1;sul3	-	-	dfrA12
ARLG-4413	Blood	SRR12508771	Crackle	160	142552	465512	5595407	no	-	ST1844	0	1	9	11	-	0	-	0	-	0	-	0	-	0	-	wzi115	KL54	?-+	Good	0.9994	KL54_03_wzi,KL54_08_wzx,KL54_09_wzy	unknown (best match = O1v2)	unknown	?-	Low	0.9924	O1/O2v2_06_wbbO,O1/O2v2_07_kfoC	aac(6')-Ib-cr.v2;aadA2^;aph3-Ia.v1^	-	-	-	-	mphA	CatB4.v1?	-	sul1	tet(A).v1	-	dfrA12
ARLG-4412	Lung	SRR12508772	Crackle	129	144540	455628	5490388	no	-	ST258	0	2	5	8	-	0	-	0	-	0	-	0	-	0	-	wzi154	KL107	?	Good	0.9999		O2v2	O2	none	Very high	0.9838		aac(3)-IV;aac(6')-Ib'.v1;aadA2;aadA^;aph(4)-Ia	-	-	-	-	-	cmlA1*	-	sul3	-	-	-
ARLG-4411	Urine	SRR12508773	Crackle	148	147429	326554	5487127	no	-	ST258	0	2	3	3	-	0	-	0	-	0	-	0	-	0	-	wzi29	KL106	none	Very high	0.9999		O2v2	O2	none	Very high	0.9847		aac(6')-Ib'.v1;aph3-Ia.v1*?	-	-	-	-	-	-	-	-	-	-	-
ARLG-4431	Urine	SRR12508774	Crackle	188	105579	291907	5622687	no	-	ST258	0	2	9	15	-	0	-	0	-	0	-	0	-	0	-	wzi29	unknown (best match = KL106)	?-	None	0.9992	KL106_06_wzc,KL106_07_wzy,KL106_08,KL106_09,KL106_10_wecB,KL106_12,KL106_17	O2v2	O2	none	Very high	0.9848		aac(3)-IV;aac(6')-Ib'.v1;aadA2;aadA^;aph(4)-Ia;aph3-Ia.v1^	-	-	-	-	mphA	catA1^;cmlA1*	-	sul1;sul3	-	-	dfrA12
ARLG-4179	Lung	SRR12508775	Crackle	194	121351	324484	5628088	no	-	ST551	0	1	8	13	-	0	-	0	-	0	-	0	-	0	-	wzi18	unknown (best match = KL10)	?-	None	0.9624	KL10_07_wbaP,KL10_08_wclQ,KL10_09_wclP,KL10_10_wzx,KL10_11_wcuQ,KL10_12_wcaN,KL10_13_wcuK,KL10_15_wcsO,KL10_16_wbaZ	O1/O2v1	unknown	none	Very high	0.9806		aac(3)-IIa.v1^;aac(6')-Ib-cr.v2;strA.v1^;strB.v1	-	-	qnrB1.v2^	-	-	CatB4.v1?;floR.v1*	-	sul2	tet(A).v1	-	dfrA14.v2*
ARLG-4430	Urine	SRR12508776	Crackle	157	107095	304220	5533034	no	-	ST258	0	2	6	7	-	0	-	0	-	0	-	0	-	0	-	wzi29	unknown (best match = KL106)	?-	None	0.9977	KL106_06_wzc,KL106_07_wzy,KL106_08,KL106_10_wecB,KL106_11_wzx,KL106_17	O2v2	O2	?	Good	0.9847		aadA2	-	-	-	-	-	catB11;cmlA6*	-	-	-	-	dfrA19*
ARLG-4429	-	SRR12508777	Crackle	126	126080	270575	5394203	no	-	ST258	0	2	7	7	-	0	-	0	-	0	-	0	-	0	-	wzi29	KL106	?	Good	0.9998		O2v2	O2	none	Very high	0.9848		aac(6')-Ib'.v1;aadA2^	-	-	-	-	mphA	-	-	sul1	-	-	dfrA12
ARLG-4428	Urine	SRR12508778	Crackle	121	162452	371692	5437038	no	-	ST307	0	2	5	5	-	0	-	0	-	0	-	0	-	0	-	wzi173	KL102	?-	Good	0.9926	KL102_08_wzy,KL102_13,KL102_15_wzx	O2v2	O2	none	Very high	0.9845		-	-	-	qnrB1.v2^	-	-	-	-	-	-	-	dfrA14.v2*
ARLG-4427	Urine	SRR12508779	Crackle	150	132067	356793	5548543	no	-	ST258	0	2	7	8	-	0	-	0	-	0	-	0	-	0	-	wzi154	KL107	?	Good	0.9999		O2v2	O2	none	Very high	0.9838		aac(3)-IV*;aadA2;aph(4)-Ia	-	-	-	-	-	cmlA1*	-	sul3	-	-	-
ARLG-4426	Wound	SRR12508780	Crackle	203	123253	313382	5685097	no	-	ST258	0	2	8	14	-	0	-	0	-	0	-	0	-	0	-	wzi29	KL106	?-	Good	0.998	KL106_10_wecB,KL106_17	O2v2	O2	none	Very high	0.9848		aac(3)-IV;aac(6')-Ib'.v1;aadA2;aadA^;aph(4)-Ia;aph3-Ia.v1^	-	-	-	-	mphA	catA1^;cmlA1*	-	sul1;sul3	-	-	dfrA12
ARLG-4425	Urine	SRR12508781	Crackle	209	99616	301833	5554049	no	-	ST258	0	2	3	2	-	0	-	0	-	0	-	0	-	0	-	wzi154	KL107	?	Good	0.9999		O2v1	O2	-	Good	0.9843	O1/O2v1_06_wbbO,O1/O2v1_07_kfoC	-	-	-	-	-	-	-	-	-	-	-	-
ARLG-4424	Urine	SRR12508782	Crackle	133	125055	395297	5507468	no	-	ST258	2	2	4	3	ybt 17; ICEKp10	267	clb 3	19-1LV	-	0	-	0	-	0	-	wzi29	unknown (best match = KL106)	?-	None	0.9999	KL106_07_wzy,KL106_08,KL106_11_wzx,KL106_17	O2v2	O2	-	High	0.9846	O1/O2v2_05_wbbN	-	-	-	-	-	-	-	-	-	-	-	-
ARLG-4423	Urine	SRR12508783	Crackle	105	172994	303713	5265536	no	-	ST258	0	2	4	3	-	0	-	0	-	0	-	0	-	0	-	wzi29	KL106	?-+	Good	0.9999	KL106_07_wzy,KL106_10_wecB,KL106_17	O2v2	O2	none	Very high	0.9848		aac(6')-Ib'.v1*	-	-	-	-	-	-	-	-	-	-	-
ARLG-4422	Urine	SRR12508784	Crackle	189	111077	560581	5693037	no	-	ST258	0	2	8	13	-	0	-	0	-	0	-	0	-	0	-	wzi154	KL107	?-	Good	0.9999	KL107_10	O2v2	O2	none	Very high	0.9838		aac(3)-IV;aac(6')-Ib'.v1*;aadA2;ant(2'')-Ia;aph(4)-Ia	-	-	-	-	mphE.v2;msrE	catB3.v2;cmlA1*	-	sul3	-	-	-
ARLG-4421	Wound	SRR12508785	Crackle	184	118763	309756	5387877	no	-	ST258	0	2	3	2	-	0	-	0	-	0	-	0	-	0	-	wzi29	unknown (best match = KL106)	?-	None	0.9997	KL106_06_wzc,KL106_07_wzy,KL106_10_wecB,KL106_11_wzx,KL106_17	O2v2	O2	none	Very high	0.9847		aac(6')-Ib'.v1	-	-	-	-	-	-	-	-	-	-	-
ARLG-4420	Urine	SRR12508787	Crackle	137	213003	654182	5597447	no	-	ST20	0	2	5	9	-	0	-	0	-	0	-	0	-	0	-	wzi421	unknown (best match = KL22)	?-+	None	0.9898	KL22_06_wzc,KL22_07_wzy,KL22_09,KL22_11_wzx,KL22_13,KL22_15_wcaJ,KL22_17	O2v2	O2	?	Good	0.9837		aac(6')-Ib'.v1*;aadA*;strA.v1^;strB.v1	-	-	-	-	-	-	-	sul2	-	-	dfrA14.v2*
ARLG-4419	Urine	SRR12508788	Crackle	146	129913	287977	5673749	no	-	ST45	1	2	2	1	ybt 10; ICEKp4	78	-	0	-	0	-	0	-	0	-	wzi101	KL24	?-	Good	0.9902	KL24_02_cpsACP,KL24_17_manC	O2v1	O2	none	Very high	0.9876		-	-	-	-	-	-	-	-	-	-	-	-
ARLG-4408	Blood	SRR12508790	Crackle	144	194606	375536	5616676	no	-	ST307	0	1	8	11	-	0	-	0	-	0	-	0	-	0	-	wzi173	KL102	none	Very high	0.9927		O2v2	O2	none	Very high	0.9845		aac(6')-Ib-cr.v2;strA.v1^;strB.v1	-	-	qnrB1.v2^	-	-	CatB4.v1?	-	sul2	tet(A).v1	-	dfrA14.v2*
ARLG-4404	Urine	SRR12508794	Crackle	156	144387	371688	5657659	no	-	ST378	0	2	8	15	-	0	-	0	-	0	-	0	-	0	-	wzi177	KL125	?-*	Good	0.9041	KL125_09_wzy,KL125_16	O5	O5	*	High	0.9437		aac(3)-IIa.v1;aadA2^;aph3-Ia.v1^;rmtB;strA.v1;strB.v1	-	-	qepA2*	-	mphA	catA1^	-	sul1;sul2	-	-	dfrA12
ARLG-4403	Urine	SRR12508795	Crackle	143	139053	325252	6000999	no	-	ST258	2	2	7	11	ybt 17; ICEKp10	247	clb 3	62	-	0	-	0	-	0	-	wzi154	KL107	?-	Good	0.9998	KL107_08,KL107_10	O2v2	O2	none	Very high	0.9838		aac(6')-33;aac(6')-Ib'.v1;aadA2^;ant(2'')-Ia;aph3-Ia.v1^	-	-	-	-	mphA	-	-	sul1;sul2	-	-	dfrA12
ARLG-4199	Lung	SRR12508798	Crackle	244	140362	315200	6017039	no	-	ST258	1	2	8	11	ybt 15; ICEKp11	230-2LV	-	0	-	0	-	0	-	0	-	wzi50	unknown (best match = KL51)	?-	None	0.9978	KL51_08_wcpB,KL51_09_wzy,KL51_12_wzx,KL51_13	O3b	O3b	none	Very high	0.9908		aac(3)-IV;aac(6')-Ib'.v1;aadA2^;aph(4)-Ia;aph3-Ia.v1^	-	-	-	-	mphA	catA1^	-	sul1	-	-	dfrA12
ARLG-4198	Wound	SRR12508799	Crackle	344	89834	317714	5789746	no	-	ST258	2	2	3	4	ybt 17; ICEKp10	251-1LV	clb 3	62	-	0	-	0	-	0	-	wzi50	unknown (best match = KL51)	?-	None	0.9977	KL51_08_wcpB,KL51_11_wcpA,KL51_13,KL51_14_wcoZ,KL51_15_gnd	O3b	O3b	none	Very high	0.9907		aac(3)-IV;aac(6')-Ib'.v1;aph(4)-Ia	-	-	-	-	-	-	-	-	-	-	-
ARLG-4197	-	SRR12508800	Crackle	116	214689	379033	5519707	no	-	ST392	0	1	4	3	-	0	-	0	-	0	-	0	-	0	-	wzi187	KL27	?-	Good	0.9926	KL27_10_wckR	O4	O4	none	Very high	0.9971		strB.v1	-	-	-	-	-	-	-	sul2	-	-	-
ARLG-4196	Wound	SRR12508801	Crackle	184	133627	316909	5812839	no	-	ST15	1	2	8	20	ybt 16; ICEKp12	277	-	0	-	0	-	0	-	0	-	wzi93	KL112	?-	Good	0.9865	KL112_13_wcuV	O1v1	O1	none	Very high	0.9852		aac(3)-IId^;aac(6')-Ib-Suzhou?;aadA*;aadA2^;armA;rmtF;strA.v1^;strB.v1	-	-	qnrB1.v2^	-	mphE.v2^;msrE	-	-	sul1;sul2	-	-	dfrA12;dfrA14.v2*
ARLG-4195	Lung	SRR12508802	Crackle	104	231039	387972	5559930	no	-	ST14	0	0	4	5	-	0	-	0	-	0	-	0	-	0	-	wzi2	KL2	none	Very high	0.9975		unknown (best match = O3/O3a)	unknown	-	None	0.9817	O3/O3a_03_wzm,O3/O3a_04_wzt,O3/O3a_05_wbdD,O3/O3a_06_wbdA,O3/O3a_07_wbdB,O3/O3a_08_wbdC	strA.v1;strB.v1	-	-	qnrB4	-	-	-	-	sul1	-	-	-
ARLG-4193	Lung	SRR12508805	Crackle	128	154729	367360	5500023	no	-	ST258	0	2	7	8	-	0	-	0	-	0	-	0	-	0	-	wzi83	KL23	none	Very high	0.9987		O2v2	O2	none	Very high	0.9847		aac(6')-Ib'.v1;aadA2;aph3-Ia.v1^	-	-	-	-	mphA	catA1^	-	sul1	-	-	dfrA12
ARLG-4190	Blood	SRR12508808	Crackle	175	108562	296965	5691232	no	-	ST258	0	2	10	16	-	0	-	0	-	0	-	0	-	0	-	wzi83	KL23	?-	Good	0.9987	KL23_11_wckA,KL23_13_wzx	O2v2	O2	none	Very high	0.9847		aac(3)-IV;aac(6')-Ib'.v1;aadA2;aph(4)-Ia;aph3-Ia.v1^	-	-	-	-	mphA	cmlA1*;floR.v2*	arr-2	sul1;sul2	tet(D)	-	dfrA12;dfrA14.v2*
ARLG-4187	Wound	SRR12508811	Crackle	285	99429	315200	6006036	no	-	ST258	1	2	8	11	ybt 15; ICEKp11	230-1LV	-	0	-	0	-	0	-	0	-	wzi50	unknown (best match = KL51)	?-	None	0.9974	KL51_07_wcaJ,KL51_08_wcpB,KL51_09_wzy,KL51_10_wcuF,KL51_11_wcpA,KL51_12_wzx,KL51_13,KL51_14_wcoZ	O3b	O3b	?-	Good	0.9908	O3b_06_wbdA	aac(3)-IV;aac(6')-Ib'.v1;aadA2^;aph(4)-Ia;aph3-Ia.v1^	-	-	-	-	mphA	catA1^	-	sul1	-	-	dfrA12
ARLG-4185	Urine	SRR12508813	Crackle	232	112975	534264	5855081	no	-	ST258	2	2	6	9	ybt 17; ICEKp10	289-1LV	clb 3	17-1LV	-	0	-	0	-	0	-	wzi154	KL107	?-	Good	0.9998	KL107_10	O2v2	O2	none	Very high	0.9838		aac(6')-Ib'.v1*;aadA*;strA.v1^;strB.v1	-	-	-	-	-	-	-	sul2	-	-	dfrA14.v2*
ARLG-4184	Urine	SRR12508815	Crackle	285	89206	249699	5818581	no	-	ST941	0	2	4	4	-	0	-	0	-	0	-	0	-	0	-	wzi25	unknown (best match = KL25)	?-	None	0.998	KL25_06_wzc,KL25_08_wzy,KL25_09_wfeD,KL25_10,KL25_11_wcuB	O2v2	O2	?-	Good	0.9937	O1/O2v2_08_gmlC	-	-	-	qnrS1	-	-	-	-	-	-	-	dfrA14.v2*
ARLG-4274	Urine	SRR12508816	Crackle	177	96025	317453	5560026	no	-	ST340	0	1	9	15	-	0	-	0	-	0	-	0	-	0	-	wzi56	KL55	?*	Good	0.9625		O3b	O3b	?	Good	0.9919		aac(3)-IV;aac(6')-Ib-cr.v2;aadA2;aadA^;aph(4)-Ia	-	-	-	-	mphA	CatB4.v1?;cmlA1*	-	sul1;sul3	tet(A).v1^	-	dfrA12
ARLG-4273	Lung	SRR12508817	Crackle	158	129689	327820	5583931	no	-	ST258	0	2	7	10	-	0	-	0	-	0	-	0	-	0	-	wzi83	KL23	?-	Good	0.9988	KL23_09_wckU,KL23_13_wzx	O2v2	O2	none	Very high	0.9847		aac(3)-IV;aac(6')-Ib'.v1;aadA^;aph(4)-Ia	-	-	-	-	mphA	catA1^;cmlA1*	-	sul1	-	-	dfrA12
ARLG-4272	Blood	SRR12508818	Crackle	126	166923	708304	5543576	no	-	ST395	1	2	10	16	ybt 16; ICEKp12	280	-	0	-	0	-	0	-	0	-	wzi64	KL64	?-	Good	1	KL64_16_wcaJ	O1v1	O1	none	Very high	0.9864		aac(3)-IId^;aac(6')-Ib-cr.v2;aadA2^;armA	-	-	qnrB1.v1;qnrS1	-	mphE.v2;msrE	CatB4.v1?	-	sul1	tet(A).v1	-	dfrA12
ARLG-4269	Urine	SRR12508821	Crackle	187	165688	272885	5543402	no	-	ST258	1	2	7	7	ybt 13; ICEKp2	299-2LV	-	0	-	0	-	0	-	0	-	wzi29	unknown (best match = KL106)	?-	None	0.9992	KL106_06_wzc,KL106_07_wzy,KL106_09,KL106_10_wecB,KL106_17	unknown (best match = O2v2)	unknown	?-	Low	0.9839	O1/O2v2_08_gmlC,O1/O2v2_09_gmlB,O1/O2v2_10_gmlA	aac(6')-Ib'.v1;aadA2^	-	-	-	-	mphA	catA1^	-	sul1	-	-	dfrA12
ARLG-4268	-	SRR12508822	Crackle	347	63075	409130	5686677	no	-	ST258	2	2	5	6	ybt 17; ICEKp10	251-1LV	clb 3	62-1LV	-	0	-	0	-	0	-	wzi50	unknown (best match = KL51)	?-	None	0.9964	KL51_06_wzc,KL51_07_wcaJ,KL51_08_wcpB,KL51_09_wzy,KL51_10_wcuF,KL51_11_wcpA,KL51_12_wzx,KL51_13,KL51_14_wcoZ	O3b	O3b	?-	Good	0.9907	O3b_05_wbdD,O3b_06_wbdA	aac(3)-IV;aac(6')-Ib'.v1;aph(4)-Ia	-	-	-	-	-	-	-	-	-	-	-
ARLG-4267	Wound	SRR12508823	Crackle	174	106074	270332	5452930	no	-	ST258	0	2	4	3	-	0	-	0	-	0	-	0	-	0	-	wzi29	unknown (best match = KL106)	?-	None	0.9991	KL106_06_wzc,KL106_07_wzy,KL106_08,KL106_10_wecB,KL106_11_wzx,KL106_17	O2v2	O2	?-	Good	0.9848	O1/O2v2_08_gmlC	aac(6')-Ib'.v1	-	-	-	-	mphA	-	-	-	-	-	-
ARLG-4266	Urine	SRR12508824	Crackle	302	95574	270309	5825809	no	-	ST258	1	2	6	11	ybt 15; ICEKp11	230-1LV	-	0	-	0	-	0	-	0	-	wzi50	unknown (best match = KL51)	?-	None	0.9973	KL51_08_wcpB,KL51_09_wzy,KL51_10_wcuF,KL51_11_wcpA,KL51_12_wzx,KL51_13	O3b	O3b	none	Very high	0.9908		aac(3)-IIa.v1^;aac(3)-IV;aac(6')-Ib'.v1;aph(4)-Ia;strA.v1^;strB.v1	-	-	-	-	-	-	-	sul2	-	-	dfrA14.v2*
ARLG-4263	Blood	SRR12508828	Crackle	233	81459	394946	5577315	no	-	ST678	0	0	0	0	-	0	-	0	-	0	-	0	-	0	-	wzi50	unknown (best match = KL15)	?-	None	0.9982	KL15_08_wceN,KL15_09_wceM,KL15_10_wcsR,KL15_11_wcaN,KL15_12_wzy,KL15_13_wckI,KL15_14_wzx	O4	O4	?-	Good	0.9966	O4_06_glycosyltransferase	-	-	-	-	-	-	-	-	-	-	-	-
ARLG-4262	Urine	SRR12508829	Crackle	116	145262	372618	5371935	no	-	ST2279	0	1	8	12	-	0	-	0	-	0	-	0	-	0	-	wzi135	unknown (best match = KL3)	?-	None	0.9952	KL3_08,KL3_09,KL3_10_pglJ,KL3_11,KL3_12,KL3_14	O2v2	O2	none	Very high	0.9847		aac(3)-IIa.v1^;aac(6')-Ib-cr.v2;strA.v1^;strB.v1	-	-	qnrB1.v2^	-	-	CatB4.v1?	-	sul2	tet(A).v1	-	dfrA14.v2*
ARLG-4261	Urine	SRR12508830	Crackle	140	172995	512490	5480589	no	-	ST11	1	1	9	19	ybt 10; ICEKp4	26-1LV	-	0	-	0	-	0	-	0	-	wzi75	KL105	none	Very high	0.9999		O2v2	O2	none	Very high	0.9845		aac(3)-IIa.v1^;aac(6')-Ib-cr.v2^;aadA2;strA.v1^;strB.v1	-	-	qnrB1.v2^;qnrB4	-	mphA	-	arr-3	sul1;sul2;sul3	tet(A).v1	-	dfrA12;dfrA14.v2*
ARLG-4260	Urine	SRR12508831	Crackle	166	132714	492629	5622122	no	-	ST307	0	2	9	15	-	0	-	0	-	0	-	0	-	0	-	wzi173	KL102	?-	Good	0.9923	KL102_12,KL102_13	unknown (best match = O2v2)	unknown	?-	Low	0.9849	O1/O2v2_09_gmlB	aac(3)-IIa.v1^;aac(6')-33;aac(6')-Ib-cr.v2;ant(2'')-Ia	-	-	qnrB1.v2^	-	-	CatB4.v1?	-	sul1;sul2	tet(A).v1;tet(D)	-	dfrA14.v2*
ARLG-4258	Urine	SRR12508833	Crackle	180	129678	327691	5684368	no	-	ST258	0	2	10	16	-	0	-	0	-	0	-	0	-	0	-	wzi83	KL23	?-	Good	0.9987	KL23_06_wzc,KL23_09_wckU,KL23_12	O2v2	O2	none	Very high	0.9847		aac(3)-IV;aac(6')-Ib'.v1;aadA2;aph(4)-Ia;aph3-Ia.v1^	-	-	-	-	mphA	cmlA5*;floR.v2*	arr-2	sul1;sul2	tet(D)	-	dfrA12;dfrA14.v2*
ARLG-4257	Urine	SRR12508834	Crackle	154	192015	367330	5692595	no	-	ST11	0	2	10	11	-	0	-	0	-	0	-	0	-	0	-	wzi385	KL111	?-	Good	0.9961	KL111_09	O3b	O3b	none	Very high	0.9876		aac(6')-Ib-cr.v2;aadA16*	-	-	qnrS1	-	-	floR.v1*	arr-3	sul1	tet(D)*	-	dfrA27
ARLG-3473	Urine	SRR12508836	Crackle	248	85494	331444	5628404	no	-	ST307	1	1	5	6	ybt 16; ICEKp12	277-2LV	-	0	-	0	-	0	-	0	-	wzi173	KL102	?-	Good	0.9926	KL102_09,KL102_13	O2v2	O2	none	Very high	0.9845		aac(3)-IIa.v1^;strB.v1	-	-	qnrB1.v2^	-	-	-	-	-	-	-	dfrA14.v2*
ARLG-4252	Urine	SRR12508839	Crackle	238	126390	252402	5802434	no	-	ST258	2	2	6	9	ybt 17; ICEKp10	289-1LV	clb 3	17-1LV	-	0	-	0	-	0	-	wzi154	KL107	?	Good	0.9995		O2v2	O2	none	Very high	0.9838		aac(6')-Ib'.v1;aadA*;strA.v1^;strB.v1	-	-	-	-	-	-	-	sul2	-	-	dfrA14.v2*
ARLG-4251	Urine	SRR12508840	Crackle	76	174851	548324	5396566	no	-	ST151	1	0	1	0	ybt unknown	0	-	0	-	0	-	0	-	0	-	wzi2	KL30	?	Good	0.9913		O1v2	O1	none	Very high	0.9919		-	-	-	-	-	-	-	-	-	-	-	-
ARLG-4250	Urine	SRR12508841	Crackle	254	120996	270307	5637113	no	-	ST258	0	2	4	5	-	0	-	0	-	0	-	0	-	0	-	wzi50	unknown (best match = KL51)	?-	None	0.9974	KL51_06_wzc,KL51_08_wcpB,KL51_09_wzy,KL51_11_wcpA,KL51_12_wzx,KL51_13,KL51_14_wcoZ	O3b	O3b	none	Very high	0.9908		aac(3)-IV;aac(6')-Ib'.v1;aph(4)-Ia	-	-	-	-	-	-	-	-	-	-	-
ARLG-4249	Wound	SRR12508842	Crackle	114	247623	408092	5383819	no	-	ST429	0	2	3	3	-	0	-	0	-	0	-	0	-	0	-	wzi187	unknown (best match = KL27)	?-	None	0.992	KL27_07_wcaJ,KL27_09_wckS,KL27_10_wckR,KL27_12_wzx,KL27_13_wckQ,KL27_15_wctE,KL27_16_wctF	O4	O4	?-	Good	0.9969	O4_01_hydrolase	-	-	-	qnrS1	-	-	-	-	-	-	-	-
ARLG-4246	Wound	SRR12508845	Crackle	156	142425	455330	5494472	no	-	ST258	0	2	7	8	-	0	-	0	-	0	-	0	-	0	-	wzi29	unknown (best match = KL106)	?-	None	0.9985	KL106_06_wzc,KL106_07_wzy,KL106_10_wecB,KL106_15_rfbp	O2v2	O2	none	Very high	0.9847		aac(6')-Ib'.v1;aadA2^;aph3-Ia.v1^	-	-	-	-	mphA	catA1^	-	sul1	-	-	dfrA12
ARLG-4245	Wound	SRR12508846	Crackle	169	173004	327655	5485648	no	-	ST258	0	2	7	8	-	0	-	0	-	0	-	0	-	0	-	wzi29	unknown (best match = KL106)	?-	None	0.9962	KL106_07_wzy,KL106_08,KL106_09,KL106_10_wecB,KL106_11_wzx,KL106_12,KL106_15_rfbp,KL106_17	O2v2	O2	?	Good	0.9848		aac(6')-Ib'.v1;aadA2^;aph3-Ia.v1^	-	-	-	-	mphA	catA1^	-	sul1	-	-	dfrA12
ARLG-4244	Urine	SRR12508848	Crackle	189	131195	456047	5676041	no	-	ST258	0	1	5	3	-	0	-	0	-	0	-	0	-	0	-	wzi50	KL51	?-	Good	0.9978	KL51_09_wzy,KL51_11_wcpA	O3b	O3b	?	Good	0.9908		aac(6')-Ib'.v1	-	-	-	-	-	-	-	-	-	-	-
ARLG-4243	Urine	SRR12508849	Crackle	252	100690	270545	5731146	no	-	ST258	1	2	3	4	ybt 15; ICEKp11	230-1LV	-	0	-	0	-	0	-	0	-	wzi50	unknown (best match = KL51)	?-	None	0.9974	KL51_09_wzy,KL51_11_wcpA,KL51_12_wzx,KL51_14_wcoZ	O3b	O3b	none	Very high	0.9908		aac(3)-IV;aac(6')-Ib'.v1;aph(4)-Ia	-	-	-	-	-	-	-	-	-	-	-
ARLG-4242	Blood	SRR12508850	Crackle	377	100690	270307	6239925	no	-	ST258	1	2	7	10	ybt 15; ICEKp11	230-1LV	-	0	-	0	-	0	-	0	-	wzi154	unknown (best match = KL107)	?-+	None	0.9417	KL107_05_wzb,KL107_06_wzc,KL107_07_wbaP,KL107_08,KL107_09,KL107_10	O3b	O3b	none	Very high	0.9908		aac(3)-IV;aac(6')-Ib'.v1;aadA2^;aph(4)-Ia;aph3-Ia.v1^	-	-	-	-	mphA	catA1^	-	sul1	-	-	dfrA12
ARLG-4241	Wound	SRR12508851	Crackle	278	131238	314895	6000936	no	-	ST258	1	2	7	9	ybt 15; ICEKp11	230-1LV	-	0	-	0	-	0	-	0	-	wzi50	unknown (best match = KL51)	?-	None	0.9972	KL51_08_wcpB,KL51_09_wzy,KL51_11_wcpA,KL51_12_wzx,KL51_13,KL51_14_wcoZ	O3b	O3b	none	Very high	0.9908		aac(3)-IV;aac(6')-Ib'.v1;aadA2^;aph(4)-Ia	-	-	-	-	mphA	catA1^	-	sul1	-	-	dfrA12
ARLG-4237	Urine	SRR12508855	Crackle	139	121800	338780	5411759	no	-	ST17-1LV	1	1	3	3	ybt 10; ICEKp4?	72-4LV	-	0	-	0	-	0	-	0	-	wzi141	unknown (best match = KL25)	?-	None	0.991	KL25_07_wcaJ,KL25_08_wzy,KL25_09_wfeD,KL25_10,KL25_11_wcuB,KL25_12_wzx	O5	O5	*	High	0.9421		-	-	-	qnrB1.v2^	-	-	-	-	-	-	-	dfrA14.v2*
ARLG-4236	Urine	SRR12508856	Crackle	379	113421	282948	5939114	no	-	ST258	1	2	8	11	ybt 15; ICEKp11	230-1LV	-	0	-	0	-	0	-	0	-	wzi50	unknown (best match = KL51)	?-	None	0.9965	KL51_08_wcpB,KL51_09_wzy,KL51_10_wcuF,KL51_11_wcpA,KL51_12_wzx,KL51_13,KL51_14_wcoZ,KL51_15_gnd	O3b	O3b	none	Very high	0.9908		aac(3)-IV;aac(6')-Ib'.v1;aadA2^;aph(4)-Ia;aph3-Ia.v1^	-	-	-	-	mphA	catA1^	-	sul1	-	-	dfrA12
ARLG-4235	Urine	SRR12508857	Crackle	159	126889	281386	5483667	no	-	ST258	0	2	5	5	-	0	-	0	-	0	-	0	-	0	-	-	unknown (best match = KL106)	?-	None	0.9973	KL106_06_wzc,KL106_07_wzy,KL106_09,KL106_10_wecB,KL106_11_wzx,KL106_13_wzx,KL106_14,KL106_17	O2v2	O2	?-	Good	0.9841	O1/O2v2_09_gmlB	aac(6')-Ib'.v1;aadA2	-	-	-	-	-	-	-	sul1	-	-	-
ARLG-4384	Lung	SRR12508858	Crackle	219	111508	358101	5919405	no	-	ST252	0	0	4	4	-	0	-	0	-	0	-	0	-	0	-	wzi104	KL51	none	Very high	0.994		O1/O2v2	unknown	none	Very high	0.9844		ant(2'')-Ia	-	-	qnrB3^	-	-	-	-	sul1*	-	-	-
ARLG-4234	Urine	SRR12508859	Crackle	245	140877	270307	5710098	no	-	ST258	1	2	3	4	ybt 15; ICEKp11	230-1LV	-	0	-	0	-	0	-	0	-	-	unknown (best match = KL107)	?-	None	0.8995	KL107_03_wzi,KL107_04_wza,KL107_05_wzb,KL107_06_wzc,KL107_07_wbaP,KL107_08,KL107_09,KL107_10,KL107_12,KL107_13,KL107_14,KL107_15	O3b	O3b	none	Very high	0.9908		aac(3)-IV;aac(6')-Ib'.v1;aph(4)-Ia	-	-	-	-	-	-	-	-	-	-	-
ARLG-4232	Blood	SRR12508861	Crackle	190	197938	463288	5690723	no	-	ST258	0	2	7	8	-	0	-	0	-	0	-	0	-	0	-	wzi154	KL107	?	Good	0.9999		O2v2	O2	none	Very high	0.9838		aac(6')-Ib'.v1;aadA2^;aph3-Ia.v1^	-	-	-	-	mphA	catA1^	-	sul1	-	-	dfrA12
ARLG-3626	Urine	SRR12508863	Crackle	143	137333	450085	5535529	no	-	ST258	0	2	8	9	-	0	-	0	-	0	-	0	-	0	-	wzi29	KL106	?-	Good	0.9987	KL106_07_wzy	O2v2	O2	none	Very high	0.9847		aac(6')-Ib'.v1;aadA2^;aph3-Ia.v1^	-	-	-	-	mphA	catA1^	-	sul1	-	-	dfrA12
ARLG-4229	Lung	SRR12508864	Crackle	201	111189	270338	5712738	no	-	ST258	2	2	6	9	ybt 17; ICEKp10	289	clb 3	17-1LV	-	0	-	0	-	0	-	wzi154	unknown (best match = KL107)	?-	Low	0.9999	KL107_07_wbaP,KL107_08,KL107_10	O1v2	O1	none	Very high	0.9838		aac(6')-Ib'.v1*;aadA*;strA.v1^;strB.v1	-	-	-	-	-	-	-	sul2	-	-	dfrA14.v2*
ARLG-3623	Urine	SRR12508865	Crackle	143	161193	510100	5613568	no	-	ST307	0	2	9	15	-	0	-	0	-	0	-	0	-	0	-	wzi173	KL102	?-	Good	0.9927	KL102_13,KL102_15_wzx	O2v2	O2	none	Very high	0.9845		aac(3)-IIa.v1^;aac(6')-33;aac(6')-Ib-cr.v2;ant(2'')-Ia	-	-	qnrB1.v2^	-	-	CatB4.v1?	-	sul1;sul2	tet(A).v1;tet(D)	-	dfrA14.v2*
ARLG-3622	Urine	SRR12508866	Crackle	200	137785	463289	5740596	no	-	ST258	0	2	7	8	-	0	-	0	-	0	-	0	-	0	-	wzi154	KL107	?-	Good	0.9998	KL107_06_wzc	O2v2	O2	none	Very high	0.9838		aac(6')-Ib'.v1;aadA2^;aph3-Ia.v1^	-	-	-	-	mphA	catA1^	-	sul1	-	-	dfrA12
ARLG-3621	Lung	SRR12508868	Crackle	222	121817	379727	5724693	no	-	ST17	1	2	7	8	ybt 10; ICEKp4?	72-3LV	-	0	-	0	-	0	-	0	-	wzi141	unknown (best match = KL25)	?-	None	0.9907	KL25_08_wzy,KL25_09_wfeD,KL25_11_wcuB,KL25_12_wzx	O5	O5	*	High	0.9421		aadA2^	-	-	qnrB1.v2^	-	mphA	-	-	sul1	-	-	dfrA12;dfrA14.v2*
ARLG-3614	Lung	SRR12508869	Crackle	351	131715	267051	5992634	no	-	ST258	1	2	8	11	ybt 15; ICEKp11	230-1LV	-	0	-	0	-	0	-	0	-	wzi50	KL51	?-	Good	0.9977	KL51_08_wcpB,KL51_09_wzy,KL51_10_wcuF	O3b	O3b	none	Very high	0.9908		aac(3)-IV;aac(6')-Ib'.v1;aadA2^;aph(4)-Ia;aph3-Ia.v1^	-	-	-	-	mphA	catA1^	-	sul1	-	-	dfrA12
ARLG-4819	Blood	SRR12508872	Crackle	176	130957	276853	5588793	no	-	ST258	1	2	9	9	ybt 17; ICEKp10	267	-	0	-	0	-	0	-	0	-	wzi29	unknown (best match = KL106)	?-	None	0.9999	KL106_06_wzc,KL106_07_wzy,KL106_09,KL106_17	O2v2	O2	-	High	0.9847	O1/O2v2_05_wbbN	aac(6')-Ib'.v1;aadA2^	-	-	-	-	mphA	catA1^	-	sul1	-	-	dfrA12
ARLG-4818	Urine	SRR12508873	Crackle	124	130310	281378	5385948	no	-	ST258	0	2	7	7	-	0	-	0	-	0	-	0	-	0	-	wzi29	unknown (best match = KL106)	?-	None	1	KL106_06_wzc,KL106_07_wzy,KL106_10_wecB,KL106_11_wzx,KL106_17	O2v2	O2	?	Good	0.9848		aac(6')-Ib'.v1;aadA2^	-	-	-	-	mphA	-	-	sul1	-	-	dfrA12
ARLG-4817	Lung	SRR12508874	Crackle	182	112673	433216	5724223	no	-	ST258	0	2	9	18	-	0	-	0	-	0	-	0	-	0	-	wzi154	KL107	?-	Good	0.9998	KL107_09	O2v2	O2	none	Very high	0.9838		aac(3)-IIa.v1^;aac(3)-IV;aadA2;aadA^;aph(4)-Ia;strA.v1^;strB.v1	-	-	qnrB1.v2^	-	-	CatB4.v1?;cmlA1*	-	sul2;sul3	tet(A).v1	-	dfrA14.v2*
ARLG-4816	Lung	SRR12508875	Crackle	127	115763	283350	5544150	no	-	ST258	0	2	7	10	-	0	-	0	-	0	-	0	-	0	-	wzi29	unknown (best match = KL106)	?-	None	0.9994	KL106_07_wzy,KL106_09,KL106_10_wecB,KL106_11_wzx,KL106_17	O2v2	O2	none	Very high	0.9848		aadA2;ant(2'')-Ia	-	-	-	-	mphE.v2;msrE	catB11;cmlA6*	-	-	-	-	dfrA19*
ARLG-4815	Wound	SRR12508876	Crackle	147	108162	277037	5538640	no	-	ST258	0	2	7	10	-	0	-	0	-	0	-	0	-	0	-	wzi29	unknown (best match = KL106)	?-	None	0.9998	KL106_06_wzc,KL106_07_wzy,KL106_08,KL106_09,KL106_10_wecB,KL106_11_wzx,KL106_12,KL106_17	O2v2	O2	?-	Good	0.9847	O1/O2v2_08_gmlC	aadA2;ant(2'')-Ia	-	-	-	-	mphE.v2;msrE	catB11;cmlA6*	-	-	-	-	dfrA19*
ARLG-4814	Urine	SRR12508877	Crackle	112	166105	575721	5588471	no	-	ST34	0	2	2	2	-	0	-	0	-	0	-	0	-	0	-	wzi173	KL141	?-	Good	0.9923	KL141_10_wctL,KL141_13	unknown (best match = OL102)	unknown	-*	None	0.8567	OL102_05_wbbL,OL102_06_rhamnan,OL102_07_wzm,OL102_08_wzt	-	-	-	-	-	-	-	-	-	-	-	dfrA14.v2*
ARLG-4812	Lung	SRR12508878	Crackle	88	215969	499815	5493810	no	-	ST258	0	2	8	9	-	0	-	0	-	0	-	0	-	0	-	wzi29	KL106	?	Good	0.9998		O2v2	O2	none	Very high	0.9848		aac(3)-IId^;aac(6')-Ib'.v1;aadA2^	-	-	-	-	mphA	-	-	sul1	-	-	dfrA12
ARLG-4810	Wound	SRR12508879	Crackle	123	209780	450528	5613526	no	-	ST258	1	2	9	9	ybt 17; ICEKp10	267	-	0	-	0	-	0	-	0	-	wzi29	KL106	?	Good	0.9998		O2v2	O2	-	High	0.9847	O1/O2v2_05_wbbN	aac(6')-Ib'.v1;aadA2^	-	-	-	-	mphA	catA1^	-	sul1	-	-	dfrA12
ARLG-3613	Urine	SRR12508880	Crackle	258	121986	492756	5781736	no	-	ST258	0	2	7	11	-	0	-	0	-	0	-	0	-	0	-	wzi154	KL107	none	Very high	0.9998		O2v2	O2	?-	Good	0.9833	O1/O2v2_07_kfoC	aac(6')-Ib'.v1*;aadA2^;strA.v1^;strB.v1	-	-	-	-	mphA	catA1^	-	sul1;sul2	-	-	dfrA12*;dfrA14.v2*
ARLG-4809	Urine	SRR12508881	Crackle	165	110845	380482	5648224	no	-	ST258	0	2	7	10	-	0	-	0	-	0	-	0	-	0	-	wzi154	KL107	?-	Good	0.9999	KL107_10	O2v1	O2	-	Good	0.9843	O1/O2v1_06_wbbO,O1/O2v1_07_kfoC	aac(3)-IV;aac(6')-Ib'.v1;aadA2;aph(4)-Ia	-	-	-	-	-	cmlA1*	-	sul3	-	-	-
ARLG-4808	Urine	SRR12508882	Crackle	114	206120	713572	5342334	no	-	ST16	0	1	7	7	-	0	-	0	-	0	-	0	-	0	-	wzi50	unknown (best match = KL51)	?-	None	0.9992	KL51_07_wcaJ,KL51_08_wcpB,KL51_09_wzy,KL51_10_wcuF,KL51_11_wcpA,KL51_12_wzx,KL51_13,KL51_14_wcoZ	O3b	O3b	none	Very high	0.9908		aac(3)-IIa.v1^;aac(6')-Ib-cr.v2	-	-	-	-	-	CatB4.v1	-	-	tet(D)	-	dfrA14.v2*
ARLG-4807	Urine	SRR12508883	Crackle	182	129666	270670	5745547	no	-	ST258	0	2	8	9	-	0	-	0	-	0	-	0	-	0	-	wzi29	unknown (best match = KL106)	?-	None	0.9999	KL106_07_wzy,KL106_09,KL106_10_wecB,KL106_17	O2v2	O2	?-	Good	0.9847	O1/O2v2_06_wbbO	aadA2^;aph3-Ia.v1^	-	-	-	-	mphA	-	-	sul1	-	-	dfrA12;dfrB3
ARLG-4806	-	SRR12508884	Crackle	96	173317	608201	5596686	no	-	ST458	0	2	6	11	-	0	-	0	-	0	-	0	-	0	-	wzi24	unknown (best match = KL24)	?-	None	0.9995	KL24_07_wcuD,KL24_09_wcuV,KL24_13_wcuG,KL24_14_wzy,KL24_15_wzx	O1v1	O1	none	Very high	0.9852		aac(6')-Ib'.v1*;aadA*;aadA2	-	-	qnrB19^	-	-	catB11;cmlA6*	-	sul1	-	-	-
ARLG-4803	Blood	SRR12508887	Crackle	93	327408	481367	5542352	no	-	ST231	4	2	10	14	ybt 14; ICEKp5	145-1LV	-	0	iuc unknown	0	-	0	-	0	-	wzi104	unknown (best match = KL51)	?-	None	0.9939	KL51_08_wcpB,KL51_09_wzy,KL51_11_wcpA,KL51_13,KL51_14_wcoZ	O1v2	O1	none	Very high	0.9844		aac(6')-Ib;aadA2^;rmtF	-	-	qnrS1	-	ermB.v1*;mphA	catA1^	arr-2	sul1	-	-	dfrA12
ARLG-4802	Urine	SRR12508888	Crackle	122	121512	458356	5607980	no	-	ST14	1	2	9	15	ybt 14; ICEKp5	140-1LV	-	0	-	0	-	0	-	0	-	wzi2	unknown (best match = KL2)	?-	None	0.9975	KL2_07,KL2_08,KL2_09,KL2_10,KL2_11_wzx,KL2_13	O1v1	O1	none	Very high	0.9999		aac(3)-IId^;aac(6')-Ib-cr.v2;aadA2^;aph(3')-VI;armA;sat-2	-	-	-	-	mphE.v2^;msrE	CatB4.v1?	-	sul1	-	-	dfrA1.v1;dfrA12
ARLG-3612	Urine	SRR12508891	Crackle	287	118873	400522	6027859	no	-	ST258	1	2	8	11	ybt 15; ICEKp11	230-1LV	-	0	-	0	-	0	-	0	-	wzi50	unknown (best match = KL51)	?-	Low	0.9976	KL51_10_wcuF,KL51_11_wcpA	O3b	O3b	none	Very high	0.9908		aac(3)-IV;aac(6')-Ib'.v1;aadA2^;aph(4)-Ia;aph3-Ia.v1^	-	-	-	-	mphA	catA1^	-	sul1	-	-	dfrA12
ARLG-4798	Lung	SRR12508893	Crackle	87	250079	1201988	5558455	no	-	ST37	0	2	5	4	-	0	-	0	-	0	-	0	-	0	-	wzi50	unknown (best match = KL15)	?-	None	0.9956	KL15_01_galF,KL15_03_wzi,KL15_08_wceN,KL15_10_wcsR,KL15_14_wzx	O4	O4	none	Very high	0.9972		aadA^	-	-	-	-	-	-	-	sul1	-	-	-
ARLG-4796	Wound	SRR12508894	Crackle	112	178009	366013	5352814	no	-	ST528	0	0	0	0	-	0	-	0	-	0	-	0	-	0	-	-	KL27	none	Very high	0.9959		O2v2	O2	-	High	0.9842	O1/O2v2_06_wbbO	-	-	-	-	-	-	-	-	-	-	-	-
ARLG-4794	Wound	SRR12508896	Crackle	112	274517	928592	5597664	no	-	ST16	0	2	9	10	-	0	-	0	-	0	-	0	-	0	-	wzi50	unknown (best match = KL51)	?-	None	0.9988	KL51_09_wzy,KL51_11_wcpA,KL51_12_wzx,KL51_13	O3b	O3b	none	Very high	0.9908		aac(6')-Ib-cr.v2*;aadA2^	-	-	qnrS1	-	mphA	CatB4.v1?	-	sul1	-	-	dfrA12
ARLG-4793	Urine	SRR12508897	Crackle	107	240747	593046	5562487	no	-	ST307	0	1	9	12	-	0	-	0	-	0	-	0	-	0	-	wzi173	KL102	?-	Good	0.9926	KL102_13	O2v2	O2	none	Very high	0.9845		aac(3)-IIa.v1^;aac(6')-Ib-cr.v2;strA.v1^;strB.v1	-	-	qnrB1.v2^	-	-	CatB4.v1?	-	sul2	tet(A).v1	-	dfrA14.v2*
ARLG-3611	Urine	SRR12508902	Crackle	341	73229	211192	5805901	no	-	ST258	2	2	6	9	ybt 17; ICEKp10	289	clb 3	17-2LV	-	0	-	0	-	0	-	wzi154	KL107	?-	Good	0.9998	KL107_07_wbaP,KL107_10	O2v2	O2	?-	Good	0.9837	O1/O2v2_01_wzm,O1/O2v2_08_gmlC	aac(6')-Ib'.v1*;aadA*;strA.v1^;strB.v1	-	-	-	-	-	-	-	sul2	-	-	dfrA14.v2*
ARLG-4400	Wound	SRR12508907	Crackle	108	203509	411267	5517138	no	-	ST11	0	2	5	8	-	0	-	0	-	0	-	0	-	0	-	wzi64	KL64	?	Good	1		O2v1	O2	none	Very high	0.9862		aadA2^;aph3-Ia.v1^;strA.v1;strB.v1	-	-	qnrB19^	-	-	-	-	sul1	-	-	dfrA12
ARLG-4230	Lung	SRR12508908	Crackle	105	186100	355802	5570356	no	-	ST152	1	3	10	9	ybt 10; ICEKp4 (incomplete)	325-1LV	-	0	-	0	-	0	-	0	-	wzi110	KL149	?-	Good	0.9997	KL149_10_wzx	O4	O4	none	Very high	0.9971		aadA1.v1^;aph3-Ia.v1^	-	-	-	-	mphA	catA1^	-	sul1	tet(D)	-	dfrA1.v2
ARLG-4399	Lung	SRR12508909	Crackle	170	137331	541749	5517608	no	-	ST340	0	2	4	4	-	0	-	0	-	0	-	0	-	0	-	wzi50	KL15	?-	Good	0.9974	KL15_10_wcsR,KL15_11_wcaN	O4	O4	?-	Good	0.9966	O4_06_glycosyltransferase	ant(2'')-Ia	-	-	qnrS1	-	-	-	-	-	-	-	dfrA14.v2*
ARLG-4397	Lung	SRR12508911	Crackle	114	113482	278161	5468608	no	-	ST17-2LV	0	2	2	2	-	0	-	0	-	0	-	0	-	0	-	wzi325	KL148	?-	Good	0.9938	KL148_09_wcuP,KL148_12_wbaZ	O1v2	O1	none	Very high	0.9871		-	-	-	qnrS1	-	-	-	-	-	-	-	-
ARLG-4396	Lung	SRR12508912	Crackle	189	99670	273163	5516125	no	-	ST258	2	1	4	2	ybt 17; ICEKp10 (incomplete)	251-2LV	clb 3	62	-	0	-	0	-	0	-	wzi154	unknown (best match = KL107)	?-	Low	0.9998	KL107_08,KL107_10	O2v2	O2	?	Good	0.9833		aac(6')-Ib'.v1	-	-	-	-	-	-	-	-	-	-	-
ARLG-4392	Lung	SRR12508917	Crackle	920	143553	408649	5728650	no	-	ST15	0	1	5	5	-	0	-	0	-	0	-	0	-	0	-	wzi93	KL112	?	Good	0.9864		O1v1	O1	?	Good	0.9853		strA.v1^;strB.v1	-	-	-	-	-	-	-	sul2	-	-	-
ARLG-4371	Urine	SRR12508920	Crackle	187	143583	370945	5936956	no	-	ST15	1	2	8	7	ybt 10; ICEKp4	28	-	0	-	0	-	0	-	0	-	wzi24	KL24	none	Very high	0.9999		O1v1	O1	none	Very high	0.9852		aac(6')-Ib-cr.v2	-	-	-	-	-	CatB4.v1?	-	-	tet(A).v1	-	dfrA14.v2*
ARLG-4370	Urine	SRR12508921	Crackle	115	202622	478128	5492371	no	-	ST231	4	0	8	10	ybt 14; ICEKp5	145-1LV	-	0	iuc unknown	0	-	0	-	0	-	wzi104	KL51	?-	Good	0.9939	KL51_08_wcpB,KL51_14_wcoZ	O1/O2v2	unknown	none	Very high	0.9843		aac(6')-Ib;aadA2^;rmtF	-	-	qnrS1	-	mphA	catA1^	arr-2	sul1	-	-	dfrA12
ARLG-4365	Urine	SRR12508926	Crackle	185	118040	448880	5712203	no	-	ST11	4	2	3	3	ybt 9; ICEKp3	192-2LV	-	0	iuc 1	1	iro 1 (incomplete)	2-1LV	-	0	-	wzi64	unknown (best match = KL64)	?-	None	0.9989	KL64_07_wzx,KL64_08_wcoV,KL64_10_wzy,KL64_11_wcoU,KL64_13_wcsF	O2v1	O2	none	Very high	0.9865		-	-	-	-	-	-	-	-	-	-	-	-
ARLG-4173	Blood	SRR12508927	Crackle	160	187719	379226	5560323	no	-	ST13	1	0	4	4	ybt 10; ICEKp4	21	-	0	-	0	-	0	-	0	-	wzi40	KL3	?-	Good	0.9998	KL3_12	O1v2	O1	none	Very high	0.9873		aadA1.v1^	-	-	-	-	-	-	-	sul1	tet(D)	-	dfrA1.v2
ARLG-4364	Blood	SRR12508928	Crackle	204	101563	360988	5664705	no	-	ST258	0	2	7	12	-	0	-	0	-	0	-	0	-	0	-	wzi154	KL107	?-+	Good	0.9999	KL107_16_ugd	O2v2	O2	-	High	0.9836	O1/O2v2_07_kfoC	aac(6')-Ib'.v1;aadA*;aadA2^;strA.v1^;strB.v1	-	-	-	-	mphA	-	-	sul1;sul2	-	-	dfrA12;dfrA14.v2*
ARLG-4360	Lung	SRR12508932	Crackle	159	109127	327251	5588494	no	-	ST11	1	2	8	9	ybt 9; ICEKp3	192-1LV	-	0	-	0	-	0	-	0	-	wzi64	KL64	?-	Good	0.999	KL64_11_wcoU,KL64_12_wcoT	O2v1	O2	none	Very high	0.9865		aadA2;rmtB	-	fosA3	qnrS1	-	-	catII.2*	-	-	-	-	dfrA14.v2*
ARLG-4359	Urine	SRR12508933	Crackle	170	101117	275330	5766622	no	-	ST42	0	0	7	13	-	0	-	0	-	0	-	0	-	0	-	wzi29	KL106	?-	Good	0.9972	KL106_07_wzy,KL106_11_wzx,KL106_17	O1v2	O1	none	Very high	0.9853		aac(3)-IId^;aac(6')-Ib'.v1;aadA*;aadA2	-	-	-	-	mphA	catA1^;catB11;cmlA6*	-	-	tet(D)	-	dfrA19*
ARLG-4358	Lung	SRR12508934	Crackle	253	93720	275316	5842272	no	-	ST42	0	2	8	14	-	0	-	0	-	0	-	0	-	0	-	wzi29	unknown (best match = KL106)	?-	None	0.9967	KL106_07_wzy,KL106_10_wecB,KL106_11_wzx,KL106_17,KL106_18_ugd	O1v2	O1	none	Very high	0.9853		aac(3)-IId^;aac(6')-Ib'.v1;aadA*;aadA2	-	-	-	-	mphA	catA1^;catB11;cmlA6*	-	-	tet(D)	-	dfrA19*
ARLG-4356	Urine	SRR12508936	Crackle	74	173065	362145	5104308	no	-	ST15	0	0	0	0	-	0	-	0	-	0	-	0	-	0	-	wzi24	KL24	?-	Good	0.9996	KL24_13_wcuG,KL24_14_wzy	O1v1	O1	?-	Good	0.9853	O1/O2v1_03_wbbM	-	-	-	-	-	-	-	-	-	-	-	-
ARLG-4172	Lung	SRR12508938	Crackle	113	202859	380066	5626071	no	-	ST466	1	0	5	6	ybt 10; ICEKp4	95	-	0	-	0	-	0	-	0	-	wzi37	KL22	none	Very high	0.9949		O1v1	O1	none	Very high	0.9811		aadA5	-	-	-	-	ermB.v1*;mphA	-	-	sul1	-	-	dfrA17
ARLG-4354	Lung	SRR12508939	Crackle	165	130089	712705	5617657	no	-	ST258	0	2	8	13	-	0	-	0	-	0	-	0	-	0	-	wzi29	KL106	?	Good	0.9987		O2v2	O2	none	Very high	0.9848		aac(3)-IV;aac(6')-Ib'.v1;aadA2;aadA^;aph(4)-Ia	-	-	-	-	mphA	catA1^;cmlA1*	-	sul1;sul3	-	-	dfrA12
ARLG-3309	Blood	SRR12508942	Crackle	115	142921	410015	5396099	no	-	ST258	0	2	7	7	-	0	-	0	-	0	-	0	-	0	-	-	KL106	none	Very high	0.9999		O2v2	O2	none	Very high	0.9848		aac(6')-Ib'.v1;aadA2^	-	-	-	-	mphA	-	-	sul1	-	-	dfrA12
ARLG-3302	Urine	SRR12508943	Crackle	168	173003	488515	5550504	no	-	ST258	0	2	7	7	-	0	-	0	-	0	-	0	-	0	-	wzi29	KL106	?	Good	0.9986		O2v2	O2	none	Very high	0.9848		aac(6')-Ib'.v1;aadA2^	-	-	-	-	mphA	catA1^	-	sul1	-	-	dfrA12
ARLG-4491	Urine	SRR12508944	Crackle	174	150188	352046	5770949	no	-	ST258	2	3	6	4	ybt 17; ICEKp10	251	clb 3	62-2LV	-	0	-	0	-	0	-	wzi168	unknown (best match = KL25)	?-	None	0.9822	KL25_08_wzy,KL25_09_wfeD,KL25_11_wcuB,KL25_12_wzx	O5	O5	?*	Good	0.9418		aac(6')-Ib'.v1	-	-	-	-	mphA	-	-	-	-	-	-
ARLG-4490	Urine	SRR12508945	Crackle	162	141790	409886	5787703	no	-	ST258	2	2	8	8	ybt 17; ICEKp10	259-2LV	clb 3	62	-	0	-	0	-	0	-	wzi168	KL25	?-	Good	0.9823	KL25_09_wfeD	O5	O5	*	High	0.9418		aac(6')-Ib'.v1;aadA2^	-	-	-	-	mphA	catA1^	-	sul1	-	-	dfrA12
ARLG-4489	Urine	SRR12508946	Crackle	174	137307	352046	5825685	no	-	ST258	2	3	9	8	ybt 17; ICEKp10	251	clb 3	62-2LV	-	0	-	0	-	0	-	wzi168	unknown (best match = KL25)	?-	None	0.981	KL25_08_wzy,KL25_09_wfeD,KL25_11_wcuB,KL25_12_wzx	O5	O5	?*	Good	0.9418		aac(6')-Ib'.v1;aadA2*?	-	-	-	-	mphA	catA1^	-	sul1	-	-	dfrA12
ARLG-4488	Wound	SRR12508947	Crackle	165	137784	315727	5732133	no	-	ST258	2	2	9	9	ybt 17; ICEKp10	251-1LV	clb 3 (incomplete)	19-1LV	-	0	-	0	-	0	-	wzi168	unknown (best match = KL25)	?-	None	0.9805	KL25_08_wzy,KL25_09_wfeD,KL25_11_wcuB,KL25_12_wzx	O5	O5	*	High	0.9418		aac(6')-Ib'.v1;aadA2^	-	-	-	-	mphA	catA1^	-	sul1	-	-	dfrA12
ARLG-4487	Urine	SRR12508948	Crackle	224	100690	247336	5806867	no	-	ST258	2	2	9	15	ybt 17; ICEKp10	289	clb 3	17-1LV	-	0	-	0	-	0	-	wzi154	KL107	?-	Good	0.9997	KL107_09,KL107_10	O2v2	O2	?-	Good	0.9838	O1/O2v2_07_kfoC,O1/O2v2_08_gmlC	aadA*;aadA2^;aph3-Ia.v1^;strA.v1^;strB.v1	-	-	-	-	mphA	catA1^	-	sul1;sul2	-	-	dfrA12;dfrA14.v2*
ARLG-4484	Lung	SRR12508950	Crackle	170	139344	284364	5630726	no	-	ST258	2	2	4	3	ybt 17; ICEKp10	251-1LV	clb 3	62	-	0	-	0	-	0	-	wzi168	unknown (best match = KL25)	?-	None	0.9806	KL25_06_wzc,KL25_07_wcaJ,KL25_08_wzy,KL25_09_wfeD,KL25_10,KL25_11_wcuB,KL25_12_wzx	O5	O5	*	High	0.9418		aac(6')-Ib'.v1	-	-	-	-	-	-	-	-	-	-	-
ARLG-4483	Blood	SRR12508951	Crackle	170	139053	712901	5523095	no	-	ST258	0	2	6	7	-	0	-	0	-	0	-	0	-	0	-	wzi29	KL106	?-	Good	0.9979	KL106_11_wzx	O2v2	O2	?-	Good	0.9848	O1/O2v2_01_wzm	aac(6')-Ib'.v1;aadA2^;aph3-Ia.v1^	-	-	-	-	mphA	-	-	sul1	-	-	dfrA12
ARLG-3536	Blood	SRR12508953	Crackle	106	167966	712907	5505864	no	-	ST258	0	0	5	5	-	0	-	0	-	0	-	0	-	0	-	wzi154	KL107	?-	Good	0.9998	KL107_06_wzc	O2v2	O2	none	Very high	0.9838		aac(6')-Ib'.v1;aadA2^	-	-	-	-	mphA	-	-	sul1	-	-	dfrA12
ARLG-4481	Wound	SRR12508954	Crackle	142	126390	359188	5457689	no	-	ST258	0	2	3	2	-	0	-	0	-	0	-	0	-	0	-	wzi154	KL107	?	Good	0.9998		O2v2	O2	?	Good	0.9838		-	-	-	-	-	-	-	-	-	-	-	-
ARLG-4480	Wound	SRR12508955	Crackle	140	137470	397999	5498471	no	-	ST258	0	2	8	8	-	0	-	0	-	0	-	0	-	0	-	wzi29	KL106	?-+	Good	0.9987	KL106_17	O2v2	O2	none	Very high	0.9847		aac(6')-Ib'.v1;aadA2^	-	-	-	-	mphA	catA1^	-	sul1	-	-	dfrA12
ARLG-4461	Urine	SRR12508959	Crackle	122	172795	462284	5522218	no	-	ST258	0	2	3	2	-	0	-	0	-	0	-	0	-	0	-	wzi29	KL106	?	Good	1		O2v2	O2	none	Very high	0.9848		aac(6')-Ib'.v1	-	-	-	-	-	-	-	-	-	-	-
ARLG-4459	Urine	SRR12508961	Crackle	158	151052	524591	5679371	no	-	ST3359	0	2	8	13	-	0	-	0	-	0	-	0	-	0	-	wzi154	KL107	?	Good	0.9999		O2v2	O2	none	Very high	0.9838		aac(6')-Ib'.v1*;aadA*;aadA2;strA.v1^;strB.v1	-	-	-	-	mphA*	catA1^	-	sul1;sul2	-	-	dfrA12;dfrA14.v2*
ARLG-4457	Lung	SRR12508963	Crackle	146	129689	456024	5529198	no	-	ST258	0	2	7	6	-	0	-	0	-	0	-	0	-	0	-	wzi154	KL107	none	Very high	0.9999		O2v2	O2	none	Very high	0.9838		aac(6')-Ib'.v1?	-	-	-	-	-	-	-	sul1	tet(D)	-	dfrA5
ARLG-4456	Lung	SRR12508965	Crackle	162	99751	377406	5516288	no	-	ST258	0	2	3	2	-	0	-	0	-	0	-	0	-	0	-	wzi29	unknown (best match = KL106)	?-	None	0.9999	KL106_07_wzy,KL106_09,KL106_10_wecB,KL106_12	O2v2	O2	none	Very high	0.9847		aac(6')-Ib'.v1	-	-	-	-	-	-	-	-	-	-	-
ARLG-4454	Lung	SRR12508967	Crackle	198	99670	315936	5568010	no	-	ST258	0	2	7	8	-	0	-	0	-	0	-	0	-	0	-	wzi29	unknown (best match = KL106)	?-	None	0.9999	KL106_07_wzy,KL106_08,KL106_09,KL106_14,KL106_17	O2v2	O2	?-	Good	0.9846	O1/O2v2_07_kfoC	aac(6')-Ib'.v1;aadA2;aph3-Ia.v1^	-	-	-	-	mphA	-	-	sul1	-	-	dfrA12
ARLG-4452	Urine	SRR12508969	Crackle	213	130071	357619	5675883	no	-	ST258	0	2	7	12	-	0	-	0	-	0	-	0	-	0	-	wzi29	KL106	?	Good	0.9987		O2v2	O2	none	Very high	0.9848		aac(6')-Ib'.v1;aadA*;aadA2;strA.v1^;strB.v1	-	-	-	-	mphA	catA1^	-	sul1;sul2	-	-	dfrA12;dfrA14.v2*
ARLG-4451	Lung	SRR12508970	Crackle	131	157591	461919	5520225	no	-	ST258	0	2	3	2	-	0	-	0	-	0	-	0	-	0	-	wzi29	KL106	?	Good	0.9999		O2v2	O2	none	Very high	0.9848		aac(6')-Ib'.v1	-	-	-	-	-	-	-	-	-	-	-
ARLG-4450	-	SRR12508971	Crackle	248	158796	355422	5397914	no	-	ST105	0	1	3	3	-	0	-	0	-	0	-	0	-	0	-	wzi383	KL102	?-	Good	0.9924	KL102_09	O2v2	O2	none	Very high	0.9844		ant(2'')-Ia	-	-	qnrS1	-	-	-	-	-	-	-	-
ARLG-4449	Urine	SRR12508972	Crackle	127	144189	412710	5493160	no	-	ST258	0	2	5	4	-	0	-	0	-	0	-	0	-	0	-	wzi29	KL106	?	Good	0.9999		O2v2	O2	none	Very high	0.9848		aadA2	-	-	-	-	-	-	-	sul1	-	-	-
ARLG-4446	Urine	SRR12508976	Crackle	134	152036	421135	5714541	no	-	ST258	0	2	7	8	-	0	-	0	-	0	-	0	-	0	-	wzi150	KL63	none	Very high	0.9881		O2v2	O2	none	Very high	0.992		aac(3)-IV;aac(6')-Ib'.v1;aph(4)-Ia	-	-	-	-	mphA	catA1^	-	sul1	-	-	dfrA12
ARLG-4445	-	SRR12508977	Crackle	116	174640	357874	5483584	no	-	ST45	1	0	0	0	ybt 10; ICEKp4	78	-	0	-	0	-	0	-	0	-	wzi101	KL24	none	Very high	0.9901		O2v1	O2	none	Very high	0.9876		-	-	-	-	-	-	-	-	-	-	-	-
ARLG-4441	Urine	SRR12508980	Crackle	164	130804	319395	5534874	no	-	ST258	0	2	5	9	-	0	-	0	-	0	-	0	-	0	-	wzi29	KL106	?-	Good	0.9991	KL106_07_wzy,KL106_08,KL106_17	O2v2	O2	?-	Good	0.9848	O1/O2v2_01_wzm	aac(3)-IV;aac(6')-Ib'.v1;aadA2;aadA^;aph(4)-Ia	-	-	-	-	-	catA1^;cmlA1*	-	sul1	-	-	-
ARLG-4440	Lung	SRR12508981	Crackle	243	95842	291008	5653206	no	-	ST258	0	3	8	7	-	0	-	0	-	0	-	0	-	0	-	wzi154	KL107	?-	Good	0.9998	KL107_07_wbaP,KL107_09	O2v2	O2	?-	Good	0.9837	O1/O2v2_06_wbbO,O1/O2v2_08_gmlC	aac(6')-Ib'.v1;aadA2^	-	-	-	-	mphA	catA1^	-	sul1	-	-	dfrA12
ARLG-4435	Lung	SRR12508987	Crackle	156	129689	331347	5633607	no	-	ST258	2	2	7	9	ybt 17; ICEKp10	289-1LV	clb 3	17-1LV	-	0	-	0	-	0	-	wzi154	KL107	none	Very high	0.9999		O2v2	O2	none	Very high	0.9838		ant(2'')-Ia;strA.v1^;strB.v1	-	-	qnrS1	-	-	-	-	sul2	-	-	dfrA14.v2*
ARLG-4434	Urine	SRR12508988	Crackle	322	110178	357271	6076206	no	-	ST258	0	2	8	13	-	0	-	0	-	0	-	0	-	0	-	wzi29	unknown (best match = KL106)	?-	None	0.998	KL106_07_wzy,KL106_09,KL106_10_wecB,KL106_11_wzx	O2v2	O2	none	Very high	0.9848		aac(3)-IV;aac(6')-Ib'.v1;aadA2;aadA^;aph(4)-Ia;aph3-Ia.v1^	-	-	-	-	mphA	catA1^;cmlA1*	-	sul1	-	-	dfrA12
ARLG-4433	Urine	SRR12508989	Crackle	249	118419	453239	5889069	no	-	ST258	0	2	8	9	-	0	-	0	-	0	-	0	-	0	-	wzi29	unknown (best match = KL106)	?-	None	0.9975	KL106_07_wzy,KL106_10_wecB,KL106_11_wzx,KL106_12,KL106_17	O2v2	O2	none	Very high	0.9848		aac(6')-Ib'.v1;aadA2^;aph3-Ia.v1^	-	-	-	-	mphA	catA1^	-	sul1	-	-	dfrA12
ARLG-4476	Urine	SRR12508992	Crackle	169	117823	573031	5607426	no	-	ST258	2	2	6	8	ybt 17; ICEKp10	289	clb 3	17-1LV	-	0	-	0	-	0	-	wzi154	unknown (best match = KL107)	?-	None	0.9995	KL107_06_wzc,KL107_07_wbaP,KL107_10,KL107_11_gnd	unknown (best match = O2v2)	unknown	?-	Low	0.9835	O1/O2v2_08_gmlC	aac(6')-Ib'.v1;aadA*;strA.v1^;strB.v1	-	-	-	-	-	-	-	sul2	-	-	dfrA14.v2*
ARLG-4474	Urine	SRR12508994	Crackle	160	126076	305917	5713146	no	-	ST258	2	2	7	11	ybt 17; ICEKp10	289-1LV	clb 3	17-1LV	-	0	-	0	-	0	-	wzi154	KL107	?-	Good	0.9998	KL107_10	O2v2	O2	none	Very high	0.9838		aadA2^;strA.v1^;strB.v1	-	-	qnrS1	-	-	catA1^	-	sul1;sul2	-	-	dfrA12;dfrA14.v2*
ARLG-4161	-	SRR12508998	Crackle	166	130549	410500	5409989	no	-	ST258	0	2	3	2	-	0	-	0	-	0	-	0	-	0	-	wzi29	KL106	?	Good	1		O2v1	O2	-	Good	0.9798	O1/O2v1_07_kfoC	aac(6')-Ib'.v1	-	-	-	-	-	-	-	-	-	-	-
ARLG-4469	Urine	SRR12509000	Crackle	153	137336	315955	5520495	no	-	ST258	0	2	4	3	-	0	-	0	-	0	-	0	-	0	-	wzi154	KL107	?	Good	0.9997		O2v2	O2	?-	Good	0.9838	O1/O2v2_08_gmlC	aph3-Ia.v1^	-	-	-	-	-	-	-	-	-	-	-
ARLG-3576	Wound	SRR12509001	Crackle	152	130311	270575	5702314	no	-	ST258	2	2	6	10	ybt 17; ICEKp10	251	clb 3	62	-	0	-	0	-	0	-	-	unknown (best match = KL106)	?-	Low	0.9987	KL106_03_wzi	O2v2	O2	none	Very high	0.9848		aac(3)-IV;aac(6')-Ib'.v1;aadA2;aadA^;aph(4)-Ia	-	-	-	-	-	catA1^;cmlA1*	-	sul3	-	-	-
ARLG-3575	Urine	SRR12509002	Crackle	194	160997	712926	5594239	no	-	ST258	0	2	8	9	-	0	-	0	-	0	-	0	-	0	-	wzi29	KL106	?	Good	0.9987		O2v2	O2	none	Very high	0.9847		aac(6')-Ib'.v1;aadA2;aph3-Ia.v1^	-	-	-	-	mphA	catA1^	-	sul1	-	-	dfrA12
ARLG-3312	Urine	SRR12509004	Crackle	126	201462	463469	5689033	no	-	ST258	0	2	7	13	-	0	-	0	-	0	-	0	-	0	-	wzi29	KL106	?	Good	0.9998		O2v2	O2	none	Very high	0.9848		aac(3)-IV;aac(6')-Ib'.v1;aadA2;aadA^;aph(4)-Ia;aph3-Ia.v1^	-	-	-	-	mphA	catA1^;cmlA1*	-	sul1;sul3	-	-	dfrA12
ARLG-3567	Wound	SRR12509005	Crackle	162	198426	456515	5626811	no	-	ST258	0	2	8	11	-	0	-	0	-	0	-	0	-	0	-	wzi29	KL106	?	Good	0.9988		O2v2	O2	none	Very high	0.9847		aac(3)-IV;aac(6')-Ib'.v1;aadA2;aadA^;aph(4)-Ia	-	-	-	-	mphA	cmlA1*	-	sul1	-	-	dfrA12
ARLG-3311	Urine	SRR12509006	Crackle	88	203938	410174	5404133	no	-	ST258	0	2	6	6	-	0	-	0	-	0	-	0	-	0	-	wzi29	KL106	?-	Good	0.9998	KL106_07_wzy	O2v2	O2	none	Very high	0.9848		aac(6')-Ib'.v1;aadA2^	-	-	-	-	mphA	-	-	sul1	-	-	dfrA12
ARLG-3310	Urine	SRR12509007	Crackle	111	146314	388464	5405599	no	-	ST258	0	2	7	7	-	0	-	0	-	0	-	0	-	0	-	wzi29	KL106	none	Very high	1		O2v2	O2	none	Very high	0.9848		aac(6')-Ib'.v1;aadA2^	-	-	-	-	mphA	-	-	sul1	-	-	dfrA12
ARLG-3304	Urine	SRR12509008	Crackle	158	180082	593064	5778412	no	-	ST307	0	2	7	10	-	0	-	0	-	0	-	0	-	0	-	wzi173	unknown (best match = KL102)	?-	None	0.9927	KL102_09,KL102_10,KL102_13,KL102_15_wzx	O2v2	O2	none	Very high	0.9845		aac(3)-IIa.v1^;aac(6')-Ib-cr.v2;strA.v1^;strB.v1	-	-	-	-	-	CatB4.v1?	-	sul2	-	-	-
ARLG-3303	Urine	SRR12509009	Crackle	130	127904	340736	5564982	no	-	ST258	0	2	8	11	-	0	-	0	-	0	-	0	-	0	-	wzi154	KL107	?-	Good	0.9999	KL107_09	O2v2	O2	none	Very high	0.9838		aac(3)-IV;aadA2^;aadA^;aph(4)-Ia	-	-	-	-	mphA	cmlA1*	-	sul1;sul3	-	-	dfrA12
ARLG-3297	Urine	SRR12509012	Crackle	91	224466	808151	5738610	no	-	ST258	2	2	6	5	ybt 17; ICEKp10	289	clb 3	17-1LV	-	0	-	0	-	0	-	wzi154	unknown (best match = KL107)	?-	Low	0.9889	KL107_01_galF,KL107_02_cpsACP	O2v2	O2	none	Very high	0.9836		aadA2^	-	-	-	-	-	catA1^	-	sul1	-	-	dfrA12
ARLG-3294	Urine	SRR12509013	Crackle	123	203095	672625	5771103	no	-	ST258	2	2	7	12	ybt 17; ICEKp10	251-2LV	clb 3	62-1LV	-	0	-	0	-	0	-	wzi154	KL107	?	Good	0.9999		O2v2	O2	none	Very high	0.9838		aac(6')-Ib'.v1;aac(6')-Ib'.v1*;aadA*;aadA2;strA.v1^;strB.v1	-	-	-	-	-	catA1^	-	sul1;sul2	-	-	dfrA14.v2*
ARLG-3517	Blood	SRR12509015	Crackle	233	128072	289339	5899400	no	-	ST258	1	2	6	9	ybt 15; ICEKp11	230-1LV	-	0	-	0	-	0	-	0	-	wzi50	KL51	?-	Good	0.9977	KL51_12_wzx,KL51_14_wcoZ	O3b	O3b	?-	Good	0.9908	O3b_08_wbdC	aac(3)-IV;aac(6')-Ib'.v1;aadA2^;aph(4)-Ia;aph3-Ia.v1^	-	-	-	-	mphA	-	-	sul1	-	-	dfrA12
ARLG-3289	Lung	SRR12509017	Crackle	160	130792	282865	5528999	no	-	ST258	0	2	7	9	-	0	-	0	-	0	-	0	-	0	-	wzi154	KL107	?	Good	0.9999		O1/O2v2	unknown	none	Very high	0.9836		aac(6')-Ib'.v1;strA.v1^;strB.v1	-	-	-	-	-	-	-	sul2	tet(D)	-	dfrA14.v2*
ARLG-3285	Urine	SRR12509020	Crackle	106	184056	604638	5451304	no	-	ST36-1LV	0	0	0	0	-	0	-	0	-	0	-	0	-	0	-	wzi173	KL102	?-	Good	0.9996	KL102_06_wzc,KL102_09,KL102_13	O2v2	O2	none	Very high	0.9842		-	-	-	-	-	-	-	-	-	-	-	-
ARLG-3276	Urine	SRR12509025	Crackle	121	210301	577266	5534616	no	-	ST182	0	0	0	0	-	0	-	0	-	0	-	0	-	0	-	wzi209	KL47	?-	Good	0.9733	KL47_17_rmlD	OL101	OL101	?-*	Good	0.9229	OL101_03_rfbD	-	-	-	-	-	-	-	-	-	-	-	-
ARLG-3518	Lung	SRR12509026	Crackle	179	144303	463256	5515949	no	-	ST258	0	2	9	9	-	0	-	0	-	0	-	0	-	0	-	wzi29	KL106	?-	Good	1	KL106_07_wzy,KL106_10_wecB,KL106_17	O2v2	O2	none	Very high	0.9847		aadA2^;aph3-Ia.v1^	-	-	-	-	mphA	catA1^	-	sul1	-	-	dfrA12
ARLG-3275	Urine	SRR12509028	Crackle	104	234569	704025	5666630	no	-	ST147	1	2	10	16	ybt 10; ICEKp4	20-2LV	-	0	-	0	-	0	-	0	-	wzi64	KL64	?-	Good	0.9999	KL64_12_wcoT	O2v1	O2	none	Very high	0.9864		aac(6')-Ib;aadA2^;rmtB;strA.v1;strB.v1	-	-	qnrB1.v2^	-	mphA	catII.2*	arr-2	sul1	-	-	dfrA12;dfrA14.v2*
ARLG-3274	Lung	SRR12509029	Crackle	111	181032	436200	5430615	no	-	ST528	0	0	0	0	-	0	-	0	-	0	-	0	-	0	-	wzi26	KL46	*	Very high	0.9881		O3b	O3b	none	Very high	0.9909		-	-	-	-	-	-	-	-	-	-	-	-
ARLG-3261	Blood	SRR12509033	Crackle	124	214387	504491	5793794	no	-	ST258	2	2	3	2	ybt 17; ICEKp10	267-1LV	clb 3	19	-	0	-	0	-	0	-	wzi154	KL107	none	Very high	0.9998		O2v2	O2	none	Very high	0.9838		aac(6')-Ib'.v1*	-	-	-	-	-	-	-	-	-	-	-
ARLG-3260	Urine	SRR12509034	Crackle	102	184801	927834	5360777	no	-	ST307	0	2	5	4	-	0	-	0	-	0	-	0	-	0	-	wzi173	unknown (best match = KL102)	?-	None	0.9926	KL102_07_wbaP,KL102_08_wzy,KL102_09,KL102_13	O2v2	O2	none	Very high	0.9845		aac(3)-IIa.v1	-	-	-	-	-	-	-	-	-	-	dfrA14.v2*
ARLG-3256	Urine	SRR12509037	Crackle	128	146315	341257	5496721	no	-	ST258	0	2	8	8	-	0	-	0	-	0	-	0	-	0	-	-	unknown (best match = KL106)	?-	None	0.9983	KL106_03_wzi,KL106_04_wza,KL106_05_wzb,KL106_06_wzc,KL106_07_wzy,KL106_08,KL106_09,KL106_10_wecB,KL106_11_wzx,KL106_12,KL106_17	O2v2	O2	none	Very high	0.9843		aac(6')-Ib'.v1;aadA2	-	-	-	-	mphA	catA1^	-	sul1	-	-	dfrA12
ARLG-3520	Wound	SRR12509038	Crackle	191	141258	275241	5734822	no	-	ST258	1	2	4	5	ybt 15; ICEKp11	230-1LV	-	0	-	0	-	0	-	0	-	wzi50	KL51	?-	Good	0.9977	KL51_09_wzy,KL51_10_wcuF,KL51_11_wcpA	O3b	O3b	none	Very high	0.9908		aac(3)-IV;aac(6')-Ib'.v1;aph(4)-Ia	-	-	-	-	-	-	-	-	-	-	-
ARLG-3255	Wound	SRR12509039	Crackle	127	195986	608983	5481026	no	-	ST307	0	2	6	6	-	0	-	0	-	0	-	0	-	0	-	wzi173	KL102	?-	Good	0.9926	KL102_09,KL102_13	O2v2	O2	none	Very high	0.9845		aac(3)-IIa.v1	-	-	qnrB17^	-	-	-	-	sul1	-	-	dfrA14.v2*
ARLG-3591	Wound	SRR12509043	Crackle	209	122522	252270	5862929	no	-	ST258	2	2	9	13	ybt 17; ICEKp10	289	clb 3	17-2LV	-	0	-	0	-	0	-	wzi154	KL107	?	Good	0.9998		O2v2	O2	none	Very high	0.9838		aac(6')-Ib'.v1;aadA*;aph3-Ia.v1^;strA.v1^;strB.v1	-	-	-	-	mphA	catA1^	-	sul2	-	-	dfrA14.v2*
ARLG-4676	Lung	SRR12509046	Crackle	127	270452	499619	5826730	no	-	ST258	2	2	9	15	ybt 17; ICEKp10	251	clb 3	62-1LV	-	0	-	0	-	0	-	wzi154	KL107	?	Good	0.9998		O2v2	O2	none	Very high	0.9838		aac(6')-Ib'.v1;aadA*;aadA2;aph3-Ia.v1^;strA.v1^;strB.v1	-	-	-	-	mphA	catA1^	-	sul1;sul2	-	-	dfrA14.v2*
ARLG-4675	Urine	SRR12509047	Crackle	161	129666	456024	5659154	no	-	ST258	0	2	9	13	-	0	-	0	-	0	-	0	-	0	-	wzi154	KL107	?	Good	0.9998		unknown (best match = OL102)	unknown	-*	None	0.8802	OL102_05_wbbL,OL102_06_rhamnan,OL102_07_wzm,OL102_08_wzt	aac(3)-IV;aac(6')-Ib'.v1*;aac(6')-Ib'.v1*;aadA2;aph(4)-Ia	-	-	-	-	mphA	cmlA1*	-	sul1;sul3	-	-	dfrA12
ARLG-4674	Urine	SRR12509048	Crackle	129	115524	456027	5628283	no	-	ST258	0	2	7	10	-	0	-	0	-	0	-	0	-	0	-	wzi154	KL107	none	Very high	0.9999		O2v1	O2	-	Good	0.9843	O1/O2v1_06_wbbO,O1/O2v1_07_kfoC	aac(3)-IV;aac(6')-Ib'.v1;aadA2;aph(4)-Ia	-	-	-	-	-	cmlA1*	-	sul3	-	-	-
ARLG-4673	Urine	SRR12509049	Crackle	110	200082	434177	5595950	no	-	ST307	0	2	3	2	-	0	-	0	-	0	-	0	-	0	-	wzi173	unknown (best match = KL102)	?-	None	0.9917	KL102_09,KL102_13,KL102_14,KL102_15_wzx	O2v2	O2	?-	Good	0.9845	O1/O2v2_08_gmlC	-	-	-	-	-	-	-	-	-	-	-	-
ARLG-4672	Urine	SRR12509050	Crackle	122	111079	456024	5602030	no	-	ST258	0	2	5	9	-	0	-	0	-	0	-	0	-	0	-	wzi154	KL107	?	Good	0.9998		O2v2	O2	none	Very high	0.9837		aac(3)-IV;aac(6')-Ib'.v1;aadA2;aadA^;aph(4)-Ia;aph3-Ia.v1^	-	-	-	-	-	cmlA1*	-	sul3	-	-	-
ARLG-4671	Urine	SRR12509051	Crackle	131	127022	270551	5594166	no	-	ST258	0	2	8	8	-	0	-	0	-	0	-	0	-	0	-	wzi29	unknown (best match = KL106)	?-	None	0.9991	KL106_07_wzy,KL106_09,KL106_10_wecB,KL106_11_wzx	O2v2	O2	none	Very high	0.9848		aadA2^;aph3-Ia.v1^	-	-	-	-	mphA	-	-	sul1	-	-	dfrA12
ARLG-4670	Urine	SRR12509052	Crackle	101	144539	567355	5430435	no	-	ST258	0	1	2	1	-	0	-	0	-	0	-	0	-	0	-	wzi154	KL107	none	Very high	0.9999		O2v2	O2	none	Very high	0.9838		-	-	-	-	-	-	-	-	-	-	-	-
ARLG-4669	-	SRR12509053	Crackle	103	160730	269120	5529628	no	-	ST45	1	1	8	11	ybt 10; ICEKp4	78	-	0	-	0	-	0	-	0	-	wzi101	unknown (best match = KL24)	?-	None	0.99	KL24_07_wcuD,KL24_08_wcuC,KL24_09_wcuV,KL24_10_wbaZ,KL24_13_wcuG,KL24_14_wzy	O2v1	O2	?-	Good	0.9876	O1/O2v1_06_wbbO	aac(6')-Ib-cr.v2;strA.v1^;strB.v1	-	-	qnrB1.v2^	-	-	CatB4.v1?	-	sul2	tet(A).v1	-	dfrA14.v2*
ARLG-4156	Blood	SRR12509055	Crackle	132	129666	385087	5540903	no	-	ST258	0	2	5	5	-	0	-	0	-	0	-	0	-	0	-	wzi29	KL106	?-+	Good	0.9994	KL106_17	O2v2	O2	none	Very high	0.9848		ant(2'')-Ia	-	-	-	-	mphE.v2;msrE	-	-	-	-	-	-
ARLG-4668	Blood	SRR12509056	Crackle	124	166052	270541	5590050	no	-	ST258	0	3	10	13	-	0	-	0	-	0	-	0	-	0	-	wzi29	KL106	?	Good	1		O2v2	O2	none	Very high	0.9848		aac(3)-IId^;aac(6')-Ib'.v1;aadA5;strA.v1^;strB.v1*	-	-	-	-	mphA	-	-	sul1;sul2	tet(A).v1	-	dfrA17
ARLG-4667	Urine	SRR12509057	Crackle	86	265901	630778	5681531	no	-	ST664	0	2	2	2	-	0	-	0	-	0	-	0	-	0	-	wzi62	KL62	none	Very high	0.9983		O1v1	O1	?-	Good	0.9788	O1/O2v1_05_wbbN	-	-	-	-	-	-	-	-	-	-	-	-
ARLG-4666	Urine	SRR12509058	Crackle	125	115218	369790	5663624	no	-	ST37	1	2	5	6	ybt 3; ICEKp8	123-2LV	-	0	-	0	-	0	-	0	-	wzi14	KL14	none	Very high	0.9995		O3b	O3b	none	Very high	0.9921		aac(6')-Ib'.v1;aadA*;aadA2^	-	-	-	-	-	-	-	sul1	-	-	-
ARLG-4662	Lung	SRR12509062	Crackle	151	127177	447433	5642760	no	-	ST258	2	2	6	7	ybt 17; ICEKp10	267-1LV	clb 3	19-3LV	-	0	-	0	-	0	-	wzi154	KL107	?	Good	0.9998		O2v2	O2	none	Very high	0.9838		aac(6')-Ib'.v1;strA.v1^;strB.v1	-	-	-	-	-	-	-	sul2	-	-	dfrA14.v2*
ARLG-4661	-	SRR12509063	Crackle	99	214646	328709	5230495	no	-	ST3660	0	0	0	0	-	0	-	0	-	0	-	0	-	0	-	wzi133	unknown (best match = KL25)	?-	None	0.9842	KL25_08_wzy,KL25_09_wfeD,KL25_11_wcuB,KL25_12_wzx	O1v1	O1	?-	Good	0.9846	O1/O2v1_06_wbbO	-	-	-	-	-	-	-	-	-	-	-	-
ARLG-4658	Lung	SRR12509067	Crackle	132	137892	362379	5754475	no	-	ST15	1	2	8	11	ybt unknown	0	-	0	-	0	-	0	-	0	-	wzi16	KL16	?-	Good	0.9943	KL16_07_wzx	O1v1	O1	none	Very high	0.9855		aac(6')-IIc;aadA2	-	-	qnrB2.v1^	-	mphA	catA1^;floR.v2*	-	sul1;sul2	tet(D)	-	dfrA19*
ARLG-4657	-	SRR12509068	Crackle	116	165929	346240	5564280	no	-	ST258	0	2	9	14	-	0	-	0	-	0	-	0	-	0	-	wzi29	KL106	?-	Good	1	KL106_17	O2v2	O2	none	Very high	0.984		aac(3)-IId^;aac(6')-Ib'.v1;aadA5;strA.v1^;strB.v1*	-	-	-	-	ermB.v1*;mphA	-	-	sul1;sul2	tet(A).v1	-	dfrA17
ARLG-4656	-	SRR12509069	Crackle	134	131053	270557	5416969	no	-	ST258	0	2	5	9	-	0	-	0	-	0	-	0	-	0	-	wzi154	KL107	?-	Good	0.9998	KL107_09,KL107_10	O2v2	O2	-	High	0.9837	O1/O2v2_07_kfoC	aac(6')-Ib'.v1;aadA*;aadA2;strA.v1^;strB.v1*	-	-	-	-	-	-	-	sul1;sul2	-	-	-
ARLG-4655	Lung	SRR12509070	Crackle	113	152089	325338	5472651	no	-	ST258	0	2	7	9	-	0	-	0	-	0	-	0	-	0	-	wzi29	unknown (best match = KL106)	?-	None	0.9999	KL106_07_wzy,KL106_08,KL106_09,KL106_10_wecB,KL106_13_wzx,KL106_17	O2v2	O2	none	Very high	0.9847		aac(6')-Ib'.v1;ant(2'')-Ia;aph3-Ia.v1^	-	-	-	-	-	catA1^	-	sul1;sul1	-	-	dfrA10
ARLG-4654	Urine	SRR12509071	Crackle	148	130288	287942	5705129	no	-	ST258	0	2	9	14	-	0	-	0	-	0	-	0	-	0	-	wzi154	KL107	?	Good	0.9999		O2v2	O2	?-	Good	0.9837	O1/O2v2_07_kfoC	aac(6')-Ib'.v1*;aadA2^;strA.v1^;strB.v1	-	-	-	-	mphA	catA1^	-	sul1;sul2	-	-	dfrA12;dfrA14.v2*
ARLG-4653	Urine	SRR12509072	Crackle	166	139053	340404	5759058	no	-	ST258	0	2	8	16	-	0	-	0	-	0	-	0	-	0	-	wzi154	KL107	?-	Good	0.9999	KL107_09	O2v2	O2	?-	Good	0.9838	O1/O2v2_07_kfoC	aac(3)-IV;aac(6')-Ib'.v1;aadA2;aph(4)-Ia;strA.v1^;strB.v1	-	-	-	-	-	catA1^	-	sul1;sul2;sul3	-	-	dfrA12;dfrA14.v2*
ARLG-4651	Urine	SRR12509074	Crackle	148	130583	340514	5671510	no	-	ST258	0	2	7	13	-	0	-	0	-	0	-	0	-	0	-	wzi154	KL107	?	Good	0.9999		O2v2	O2	?-	Good	0.9837	O1/O2v2_07_kfoC	aac(6')-Ib'.v1;aadA*;aadA2^;strA.v1^;strB.v1	-	-	-	-	mphA	-	-	sul1;sul2	-	-	dfrA12;dfrA14.v2*
ARLG-4650	Wound	SRR12509075	Crackle	90	189870	634834	5320546	no	-	ST983	0	1	8	11	-	0	-	0	-	0	-	0	-	0	-	wzi202	KL127	?-	Good	0.9987	KL127_10	OL101	OL101	?*	Good	0.9212		aac(6')-Ib-cr.v2;strA.v1^;strB.v1	-	-	qnrB1.v2^	-	-	CatB4.v1?	-	sul2	tet(A).v1	-	dfrA14.v2*
ARLG-4391	-	SRR12509080	Crackle	103	236318	480579	5556372	no	-	ST231	4	2	9	11	ybt 14; ICEKp5	145-1LV	-	0	iuc unknown	0	-	0	-	0	-	wzi104	KL51	?-	Good	0.9937	KL51_09_wzy,KL51_14_wcoZ	O1v2	O1	none	Very high	0.9843		aac(6')-Ib;aadA2^;rmtF	-	-	-	-	ermB.v1*;mphA	catA1^	arr-2	sul1	-	-	dfrA12
ARLG-4390	Urine	SRR12509081	Crackle	242	114533	370697	5979461	no	-	ST15	1	2	10	15	ybt 10; ICEKp4	28	-	0	-	0	-	0	-	0	-	wzi24	unknown (best match = KL24)	?-	None	0.999	KL24_08_wcuC,KL24_09_wcuV,KL24_12_wcuE,KL24_13_wcuG,KL24_14_wzy	O1v1	O1	none	Very high	0.9852		aadA*;aadA2^;strA.v1^;strB.v1	-	-	-	-	mphA	CatB4.v1?	-	sul1;sul2	tet(A).v1	-	dfrA12;dfrA14.v2*
ARLG-4387	Urine	SRR12509084	Crackle	154	129689	270575	5451515	no	-	ST258	0	3	8	10	-	0	-	0	-	0	-	0	-	0	-	wzi150	unknown (best match = KL63)	?-	None	0.9789	KL63_01_galF,KL63_02_cpsACP,KL63_09_wzx,KL63_10_wzy,KL63_11_wcsE,KL63_14	O2v2	O2	none	Very high	0.9919		aac(3)-IV;aac(6')-Ib'.v1;aadA1.v1^;aadA2;aph(4)-Ia	-	-	-	-	-	cmlA1*	-	sul1	tet(D)	-	dfrA1.v2
ARLG-4398	Urine	SRR12509086	Crackle	147	146314	714424	5541999	no	-	ST258	0	2	7	7	-	0	-	0	-	0	-	0	-	0	-	wzi29	KL106	?-	Good	0.9976	KL106_09,KL106_10_wecB,KL106_11_wzx	O2v2	O2	none	Very high	0.9848		aac(6')-Ib'.v1*;aadA2^	-	-	-	-	mphA	catA1^	-	sul1	-	-	dfrA12
ARLG-4382	-	SRR12509090	Crackle	136	149643	270575	5725826	no	-	ST258	2	2	8	8	ybt 17; ICEKp10	251	clb 3	62	-	0	-	0	-	0	-	wzi168	KL25	?-	Good	0.9826	KL25_09_wfeD,KL25_11_wcuB	O5	O5	*	High	0.9417		aac(6')-Ib'.v1;aadA2^	-	-	-	-	mphA	catA1^	-	sul1	-	-	dfrA12
ARLG-4380	-	SRR12509092	Crackle	145	142425	392259	5553772	no	-	ST258	0	3	7	7	-	0	-	0	-	0	-	0	-	0	-	wzi83	KL23	none	Very high	0.9988		O2v2	O2	none	Very high	0.9847		aac(6')-Ib'.v1;aadA2;aph3-Ia.v1^	-	-	-	-	mphA	-	-	sul1	-	-	dfrA12
ARLG-4378	Urine	SRR12509094	Crackle	154	146315	345323	5648869	no	-	ST258	1	2	7	7	ybt 13; ICEKp2	299-2LV	-	0	-	0	-	0	-	0	-	wzi29	KL106	?-	Good	0.9991	KL106_07_wzy	O2v2	O2	none	Very high	0.9848		aac(6')-Ib'.v1;aadA2^	-	-	-	-	mphA	catA1^	-	sul1	-	-	dfrA12
ARLG-3504	Urine	SRR12509098	Crackle	185	109393	401949	5901283	no	-	ST258	1	2	7	12	ybt 13; ICEKp2	299-2LV	-	0	-	0	-	0	-	0	-	-	KL106	?-	Good	0.9999	KL106_07_wzy	O2v2	O2	?-	Good	0.9833	O1/O2v2_09_gmlB	aac(6')-Ib'.v1;aadA2	-	-	-	-	mphE.v2;msrE	catA1^;catB11;cmlA6*	-	-	-	-	dfrA12
ARLG-3503	Blood	SRR12509099	Crackle	175	121237	672698	5515388	no	-	ST258	0	2	5	8	-	0	-	0	-	0	-	0	-	0	-	wzi154	KL107	none	Very high	0.9999		O2v2	O2	?-	Good	0.9837	O1/O2v2_09_gmlB	aac(6')-Ib'.v1*;aadA*;strA.v1^;strB.v1	-	-	-	-	-	-	-	sul2	-	-	-
ARLG-3553	Urine	SRR12509101	Crackle	161	137830	290198	5674567	no	-	ST258	1	2	8	14	ybt 10; ICEKp4	28	-	0	-	0	-	0	-	0	-	wzi174	unknown (best match = KL74)	?-	Low	0.9898	KL74_02_cpsACP,KL74_12	O3b	O3b	?*	Good	0.9166		aac(3)-IV;aac(6')-Ib'.v1;aadA2;aadA^;aph(4)-Ia;aph3-Ia.v1^	-	-	-	-	mphA	catA1^;cmlA1*	-	sul1;sul3	-	-	dfrA12
ARLG-3548	Wound	SRR12509106	Crackle	172	135978	315817	5663670	no	-	ST258	2	2	7	9	ybt 17; ICEKp10	289	clb 3	17-1LV	-	0	-	0	-	0	-	wzi154	KL107	?-	Good	0.9999	KL107_09	O2v2	O2	none	Very high	0.9838		aac(6')-Ib'.v1;strA.v1^;strB.v1	-	-	-	-	-	-	-	sul2	-	-	dfrA14.v2*
ARLG-3546	Urine	SRR12509107	Crackle	203	146474	422850	5882193	no	-	ST299	2	2	8	11	ybt 17; ICEKp10	289	clb 3	17-1LV	-	0	-	0	-	0	-	wzi7	KL7	?-	Good	0.9853	KL7_08_wckC	O1v1	O1	?-	Good	0.9858	O1/O2v1_06_wbbO	aac(6')-Ib'.v1*;aadA*;strA.v1^;strB.v1	-	-	-	-	-	floR.v2*	-	sul2	-	-	dfrA14.v2*
ARLG-4160	Blood	SRR12509109	Crackle	168	195190	535376	5631503	no	-	ST17	0	2	1	1	-	0	-	0	-	0	-	0	-	0	-	wzi360	KL122	?-	Good	0.9997	KL122_07_wzy	O2v2	O2	none	Very high	0.9851		-	-	-	-	-	-	-	-	-	-	-	-
ARLG-4374	Urine	SRR12509111	Crackle	242	109846	270307	5761528	no	-	ST258	1	2	8	11	ybt 15; ICEKp11	230-1LV	-	0	-	0	-	0	-	0	-	wzi50	unknown (best match = KL51)	?-	None	0.9974	KL51_07_wcaJ,KL51_08_wcpB,KL51_10_wcuF,KL51_11_wcpA,KL51_12_wzx,KL51_13,KL51_14_wcoZ	O3b	O3b	?	Good	0.9908		aac(3)-IV;aac(6')-Ib'.v1;aadA2^;aph(4)-Ia;aph3-Ia.v1^	-	-	-	-	mphA	catA1^	-	sul1	-	-	dfrA12
ARLG-4565	-	SRR12509113	Crackle	117	145142	608620	5449634	no	-	ST307	0	2	4	3	-	0	-	0	-	0	-	0	-	0	-	wzi173	unknown (best match = KL102)	?-	Low	0.9925	KL102_09,KL102_10,KL102_13	O2v2	O2	none	Very high	0.9845		-	-	-	-	-	-	-	-	-	-	-	-
ARLG-3578	Urine	SRR12509118	Crackle	215	128610	463289	5725198	no	-	ST258	0	2	7	7	-	0	-	0	-	0	-	0	-	0	-	wzi154	KL107	?	Good	0.9998		O2v2	O2	-	Good	0.9832	O1/O2v2_01_wzm	aac(6')-Ib'.v1;aadA2	-	-	-	-	mphA	catA1^	-	sul1	-	-	dfrA12
ARLG-3480	Urine	SRR12509124	Crackle	107	215954	1105224	5529340	no	-	ST307	0	2	8	8	-	0	-	0	-	0	-	0	-	0	-	wzi173	KL102	none	Very high	0.9927		O2v2	O2	none	Very high	0.9845		strA.v1*;strB.v1*	-	-	-	-	-	catII.2*	-	sul2	-	-	dfrA14.v2*
ARLG-3479	Urine	SRR12509125	Crackle	100	213666	839812	5595190	no	-	ST258-1LV	0	2	8	9	-	0	-	0	-	0	-	0	-	0	-	wzi154	KL107	none	Very high	1		O2v2	O2	none	Very high	0.9838		aac(6')-Ib'.v1;aadA2^;aph3-Ia.v1^	-	-	-	-	mphA	catA1^	-	sul1	-	-	dfrA12
ARLG-3475	Blood	SRR12509126	Crackle	85	200135	400626	5397772	no	-	ST277-1LV	0	0	5	6	-	0	-	0	-	0	-	0	-	0	-	wzi25	unknown (best match = KL25)	?-	Low	0.9981	KL25_08_wzy,KL25_09_wfeD,KL25_11_wcuB	O3b	O3b	none	Very high	0.993		strA.v1^;strB.v1	-	-	-	-	-	floR.v1*	-	sul2	tet(A).v2	-	-
ARLG-3474	Lung	SRR12509127	Crackle	89	187910	545389	5428571	no	-	ST13	1	0	4	4	ybt 10; ICEKp4	21	-	0	-	0	-	0	-	0	-	wzi40	KL3	none	Very high	0.9998		O1v2	O1	none	Very high	0.9873		aadA1.v1^	-	-	qnrB19^	-	-	-	-	sul1	-	-	dfrA1.v2
ARLG-4155	Urine	SRR12509130	Crackle	179	108673	304001	5555377	no	-	ST258	0	2	7	10	-	0	-	0	-	0	-	0	-	0	-	wzi29	unknown (best match = KL106)	?-	None	0.9994	KL106_06_wzc,KL106_09,KL106_10_wecB,KL106_15_rfbp	O2v2	O2	?-	Good	0.9848	O1/O2v2_08_gmlC,O1/O2v2_10_gmlA	aadA2;ant(2'')-Ia	-	-	-	-	mphE.v2;msrE	catB11;cmlA6*	-	-	-	-	dfrA19*
ARLG-3466	Lung	SRR12509132	Crackle	145	152187	472581	5508442	no	-	ST1447	0	2	5	8	-	0	-	0	-	0	-	0	-	0	-	wzi213	unknown (best match = KL115)	?-	None	0.9995	KL115_08_wcuF,KL115_09_wcmY,KL115_10_wzy,KL115_11_wcqJ,KL115_13_wcuC,KL115_14_wzx	O3b	O3b	none	Very high	0.9923		aac(6')-Ib'.v1*;aadA*;ant(2'')-Ia	-	-	qnrB19^;qnrS1	-	-	-	-	-	-	-	dfrA14.v2*
ARLG-3461	Blood	SRR12509135	Crackle	70	254972	557703	5451506	no	-	ST225	0	0	0	0	-	0	-	0	-	0	-	0	-	0	-	wzi59	KL3	*	Very high	0.9929		O2v2	O2	none	Very high	0.9816		-	-	-	-	-	-	-	-	-	-	-	-
ARLG-3459	Wound	SRR12509137	Crackle	50	475560	1521199	5211029	no	-	ST26-2LV	0	0	0	0	-	0	-	0	-	0	-	0	-	0	-	wzi56	KL63	none	Very high	0.9907		O1v1	O1	none	Very high	0.9876		-	-	-	-	-	-	-	-	-	-	-	-
ARLG-3506	Wound	SRR12509141	Crackle	153	122991	350285	5787701	no	-	ST258	2	2	8	8	ybt 17; ICEKp10	251-1LV	clb 3	62	-	0	-	0	-	0	-	wzi168	KL25	-	High	0.9825	KL25_09_wfeD	O5	O5	*	High	0.9417		aac(6')-Ib'.v1;aadA2^	-	-	-	-	mphA	catA1^	-	sul1	-	-	dfrA12
ARLG-3449	Urine	SRR12509145	Crackle	90	177636	402950	5378677	no	-	ST1593	0	1	6	9	-	0	-	0	-	0	-	0	-	0	-	-	KL137	?*	Good	0.9604		O3b	O3b	none	Very high	0.9927		aadA2^;strA.v1*;strB.v1*	-	-	qnrS1	-	mphA	-	-	sul1;sul2	-	-	dfrA12
ARLG-3445	Blood	SRR12509147	Crackle	133	268920	592619	5716424	no	-	ST3155	0	0	2	2	-	0	-	0	-	0	-	0	-	0	-	wzi493	KL139	?-	Good	0.9846	KL139_09_wctD,KL139_17_manC	O3b	O3b	?-	Good	0.997	O3b_01_manC	-	-	-	-	-	-	-	-	sul2	tet(D)	-	-
ARLG-4752	Wound	SRR12509149	Crackle	109	141982	543507	5621387	no	-	ST258	2	2	6	9	ybt 17; ICEKp10	289	clb 3	17-1LV	-	0	-	0	-	0	-	wzi154	KL107	none	Very high	0.9999		O2v2	O2	none	Very high	0.9838		aac(6')-Ib'.v1;aadA*;strA.v1^;strB.v1	-	-	-	-	-	-	-	sul2	-	-	dfrA14.v2*
ARLG-4751	Lung	SRR12509150	Crackle	73	349360	1069411	5783149	no	-	ST48	2	2	8	16	ybt 0; ICEKp10	227	clb 3	17-1LV	-	0	-	0	-	0	-	wzi167	KL124	none	Very high	0.9963		O1v1	O1	none	Very high	0.9829		aadA2;aadA2^;strA.v1^;strB.v1	-	-	qnrA1;qnrB19^	-	-	floR.v1*	-	sul1;sul1;sul2	tet(B).v2*;tet(D)	-	dfrA12
ARLG-4749	Lung	SRR12509152	Crackle	135	143262	358865	5537350	no	-	ST258	0	2	8	10	-	0	-	0	-	0	-	0	-	0	-	wzi29	KL106	none	Very high	1		O2v2	O2	none	Very high	0.9848		aac(6')-Ib'.v1;aadA2^;aph3-Ia.v1^	-	-	-	-	mphA	-	-	sul1	-	-	dfrA12
ARLG-4747	Urine	SRR12509154	Crackle	82	269166	579291	5439682	no	-	ST628	0	1	6	10	-	0	-	0	-	0	-	0	-	0	-	wzi409	KL2	none	Very high	0.9876		O3b	O3b	none	Very high	0.9932		aac(3)-IIa.v1^;aac(6')-Ib-cr.v2;strA.v1^;strB.v1	-	-	-	-	-	CatB4.v1?	-	sul2	-	-	dfrA14.v2*
ARLG-3602	Lung	SRR12509157	Crackle	113	147771	436205	5754176	no	-	ST1574	0	2	1	1	-	0	-	0	-	0	-	0	-	0	-	wzi16	KL16	?-	Good	0.994	KL16_08_wzy,KL16_11_lacA,KL16_19	O3b	O3b	none	Very high	0.9927		-	-	-	-	-	-	-	-	-	-	-	-
ARLG-4743	-	SRR12509158	Crackle	97	205727	565429	5485108	no	-	ST528	0	0	0	0	-	0	-	0	-	0	-	0	-	0	-	wzi26	unknown (best match = KL46)	?-*	None	0.9876	KL46_08_wcuD,KL46_11_wcuI,KL46_13_wcuV,KL46_14_wclT,KL46_15_wzx	O3b	O3b	none	Very high	0.9915		-	-	-	-	-	-	-	-	-	-	-	-
ARLG-4730	Lung	SRR12509171	Crackle	68	260596	708501	5619865	no	-	ST147	0	2	10	10	-	0	-	0	-	0	-	0	-	0	-	wzi420	KL10	?	Good	0.9678		O3/O3a	O3/O3a	none	Very high	0.9798		aac(6')-Ib-cr.v2^;aph3-Ia.v1^	-	-	-	-	mphA	catB3.v2	arr-3	sul1	tet(A).v1	-	-
ARLG-4729	Urine	SRR12509172	Crackle	86	322640	750118	5556036	no	-	ST45	1	0	1	1	ybt 10; ICEKp4	78	-	0	-	0	-	0	-	0	-	wzi101	KL24	none	Very high	0.9902		O2v1	O2	none	Very high	0.9876		-	-	-	-	-	-	-	-	-	tet(D)	-	-
ARLG-4728	Urine	SRR12509173	Crackle	384	41714	133505	5584284	no	-	ST258	0	0	6	7	-	0	-	0	-	0	-	0	-	0	-	wzi29	KL106	?	Good	0.9998		unknown (best match = O2v1)	unknown	?-+	Low	0.948	O1/O2v1_07_kfoC	aac(6')-Ib'.v1;aadA2^;aph3-Ia.v1^	-	-	-	-	mphA	catA1^	-	sul1	-	-	dfrA12
ARLG-4723	Urine	SRR12509178	Crackle	122	138027	339778	5823215	no	-	ST258	2	2	5	8	ybt 17; ICEKp10	247	clb 3	62	-	0	-	0	-	0	-	wzi154	KL107	none	Very high	0.9999		O2v2	O2	none	Very high	0.9838		aac(6')-33;aac(6')-Ib'.v1;aadA2^;ant(2'')-Ia	-	-	-	-	-	-	-	sul1;sul2	-	-	dfrA12
ARLG-3598	Urine	SRR12509179	Crackle	170	130067	385659	5810083	no	-	ST3359	2	2	9	14	ybt 17; ICEKp10	251-1LV	clb 3	62-1LV	-	0	-	0	-	0	-	wzi154	KL107	?	Good	0.9998		O2v2	O2	none	Very high	0.9838		aac(6')-Ib'.v1*;aadA*;aadA2^;strA.v1^;strB.v1	-	-	-	-	mphA	catA1^	-	sul1;sul2	-	-	dfrA12;dfrA14.v2*
ARLG-3441	Wound	SRR12509185	Crackle	48	772414	1182631	5330937	no	-	ST4092-2LV	0	0	0	0	-	0	-	0	-	0	-	0	-	0	-	wzi356	KL117	none	Very high	0.9979		O2v2	O2	none	Very high	0.9841		-	-	-	-	-	-	-	-	-	-	-	-
ARLG-3508	-	SRR12509188	Crackle	189	113520	284858	5785826	no	-	ST258	2	2	7	9	ybt 17; ICEKp10	251-2LV	clb 3	62	-	0	-	0	-	0	-	wzi50	KL51	?-	Good	0.9978	KL51_08_wcpB	O3b	O3b	none	Very high	0.9908		aac(3)-IV;aac(6')-Ib'.v1;aadA2;aph(4)-Ia	-	-	-	-	mphA	catA1^	-	sul1	-	-	-
ARLG-3430	Lung	SRR12509192	Crackle	180	159030	455844	5947624	no	-	ST54	0	1	9	12	-	0	-	0	-	0	-	0	-	0	-	wzi14	KL14	?-	Good	0.9993	KL14_20_manB	O3b	O3b	?-	Good	0.9922	O3b_02_manB	aac(3)-IIa.v1^;aac(6')-Ib-cr.v2;aadA2	-	-	qnrS1	-	ereA*	CatB4.v1;catA1^	-	sul1	tet(A).v1	-	dfrA32
ARLG-3416	Lung	SRR12509198	Crackle	147	304956	736354	5806934	no	-	ST16	1	2	9	9	ybt 9; ICEKp3	174-1LV	-	0	-	0	-	0	-	0	-	wzi50	KL51	?-	Good	0.9993	KL51_13,KL51_14_wcoZ	O3b	O3b	none	Very high	0.9907		aac(6')-Ib;rmtF	-	-	-	-	-	CatB4.v1	arr-3	sul1	-	-	dfrA1.v1
ARLG-3412	Wound	SRR12509200	Crackle	76	270452	450292	5407189	no	-	ST258	0	2	4	3	-	0	-	0	-	0	-	0	-	0	-	wzi29	KL106	?	Good	0.9999		O2v2	O2	none	Very high	0.9847		aac(6')-Ib'.v1	-	-	-	-	-	-	-	-	-	-	-
ARLG-3408	Lung	SRR12509202	Crackle	67	323242	450291	5400880	no	-	ST258	0	2	4	3	-	0	-	0	-	0	-	0	-	0	-	wzi29	KL106	?	Good	0.9998		O2v2	O2	none	Very high	0.9847		aac(6')-Ib'.v1	-	-	-	-	-	-	-	-	-	-	-
ARLG-3401	Lung	SRR12509204	Crackle	251	117477	370702	6036733	no	-	ST2237	2	0	6	9	ybt 17; ICEKp10	269	clb 3	19	-	0	-	0	-	0	-	wzi24	unknown (best match = KL24)	?-	None	0.9999	KL24_07_wcuD,KL24_08_wcuC,KL24_13_wcuG,KL24_14_wzy,KL24_15_wzx	O1v1	O1	none	Very high	0.9852		aac(6')-Ib'.v1;aadA*;aadA2;ant(2'')-Ia	-	-	-	-	-	catA1^;catB3.v2	-	sul1	-	-	dfrA19*
ARLG-3400	Lung	SRR12509205	Crackle	216	117879	416822	6039497	no	-	ST2237	2	2	7	10	ybt 17; ICEKp10	269	clb 3	19	-	0	-	0	-	0	-	wzi24	KL24	-	High	0.9999	KL24_13_wcuG	O1v1	O1	none	Very high	0.9852		aac(6')-Ib'.v1;aadA*;aadA2;ant(2'')-Ia	-	-	-	-	-	catA1^;catB3.v2	-	sul1	-	-	dfrA19*
ARLG-3394	Urine	SRR12509208	Crackle	119	342135	641363	5562797	no	-	ST290	1	1	7	7	ybt 14; ICEKp5	145-3LV	-	0	-	0	-	0	-	0	-	wzi21	KL21	?-*	Good	0.9856	KL21_08_wzy	O1v1	O1	none	Very high	0.9811		aac(3)-IId^	-	-	qnrS1	-	-	-	-	sul1	tet(A).v1	-	dfrA1.v1
ARLG-3510	Lung	SRR12509210	Crackle	128	149798	664625	5530852	no	-	ST1640	1	2	8	10	ybt 9; ICEKp3	183	-	0	-	0	-	0	-	0	-	wzi50	KL15	?-	Good	0.9978	KL15_10_wcsR	O4	O4	none	Good	0.9968		aac(6')-Ib;aph3-Ia.v1^;rmtF	-	-	qnrB1.v1	-	mphA	-	arr-2	sul1	-	-	dfrA12
ARLG-3383	Lung	SRR12509211	Crackle	133	203938	839817	5917356	no	-	ST258	2	2	9	17	ybt 17; ICEKp10	267	clb 3	19-1LV	-	0	-	0	-	0	-	wzi154	KL107	none	Very high	0.9999		O2v2	O2	?-	Good	0.9836	O1/O2v2_07_kfoC	aac(3)-IV;aac(6')-Ib'.v1;aadA2;aph(4)-Ia;strA.v1^;strB.v1	-	-	-	-	mphA	catA1^	-	sul1;sul2;sul3	-	-	dfrA12;dfrA14.v2*
ARLG-3381	Urine	SRR12509212	Crackle	100	169957	571102	5483505	no	-	ST45	1	1	2	2	ybt 10; ICEKp4	78	-	0	-	0	-	0	-	0	-	wzi101	KL24	none	Very high	0.9902		O2v1	O2	none	Very high	0.9876		-	-	-	-	-	-	-	-	-	tet(D)	-	-
ARLG-3379	Blood	SRR12509213	Crackle	195	130286	358702	5713329	no	-	ST258	2	2	8	8	ybt 17; ICEKp10	267-1LV	clb 3	19-1LV	-	0	-	0	-	0	-	wzi29	KL106	none	Very high	1		O2v2	O2	none	Very high	0.9848		aadA2;aph3-Ia.v1^	-	-	-	-	mphA	catA1^	-	sul1	-	-	dfrA12
ARLG-3375	Urine	SRR12509214	Crackle	103	208373	565194	5840480	no	-	ST258	2	2	8	8	ybt 17; ICEKp10	251	clb 3	62	-	0	-	0	-	0	-	wzi168	KL25	?-	Good	0.9824	KL25_08_wzy,KL25_09_wfeD	O5	O5	-*	High	0.9417	O5_08_wbdC	aac(6')-Ib'.v1;aadA2^	-	-	-	-	mphA	catA1^	-	sul1	-	-	dfrA12
ARLG-3374	Urine	SRR12509215	Crackle	99	203935	450540	5590754	no	-	ST258	2	2	6	9	ybt 17; ICEKp10	289-1LV	clb 3	17-1LV	-	0	-	0	-	0	-	wzi154	KL107	?-	Good	0.9893	KL107_01_galF	O2v2	O2	none	Very high	0.9838		aac(6')-Ib'.v1;aadA*;strA.v1^;strB.v1	-	-	-	-	-	-	-	sul2	-	-	dfrA14.v2*
ARLG-3371	Urine	SRR12509216	Crackle	147	119543	358866	5922615	no	-	ST258	2	2	5	9	ybt 17; ICEKp10	267-1LV	clb 3	19-1LV	-	0	-	0	-	0	-	wzi29	KL106	none	Very high	1		O2v2	O2	none	Very high	0.9848		aac(3)-IV;aac(6')-Ib'.v1;aadA2;aadA^;aph(4)-Ia	-	-	-	-	-	cmlA1*	-	sul1;sul3	-	-	-
ARLG-3370	Urine	SRR12509217	Crackle	142	130287	345524	5612742	no	-	ST258	0	2	9	10	-	0	-	0	-	0	-	0	-	0	-	wzi29	KL106	none	Very high	1		O2v2	O2	none	Very high	0.9848		aac(6')-Ib'.v1;aadA2;aph3-Ia.v1^	-	-	-	-	mphA	catA1^	-	sul1	-	-	dfrA12
ARLG-3368	Lung	SRR12509218	Crackle	91	204963	383322	5590371	no	-	ST258	2	2	6	8	ybt 17; ICEKp10	289-1LV	clb 3	17-1LV	-	0	-	0	-	0	-	wzi154	KL107	?-	Good	0.9894	KL107_01_galF	O2v2	O2	none	Very high	0.9838		aac(6')-Ib'.v1;aadA*;strA.v1^;strB.v1	-	-	-	-	-	-	-	sul2	-	-	dfrA14.v2*
ARLG-3367	Urine	SRR12509219	Crackle	130	131911	370625	5739533	no	-	ST258	5	2	7	10	ybt 17; ICEKp10	289-1LV	clb 3	17-1LV	iuc 5	62-2LV	iro 5	35-2LV	-	0	-	wzi154	KL107	none	Very high	0.9999		O2v2	O2	none	Very high	0.9838		aac(6')-Ib'.v1;aadA*;strA.v1^;strB.v1	-	-	-	-	-	-	-	sul2	tet(A).v1	-	dfrA14.v2*
ARLG-3499	-	SRR12509220	Crackle	176	149744	286694	5639726	no	-	ST258	0	2	8	8	-	0	-	0	-	0	-	0	-	0	-	wzi154	KL107	?	Good	0.9997		O2v2	O2	none	Very high	0.9838		aadA2^;aph3-Ia.v1^	-	-	-	-	mphA	catA1^	-	sul1	-	-	dfrA12
ARLG-3496	Urine	SRR12509222	Crackle	247	98618	289094	5833848	no	-	ST299	2	2	7	8	ybt 17; ICEKp10	289	clb 3	17-1LV	-	0	-	0	-	0	-	wzi7	unknown (best match = KL7)	?-	None	0.978	KL7_01_galF,KL7_02_cpsACP,KL7_07_wcuE,KL7_08_wckC,KL7_10_wzy,KL7_11_wckD,KL7_12_wclS	O1v1	O1	?-	Good	0.9859	O1/O2v1_01_wzm,O1/O2v1_06_wbbO	aac(6')-Ib'.v1*;aadA*	-	-	-	-	-	floR.v2*	-	sul2	-	-	-
ARLG-3495	Urine	SRR12509223	Crackle	155	139053	712925	5600630	no	-	ST258	0	2	8	13	-	0	-	0	-	0	-	0	-	0	-	wzi29	unknown (best match = KL106)	?-	None	0.999	KL106_08,KL106_10_wecB,KL106_15_rfbp,KL106_16_gnd,KL106_17	O2v2	O2	?-	Good	0.9848	O1/O2v2_03_wbbM	aac(3)-IV;aac(6')-Ib'.v1;aadA2;aadA^;aph(4)-Ia	-	-	-	-	mphA	catA1^;cmlA1*	-	sul1;sul3	-	-	dfrA12
ARLG-4345	Lung	SRR12509225	Crackle	175	120048	290429	5571082	no	-	ST258	0	2	8	10	-	0	-	0	-	0	-	0	-	0	-	wzi154	KL107	?-	Good	0.9995	KL107_10,KL107_11_gnd	O2v2	O2	none	Very high	0.9838		aac(6')-Ib'.v1*;aadA*;aadA2^;aph3-Ia.v1^	-	-	-	-	mphA	-	-	sul1	-	-	dfrA12
ARLG-4344	Urine	SRR12509226	Crackle	172	130285	487981	5569860	no	-	ST11	2	2	8	9	ybt 17; ICEKp10	267-2LV	clb 3	19	-	0	-	0	-	0	-	wzi27	unknown (best match = KL27)	?-	None	0.9993	KL27_09_wckS,KL27_10_wckR,KL27_11_wzy,KL27_12_wzx,KL27_13_wckQ,KL27_14_wcuJ,KL27_16_wctF	O2v2	O2	?-	Good	0.9844	O1/O2v2_08_gmlC	aadA2^;aph3-Ia.v1^	-	-	-	-	mphA	-	-	sul1;sul3	-	-	dfrA12
ARLG-3336	Urine	SRR12509232	Crackle	142	144585	449926	5456912	no	-	ST258	0	2	5	5	-	0	-	0	-	0	-	0	-	0	-	wzi154	KL107	none	Very high	0.9999		O2v1	O2	-	Good	0.9837	O1/O2v1_05_wbbN,O1/O2v1_06_wbbO,O1/O2v1_07_kfoC	aac(6')-Ib'.v1*;aadA*	-	-	-	-	-	-	-	-	-	-	-
ARLG-3327	Lung	SRR12509233	Crackle	281	69504	234332	5685267	no	-	ST15	1	1	7	11	ybt 10; ICEKp4	28	-	0	-	0	-	0	-	0	-	wzi24	unknown (best match = KL24)	?-	None	0.9997	KL24_06_wzc,KL24_07_wcuD,KL24_08_wcuC,KL24_09_wcuV,KL24_11_wcaJ,KL24_13_wcuG,KL24_14_wzy,KL24_15_wzx	O1v1	O1	none	Very high	0.9851		aac(3)-IId^;aac(6')-Ib-cr.v2;aph3-Ia.v1^;strA.v1^;strB.v1	-	-	-	-	mphA	CatB4.v1?	-	sul2	-	-	-
ARLG-3318	Blood	SRR12509235	Crackle	172	156456	455478	5696535	no	-	ST11	2	2	8	8	ybt 17; ICEKp10	267-2LV	clb 3	19	-	0	-	0	-	0	-	wzi27	KL27	none	Very high	1		O2v2	O2	none	Very high	0.9844		aadA2^;aph3-Ia.v1^	-	-	-	-	mphA	-	-	sul1	-	-	dfrA12
ARLG-3316	Lung	SRR12509236	Crackle	204	115938	455431	6002795	no	-	ST258	2	1	7	10	ybt 17; ICEKp10	267	clb 3	19-1LV	-	0	-	0	-	0	-	wzi154	KL107	none	Very high	0.9999		O2v2	O2	none	Very high	0.9838		aadA2^	-	-	-	-	mphA	catB11;cmlA6*	-	-	-	-	dfrA12;dfrA19*
ARLG-4342	Lung	SRR12509237	Crackle	237	95191	250653	5556275	no	-	ST258	0	2	5	4	-	0	-	0	-	0	-	0	-	0	-	wzi154	unknown (best match = KL107)	?-	None	0.9999	KL107_07_wbaP,KL107_08,KL107_09,KL107_10	unknown (best match = O2v2)	unknown	?-	Low	0.9835	O1/O2v2_06_wbbO,O1/O2v2_07_kfoC,O1/O2v2_08_gmlC	aac(6')-Ib'.v1*	-	-	-	-	-	catA1^	-	-	-	-	-
ARLG-4169	Urine	SRR12509238	Crackle	144	171366	388494	5667867	no	-	ST15	0	2	9	12	-	0	-	0	-	0	-	0	-	0	-	wzi93	KL112	?-	Good	0.9865	KL112_09_wzy	O1v1	O1	none	Very high	0.9851		aac(3)-IIa.v1^;aac(6')-Ib-cr.v2;strA.v1^;strB.v1	-	-	-	-	-	CatB4.v1	-	sul2	tet(A).v1	-	dfrA14.v2*
ARLG-4334	Lung	SRR12509241	Crackle	127	135639	269752	5580881	no	-	ST258	2	2	6	9	ybt 17; ICEKp10	289-1LV	clb 3	17-1LV	-	0	-	0	-	0	-	wzi154	KL107	none	Very high	0.9998		O2v2	O2	none	Very high	0.9838		aac(6')-Ib'.v1;aadA*;strA.v1^;strB.v1	-	-	-	-	-	-	-	sul2	-	-	dfrA14.v2*
ARLG-4333	Lung	SRR12509242	Crackle	134	139053	328668	5572301	no	-	ST258	2	2	5	5	ybt 17; ICEKp10	289-1LV	clb 3	17-1LV	-	0	-	0	-	0	-	wzi154	unknown (best match = KL107)	?-	Low	0.989	KL107_01_galF,KL107_09,KL107_10	O2v2	O2	none	Very high	0.9838		strA.v1^;strB.v1	-	-	-	-	-	-	-	sul2	-	-	dfrA14.v2*
ARLG-4332	Lung	SRR12509243	Crackle	186	100251	224827	5556371	no	-	ST258	2	2	6	9	ybt 17; ICEKp10	289	clb 3	17-1LV	-	0	-	0	-	0	-	wzi154	unknown (best match = KL107)	?-	Low	0.9999	KL107_09,KL107_10	O2v2	O2	?-	Good	0.9835	O1/O2v2_06_wbbO,O1/O2v2_07_kfoC,O1/O2v2_08_gmlC	aac(6')-Ib'.v1;aadA*;strA.v1^;strB.v1	-	-	-	-	-	-	-	sul2	-	-	dfrA14.v2*
ARLG-4330	Blood	SRR12509244	Crackle	88	202131	465590	5409131	no	-	ST1662-1LV	0	1	7	8	-	0	-	0	-	0	-	0	-	0	-	wzi104	unknown (best match = KL51)	?-	None	0.9936	KL51_08_wcpB,KL51_09_wzy,KL51_11_wcpA,KL51_12_wzx	O2v2	O2	none	Very high	0.9847		strA.v1^;strB.v1	-	-	qnrB1.v2^	-	-	-	-	sul2	tet(A).v1	-	dfrA14.v2*
ARLG-4340	Wound	SRR12509246	Crackle	185	129689	328664	5598802	no	-	ST258	2	2	6	8	ybt 17; ICEKp10	289	clb 3	17-1LV	-	0	-	0	-	0	-	wzi154	KL107	none	Very high	0.9999		O2v2	O2	none	Very high	0.9838		aadA*;strA.v1^;strB.v1	-	-	-	-	-	-	-	sul2	-	-	dfrA14.v2*
ARLG-4339	Lung	SRR12509247	Crackle	151	131660	247518	5587119	no	-	ST258	2	2	6	8	ybt 17; ICEKp10	289-1LV	clb 3	17-1LV	-	0	-	0	-	0	-	wzi154	KL107	?-	Good	0.9894	KL107_01_galF	O2v2	O2	none	Very high	0.9838		aadA*;strA.v1^;strB.v1	-	-	-	-	-	-	-	sul2	-	-	dfrA14.v2*
ARLG-4338	Lung	SRR12509248	Crackle	202	110183	463367	5947607	no	-	ST258	2	3	8	13	ybt 17; ICEKp10	267-1LV	clb 3	19-1LV	-	0	-	0	-	0	-	wzi29	KL106	?-	Good	0.9992	KL106_17	O2v2	O2	none	Very high	0.9847		aac(3)-IV;aac(6')-Ib'.v1;aadA2^;aadA^;aph(4)-Ia;aph3-Ia.v1^	-	-	-	-	mphA	catA1^;cmlA1*	-	sul1;sul3	-	-	dfrA12
ARLG-4336	Wound	SRR12509251	Crackle	174	100690	313009	5578451	no	-	ST258	2	2	6	8	ybt 17; ICEKp10	289-1LV	clb 3	17-1LV	-	0	-	0	-	0	-	wzi154	KL107	?-	Good	0.9894	KL107_01_galF,KL107_10	O2v2	O2	?-	Good	0.9838	O1/O2v2_06_wbbO	aac(6')-Ib'.v1*;aadA*;strA.v1^;strB.v1	-	-	-	-	-	-	-	sul2	-	-	dfrA14.v2*
ARLG-3380	Blood	SRR12509252	Crackle	215	122632	456674	5769264	no	-	ST258	2	2	7	13	ybt 17; ICEKp10	267-1LV	clb 3	19-1LV	-	0	-	0	-	0	-	wzi29	KL106	?	Good	0.9992		O2v2	O2	none	Very high	0.9848		aac(3)-IV;aac(6')-Ib'.v1;aadA2;aadA^;aph(4)-Ia;aph3-Ia.v1^	-	-	-	-	mphA	catA1^;cmlA1*	-	sul1;sul3	-	-	dfrA12
ARLG-3372	Urine	SRR12509253	Crackle	148	127141	328668	5646193	no	-	ST258	2	2	7	9	ybt 17; ICEKp10	289-1LV	clb 3	17-1LV	-	0	-	0	-	0	-	wzi154	KL107	?-	Good	0.9894	KL107_01_galF	O2v2	O2	none	Very high	0.9838		aadA*;strA.v1^;strB.v1	-	-	-	-	-	-	-	sul2	-	-	dfrA14.v2*
ARLG-3366	Lung	SRR12509254	Crackle	143	134034	328568	5579225	no	-	ST258	2	2	6	8	ybt 17; ICEKp10	289-1LV	clb 3	17-1LV	-	0	-	0	-	0	-	wzi154	KL107	?-	Good	0.9894	KL107_01_galF	O2v2	O2	none	Very high	0.9838		aadA*;strA.v1^;strB.v1	-	-	-	-	-	-	-	sul2	-	-	dfrA14.v2*
ARLG-3363	Lung	SRR12509255	Crackle	184	130834	457397	5817966	no	-	ST258	2	2	9	14	ybt 17; ICEKp10	251	clb 3	62-1LV	-	0	-	0	-	0	-	wzi154	KL107	?	Good	0.9999		O2v2	O2	none	Very high	0.9838		aac(6')-Ib'.v1;aadA*;aadA2;strA.v1^;strB.v1	-	-	-	-	mphA	catA1^	-	sul1;sul2	-	-	dfrA12;dfrA14.v2*
ARLG-3360	Lung	SRR12509256	Crackle	185	105527	291175	5582360	no	-	ST258	2	2	6	8	ybt 17; ICEKp10	289-1LV	clb 3	17-1LV	-	0	-	0	-	0	-	wzi154	KL107	?-	Good	0.9891	KL107_01_galF,KL107_10	O2v2	O2	?-	Good	0.984	O1/O2v2_08_gmlC	aadA*;strA.v1^;strB.v1	-	-	-	-	-	-	-	sul2	-	-	dfrA14.v2*
ARLG-3356	Lung	SRR12509257	Crackle	156	127141	312294	5575228	no	-	ST258	2	2	6	8	ybt 17; ICEKp10	289	clb 3	17-1LV	-	0	-	0	-	0	-	wzi154	KL107	none	Very high	0.9999		O2v2	O2	none	Very high	0.9838		aadA*;strA.v1^;strB.v1	-	-	-	-	-	-	-	sul2	-	-	dfrA14.v2*
ARLG-3345	Lung	SRR12509259	Crackle	305	137328	400751	5808485	no	-	ST258	5	2	7	9	ybt 17; ICEKp10	289-1LV	clb 3	17-1LV	iuc 5	62-2LV	iro 5	35-2LV	-	0	-	wzi154	KL107	none	Very high	0.9999		O2v2	O2	none	Very high	0.9838		aadA*;strA.v1^;strB.v1	-	-	-	-	-	-	-	sul2	tet(A).v1	-	dfrA14.v2*
ARLG-3341	Lung	SRR12509261	Crackle	120	187092	619921	5480429	no	-	ST3050	0	2	5	9	-	0	-	0	-	0	-	0	-	0	-	wzi109	KL36	none	Very high	0.9998		O4	O4	none	Very high	0.9975		aac(6')-Ib'.v1*;aadA*;strA.v1^;strB.v1^	-	-	-	-	-	-	-	sul2	-	-	dfrA14.v2*
ARLG-4320	-	SRR12509262	Crackle	108	170892	499866	5582538	no	-	ST791	1	0	6	8	ybt 14; ICEKp5	145-1LV	-	0	-	0	-	0	-	0	-	wzi322	KL62	?-	Good	0.997	KL62_12,KL62_13	O1v1	O1	none	Very high	0.9819		aac(3)-IIa.v1;strA.v1*;strB.v1*	-	-	-	-	-	catII.2*	-	sul2	tet(D)	-	dfrA14.v2*
ARLG-4319	Blood	SRR12509263	Crackle	195	139053	409778	5769261	no	-	ST258	2	2	8	8	ybt 17; ICEKp10	251	clb 3	62-1LV	-	0	-	0	-	0	-	wzi168	unknown (best match = KL25)	?-	None	0.9822	KL25_02_cpsACP,KL25_08_wzy,KL25_09_wfeD,KL25_10,KL25_11_wcuB	O5	O5	*	High	0.9418		aac(6')-Ib'.v1;aadA2^	-	-	-	-	mphA	catA1^	-	sul1	-	-	dfrA12
ARLG-4462	Wound	SRR12509264	Crackle	106	203714	346893	5221904	no	-	ST258	0	2	7	13	-	0	-	0	-	0	-	0	-	0	-	-	unknown (best match = KL106)	?-	None	0.9976	KL106_03_wzi,KL106_04_wza,KL106_05_wzb,KL106_06_wzc,KL106_07_wzy,KL106_08,KL106_09,KL106_10_wecB,KL106_11_wzx,KL106_12,KL106_17	O2v2	O2	none	Very high	0.9848		aac(3)-IV;aac(6')-Ib'.v1;aadA2;aadA^;aph(4)-Ia;aph3-Ia.v1^	-	-	-	-	mphA	catA1^;cmlA1*	-	sul1;sul3	-	-	dfrA12
ARLG-4317	Lung	SRR12509265	Crackle	145	142085	284130	5596737	no	-	ST258	2	2	3	2	ybt 17; ICEKp10	251	clb 3	17-2LV	-	0	-	0	-	0	-	wzi168	unknown (best match = KL25)	?-	None	0.9813	KL25_08_wzy,KL25_09_wfeD,KL25_10,KL25_11_wcuB,KL25_12_wzx	O5	O5	*	High	0.9418		aac(6')-Ib'.v1	-	-	-	-	-	-	-	-	-	-	-
ARLG-4328	Urine	SRR12509266	Crackle	197	136679	435013	5573331	no	-	ST258	2	2	6	9	ybt 17; ICEKp10	289-1LV	clb 3	17-2LV	-	0	-	0	-	0	-	wzi154	KL107	?-	Good	0.9998	KL107_10	unknown (best match = OL102)	unknown	-*	None	0.8802	OL102_05_wbbL,OL102_06_rhamnan,OL102_07_wzm,OL102_08_wzt	aac(6')-Ib'.v1*;aadA*;strA.v1^;strB.v1	-	-	-	-	-	-	-	sul2	-	-	dfrA14.v2*
ARLG-4225	-	SRR12509268	Crackle	101	202015	403982	5481178	no	-	ST3691	0	1	7	10	-	0	-	0	-	0	-	0	-	0	-	wzi97	KL46	?-*	Good	0.9969	KL46_14_wclT	O3b	O3b	none	Very high	0.9918		aac(6')-Ib-cr.v2;strA.v1^;strB.v1	-	-	-	-	-	CatB4.v1?	-	sul2	tet(A).v1	-	dfrA14.v2*
ARLG-4325	-	SRR12509269	Crackle	91	179310	576914	5356877	no	-	ST605	0	0	0	0	-	0	-	0	-	0	-	0	-	0	-	wzi130	KL58	?-	Good	0.9929	KL58_12	O3b	O3b	none	Very high	0.9888		-	-	-	-	-	-	-	-	-	-	-	-
ARLG-4324	Lung	SRR12509270	Crackle	261	114534	500781	5604366	no	-	ST17	1	2	7	8	ybt 16; ICEKp12	277-2LV	-	0	-	0	-	0	-	0	-	wzi173	unknown (best match = KL107)	?-+	None	0.8865	KL107_05_wzb,KL107_06_wzc,KL107_07_wbaP,KL107_08,KL107_09,KL107_10,KL107_12,KL107_14,KL107_15	unknown (best match = OL101)	unknown	?-+	None	0.9188	OL101_01_rfbB,OL101_03_rfbD,OL101_04_rfbC,OL101_06_wzm,OL101_07_wzt,OL101_08_wbbB,OL101_09_glycosylhydrolase	aac(6')-Ib-cr.v2^;aadA1.v1^;aph3-Ia.v1^	-	-	-	-	mphA	-	arr-3	sul1	-	-	dfrA1.v2
ARLG-4323	Urine	SRR12509272	Crackle	127	130067	313319	5503951	no	-	ST258	0	2	5	7	-	0	-	0	-	0	-	0	-	0	-	wzi29	KL106	none	Very high	1		O2v2	O2	none	Very high	0.9848		aac(3)-VIa*;aac(6')-Ib'.v1;aadA;aadA2	-	-	-	-	-	-	-	sul1	-	-	-
ARLG-4322	Urine	SRR12509273	Crackle	203	136338	270457	5758127	no	-	ST258	2	2	8	10	ybt 17; ICEKp10	289	clb 3	17-1LV	-	0	-	0	-	0	-	wzi154	KL107	?-	Good	0.9999	KL107_10	O2v2	O2	?	Good	0.9838		aadA*;strA.v1^;strB.v1	-	-	-	-	-	catA1^	-	sul2	-	-	dfrA14.v2*
ARLG-4311	Urine	SRR12509275	Crackle	190	106978	282664	5699305	no	-	ST258	2	0	6	9	ybt 17; ICEKp10	251	clb 3	62-1LV	-	0	-	0	-	0	-	wzi154	KL107	?-	Good	0.9999	KL107_06_wzc,KL107_08,KL107_10	O2v2	O2	?-	Good	0.9832	O1/O2v2_07_kfoC,O1/O2v2_08_gmlC	aac(6')-Ib'.v1;aadA2^;aph3-Ia.v1^	-	-	-	-	mphA	catA1^	-	sul1;sul2	-	-	dfrA12;dfrA14.v2*
ARLG-4314	Urine	SRR12509279	Crackle	217	93609	272904	5498053	no	-	ST11	0	1	8	10	-	0	-	0	-	0	-	0	-	0	-	wzi177	KL125	?-*	Good	0.9048	KL125_09_wzy,KL125_15,KL125_18_ugd	O3b	O3b	none	Very high	0.9899		aac(6')-Ib'.v1;aadA*	-	-	-	-	mphA	catII.2*	-	-	tet(A).v1	-	dfrA14.v2*
ARLG-4893	Lung	SRR12509283	Crackle	120	209770	450253	5658722	no	-	ST258	2	2	9	9	ybt 17; ICEKp10	267	clb 3	19-1LV	-	0	-	0	-	0	-	wzi29	KL106	?	Good	0.9999		O2v2	O2	-	High	0.9847	O1/O2v2_05_wbbN	aac(6')-Ib'.v1;aadA2^	-	-	-	-	mphA	catA1^	-	sul1	-	-	dfrA12
ARLG-4892	Urine	SRR12509284	Crackle	108	168065	443895	5656076	no	-	ST258	0	2	3	2	-	0	-	0	-	0	-	0	-	0	-	wzi154	KL107	none	Very high	0.9999		O2v2	O2	none	Very high	0.9837		-	-	-	-	-	-	-	-	-	-	-	-
ARLG-4891	Urine	SRR12509285	Crackle	110	159869	451759	5579266	no	-	ST258	0	2	6	6	-	0	-	0	-	0	-	0	-	0	-	wzi154	KL107	none	Very high	0.9999		O2v1	O2	-	Good	0.9843	O1/O2v1_06_wbbO,O1/O2v1_07_kfoC	aadA2^;aph3-Ia.v1^	-	-	-	-	mphA	-	-	sul1	-	-	dfrA12
ARLG-4890	Urine	SRR12509286	Crackle	83	218392	484526	5546143	no	-	ST258	2	2	4	3	ybt 17; ICEKp10	267	clb 3	19-1LV	-	0	-	0	-	0	-	wzi29	KL106	?-	Good	0.9998	KL106_17	O2v2	O2	-	High	0.9847	O1/O2v2_05_wbbN	aac(6')-Ib'.v1	-	-	-	-	-	-	-	-	-	-	-
ARLG-4889	Blood	SRR12509287	Crackle	75	214233	450253	5508504	no	-	ST258	2	2	3	2	ybt 17; ICEKp10	267	clb 3	19-1LV	-	0	-	0	-	0	-	wzi29	KL106	?-	Good	0.9998	KL106_07_wzy	O2v2	O2	-	High	0.9847	O1/O2v2_05_wbbN	-	-	-	-	-	-	-	-	-	-	-	-
ARLG-4888	Lung	SRR12509288	Crackle	75	205877	499796	5402475	no	-	ST258	0	2	4	3	-	0	-	0	-	0	-	0	-	0	-	wzi29	KL106	?	Good	0.9995		O2v2	O2	none	Very high	0.9848		aac(6')-Ib'.v1	-	-	-	-	-	-	-	-	-	-	-
ARLG-4887	Lung	SRR12509289	Crackle	131	192226	463469	5634067	no	-	ST258	0	2	7	13	-	0	-	0	-	0	-	0	-	0	-	wzi29	KL106	?-	Good	0.9998	KL106_15_rfbp,KL106_17	O2v2	O2	none	Very high	0.9848		aac(3)-IV;aac(6')-Ib'.v1;aadA2;aadA^;aph(4)-Ia;aph3-Ia.v1^	-	-	-	-	mphA	catA1^;cmlA1*	-	sul1;sul3	-	-	dfrA12
ARLG-4228	Urine	SRR12509290	Crackle	236	82998	284517	5817251	no	-	ST258	2	2	8	11	ybt 17; ICEKp10	289-1LV	clb 3	17-4LV	-	0	-	0	-	0	-	wzi154	unknown (best match = KL107)	?-	None	0.9998	KL107_07_wbaP,KL107_08,KL107_09,KL107_10	unknown (best match = O2v2)	unknown	?-	Low	0.9841	O1/O2v2_01_wzm,O1/O2v2_06_wbbO,O1/O2v2_08_gmlC	aac(6')-Ib'.v1;aadA*;strA.v1^;strB.v1	-	-	-	-	-	catA1^	-	sul2	-	-	dfrA14.v2*
ARLG-4886	Lung	SRR12509291	Crackle	96	211214	672011	5542226	no	-	ST258	0	2	6	7	-	0	-	0	-	0	-	0	-	0	-	wzi154	KL107	none	Very high	0.9999		O2v1	O2	-	Good	0.9843	O1/O2v1_06_wbbO,O1/O2v1_07_kfoC	aac(3)-IV;aadA2;aph(4)-Ia	-	-	-	-	-	cmlA1*	-	sul3	-	-	-
ARLG-4885	Blood	SRR12509292	Crackle	126	171264	499708	5589931	no	-	ST258	0	2	8	9	-	0	-	0	-	0	-	0	-	0	-	wzi29	KL106	?	Good	0.9997		O2v2	O2	none	Very high	0.9847		aac(6')-Ib'.v1;aadA2^;aph3-Ia.v1*?	-	-	-	-	mphA	catA1^	-	sul1	-	-	dfrA12
ARLG-4884	Wound	SRR12509293	Crackle	85	237684	779299	5849524	no	-	ST258	2	3	9	9	ybt 17; ICEKp10	251-1LV	clb 3	62	-	0	-	0	-	0	-	wzi154	KL107	none	Very high	0.9999		O2v2	O2	none	Very high	0.9837		aac(6')-Ib'.v1*;aadA2^;aph3-Ia.v1^	-	-	-	-	mphA	catA1^	-	sul1	-	-	dfrA12
ARLG-4883	Urine	SRR12509294	Crackle	110	154478	321130	5534686	no	-	ST258	0	2	6	6	-	0	-	0	-	0	-	0	-	0	-	wzi154	KL107	?	Good	0.9998		O2v2	O2	none	Very high	0.9838		aac(6')-Ib'.v1;aadA2^	-	-	-	-	mphA	-	-	sul1	-	-	dfrA12
ARLG-4882	Blood	SRR12509295	Crackle	116	203938	354584	5597884	no	-	ST258	0	2	8	13	-	0	-	0	-	0	-	0	-	0	-	wzi29	unknown (best match = KL106)	?-+	Low	0.9999	KL106_17,KL106_18_ugd	O2v2	O2	?	Good	0.9848		aac(3)-IV;aac(6')-Ib'.v1;aadA2^;aadA^;aph(4)-Ia;aph3-Ia.v1^	-	-	-	-	mphA	cmlA1*	-	sul1;sul3	-	-	dfrA12
ARLG-4880	Lung	SRR12509296	Crackle	116	217701	410178	5543377	no	-	ST258	0	2	8	8	-	0	-	0	-	0	-	0	-	0	-	wzi29	KL106	?-	Good	0.9998	KL106_07_wzy	O2v2	O2	none	Very high	0.9848		aac(6')-Ib'.v1;aadA2^	-	-	-	-	mphA	catA1^	-	sul1	-	-	dfrA12
ARLG-4879	Blood	SRR12509297	Crackle	119	176878	566255	5645142	no	-	ST37	1	2	8	10	ybt 3; ICEKp8	123-2LV	-	0	-	0	-	0	-	0	-	wzi14	KL14	?-	Good	0.9993	KL14_06_wzc	O3b	O3b	none	Very high	0.9921		aac(6')-Ib'.v1;aadA*;aadA2^;ant(2'')-Ia	-	-	-	-	-	catB3.v2	-	sul1	-	-	dfrA19*
ARLG-4878	Lung	SRR12509298	Crackle	146	164474	458881	5599262	no	-	ST258	0	2	8	9	-	0	-	0	-	0	-	0	-	0	-	wzi29	KL106	?	Good	0.9997		O2v2	O2	none	Very high	0.9847		aac(6')-Ib'.v1;aadA2^;aph3-Ia.v1*?	-	-	-	-	mphA	catA1^	-	sul1	-	-	dfrA12
ARLG-4877	Urine	SRR12509299	Crackle	84	251185	499790	5453071	no	-	ST258	0	2	4	4	-	0	-	0	-	0	-	0	-	0	-	wzi29	KL106	?	Good	0.9998		O2v2	O2	none	Very high	0.9848		aac(6')-Ib'.v1;aadA2	-	-	-	-	-	-	-	sul1	-	-	-
ARLG-4875	Wound	SRR12509302	Crackle	108	209780	499369	5455434	no	-	ST258	0	2	10	17	-	0	-	0	-	0	-	0	-	0	-	wzi29	KL106	?	Good	0.9999		O2v2	O2	none	Very high	0.9848		aac(3)-IIa.v1^;aac(6')-Ib'.v1;aadA2^;strA.v1^;strB.v1	-	-	qnrB1.v2^	-	mphA	CatB4.v1;catA1^	-	sul1;sul2	tet(A).v1	-	dfrA12
ARLG-4872	-	SRR12509303	Crackle	97	260441	593303	5524185	no	-	ST307	0	2	7	7	-	0	-	0	-	0	-	0	-	0	-	wzi173	KL102	none	Very high	0.9927		O2v2	O2	none	Very high	0.9845		strA.v1*;strB.v1*	-	-	-	-	-	-	-	sul2	-	-	dfrA14.v2*
ARLG-4871	Urine	SRR12509304	Crackle	105	275271	472856	5514986	no	-	ST15	0	2	8	12	-	0	-	0	-	0	-	0	-	0	-	wzi93	KL112	none	Very high	0.9865		O1v1	O1	?	Good	0.9852		aac(6')-Ib-cr.v2;aadA2^;strA.v1^;strB.v1	-	-	-	-	mphA	-	-	sul1;sul2	-	-	dfrA12;dfrA14.v2*
ARLG-4870	Lung	SRR12509305	Crackle	147	205104	456574	5852543	no	-	ST258	2	2	5	4	ybt 17; ICEKp10	267-2LV	clb 3	19	-	0	-	0	-	0	-	wzi154	unknown (best match = KL107)	?-	Low	0.9999	KL107_10	O2v2	O2	none	Very high	0.9838		aac(6')-Ib'.v1*	-	-	-	-	-	-	-	-	-	-	-
ARLG-4866	Lung	SRR12509308	Crackle	109	195350	367771	5615194	no	-	ST258	0	2	4	3	-	0	-	0	-	0	-	0	-	0	-	wzi154	KL107	none	Very high	0.9999		O2v2	O2	none	Very high	0.9838		aac(6')-Ib'.v1	-	-	-	-	-	-	-	-	-	-	-
ARLG-4865	Urine	SRR12509309	Crackle	91	177279	502591	5332491	no	-	ST307	0	1	4	3	-	0	-	0	-	0	-	0	-	0	-	wzi173	KL102	?-	Good	0.9927	KL102_09,KL102_13	O2v2	O2	none	Very high	0.9845		-	-	-	-	-	-	catII.2*	-	-	-	-	dfrA14.v2*
ARLG-4864	Urine	SRR12509310	Crackle	97	163712	593240	5521512	no	-	ST307	0	2	8	8	-	0	-	0	-	0	-	0	-	0	-	wzi173	KL102	none	Very high	0.9927		O2v2	O2	none	Very high	0.9845		strA.v1*;strB.v1*	-	-	-	-	-	catII.2*	-	sul2	-	-	dfrA14.v2*
ARLG-4861	Urine	SRR12509311	Crackle	113	225028	839787	5861842	no	-	ST258	2	2	7	9	ybt 0; ICEKp10	220	clb 3	13-2LV	-	0	-	0	-	0	-	wzi154	KL107	none	Very high	0.9999		O2v2	O2	?-	Good	0.9837	O1/O2v2_07_kfoC	aac(6')-Ib'.v1;strA.v1^;strB.v1	-	-	-	-	-	catA1^	-	sul2	-	-	dfrA14.v2*
ARLG-3618	Urine	SRR12509312	Crackle	173	290324	536827	5602790	yes (1)	ambiguous_bases	ST111	1	2	5	11	ybt 10; ICEKp4	98-2LV	-	0	-	0	-	0	-	0	-	wzi63	KL63	?-	Good	0.9935	KL63_10_wzy	O1v2	O1	none	Very high	0.9929		aac(6')-Ib'.v1*;aadA*;strA.v1^;strB.v1	-	-	-	-	-	-	-	sul1;sul2	-	-	dfrA1.v2;dfrA14.v2*
ARLG-4860	Lung	SRR12509313	Crackle	141	202314	455831	5626610	no	-	ST258	0	2	7	8	-	0	-	0	-	0	-	0	-	0	-	wzi29	KL106	?-	Good	0.9999	KL106_15_rfbp	O2v2	O2	none	Very high	0.9848		aac(6')-Ib'.v1;aadA2^;aph3-Ia.v1^	-	-	-	-	-	catA1^	-	sul1	-	-	dfrA12
ARLG-4859	-	SRR12509314	Crackle	105	209415	593725	5516841	no	-	ST307	0	2	7	7	-	0	-	0	-	0	-	0	-	0	-	wzi173	unknown (best match = KL102)	?-	None	0.9919	KL102_08_wzy,KL102_09,KL102_12,KL102_13	O2v2	O2	none	Very high	0.9845		strA.v1*;strB.v1*	-	-	-	-	-	-	-	sul2	-	-	dfrA14.v2*
ARLG-4857	Wound	SRR12509316	Crackle	154	205104	504490	5855018	no	-	ST258	2	2	3	2	ybt 17; ICEKp10	267-1LV	clb 3	19	-	0	-	0	-	0	-	wzi154	KL107	none	Very high	0.9999		O2v2	O2	none	Very high	0.9838		aac(6')-Ib'.v1*	-	-	-	-	-	-	-	-	-	-	-
ARLG-4856	-	SRR12509317	Crackle	100	272967	912743	5535335	no	-	ST392	0	2	8	9	-	0	-	0	-	0	-	0	-	0	-	wzi187	KL27	?-	Good	0.9927	KL27_07_wcaJ	O4	O4	none	Very high	0.9971		aac(6')-Ib-cr.v2;strA.v1^;strB.v1	-	-	-	-	-	CatB4.v1	-	sul2	-	-	dfrA14.v2*
ARLG-4855	Lung	SRR12509318	Crackle	108	187831	421813	5507473	no	-	ST307	0	2	8	8	-	0	-	0	-	0	-	0	-	0	-	wzi173	KL102	?-	Good	0.9927	KL102_13	O2v2	O2	none	Very high	0.9845		strA.v1*;strB.v1*	-	-	-	-	-	catII.2*	-	sul2	-	-	dfrA14.v2*
ARLG-4851	Lung	SRR12509322	Crackle	120	321562	709266	5599654	no	-	ST147	1	2	11	18	ybt 10; ICEKp4	78-2LV	-	0	-	0	-	0	-	0	-	wzi420	KL10	none	Very high	0.9675		O3/O3a	O3/O3a	none	Very high	0.9796		aac(3)-IIa.v1^;aac(6')-Ib'.v1;aac(6')-Ib-cr.v2;aadA16*	-	-	qnrB6^	-	ereA2*;mphA	CatB4.v1;cmlA5	arr-3	sul1;sul1	tet(A).v1	-	dfrA27
ARLG-3617	Urine	SRR12509323	Crackle	230	131672	351088	5833741	no	-	ST258	0	3	4	4	-	0	-	0	-	0	-	0	-	0	-	wzi50	unknown (best match = KL51)	?-+	None	0.9977	KL51_04_wza,KL51_07_wcaJ,KL51_08_wcpB,KL51_09_wzy,KL51_14_wcoZ	O3b	O3b	none	Very high	0.9908		aac(3)-IV;aac(6')-Ib'.v1;aph(4)-Ia	-	-	-	-	-	-	-	-	-	-	-
ARLG-4850	-	SRR12509324	Crackle	95	356767	935372	5545461	no	-	ST231	4	3	10	12	ybt 14; ICEKp5	145-1LV	-	0	iuc unknown	0	-	0	-	0	-	wzi104	KL51	-	High	0.9939	KL51_14_wcoZ	O1v2	O1	none	Very high	0.9844		aac(6')-Ib;aadA2^;rmtF	-	-	qnrS1	-	ermB.v1*;mphA	catA1^	arr-2	sul1	-	-	dfrA12
ARLG-4849	Urine	SRR12509325	Crackle	72	203937	457787	5328714	no	-	ST258	0	2	4	3	-	0	-	0	-	0	-	0	-	0	-	wzi29	KL106	?-	Good	0.9998	KL106_08	O2v2	O2	?-	Good	0.9848	O1/O2v2_02_wzt	aac(6')-Ib'.v1	-	-	-	-	-	-	-	-	-	-	-
ARLG-4847	Urine	SRR12509326	Crackle	153	206667	468946	5604077	no	-	ST258	0	2	8	9	-	0	-	0	-	0	-	0	-	0	-	wzi29	KL106	?	Good	0.9998		O2v2	O2	none	Very high	0.9848		aac(6')-Ib'.v1;aadA2^;aph3-Ia.v1^	-	-	-	-	mphA	catA1^	-	sul1	-	-	dfrA12
ARLG-4844	Urine	SRR12509327	Crackle	111	187227	665439	5339189	no	-	ST307	0	1	6	5	-	0	-	0	-	0	-	0	-	0	-	wzi173	KL102	?-	Good	0.9926	KL102_08_wzy,KL102_09	unknown (best match = O2v2)	unknown	?-	None	0.9835	O1/O2v2_03_wbbM,O1/O2v2_04_glf,O1/O2v2_05_wbbN,O1/O2v2_06_wbbO,O1/O2v2_07_kfoC	aac(3)-IIa.v1	-	-	-	-	-	catII.2*	-	-	tet(D)	-	dfrA14.v2*
ARLG-4843	Urine	SRR12509328	Crackle	155	205727	340855	5852739	no	-	ST258	2	2	3	2	ybt 17; ICEKp10	267-1LV	clb 3	19	-	0	-	0	-	0	-	wzi154	KL107	none	Very high	0.9999		O2v2	O2	none	Very high	0.9838		aac(6')-Ib'.v1*	-	-	-	-	-	-	-	-	-	-	-
ARLG-4842	-	SRR12509329	Crackle	82	225029	432640	5521321	no	-	ST258	0	3	6	4	-	0	-	0	-	0	-	0	-	0	-	wzi29	KL106	?	Good	1		O2v2	O2	none	Very high	0.9848		aadA2	-	-	-	-	-	-	-	sul1	-	-	-
ARLG-4834	Wound	SRR12509332	Crackle	149	127747	311470	5604418	no	-	ST258	0	2	9	14	-	0	-	0	-	0	-	0	-	0	-	wzi29	unknown (best match = KL106)	?-+	None	1	KL106_07_wzy,KL106_08,KL106_15_rfbp,KL106_17	O2v2	O2	none	Very high	0.9848		aac(3)-IV;aac(6')-Ib'.v1;aadA2;aadA^;aph(4)-Ia;aph3-Ia.v1^	-	-	-	-	mphA	cmlA1*	-	sul1;sul3	-	-	dfrA12
ARLG-4833	Wound	SRR12509333	Crackle	110	143501	419960	5529748	no	-	ST37	1	2	4	4	ybt 3; ICEKp8	123-2LV	-	0	-	0	-	0	-	0	-	wzi14	KL14	?-	Good	0.9997	KL14_08_wzx,KL14_14,KL14_16	O3b	O3b	none	Very high	0.9923		aac(6')-Ib'.v1;aadA*	-	-	-	-	-	-	-	-	-	-	-
ARLG-3616	Wound	SRR12509334	Crackle	194	129654	284207	5771426	no	-	ST258	2	2	8	8	ybt 17; ICEKp10	251-1LV	clb 3	62	-	0	-	0	-	0	-	wzi168	unknown (best match = KL25)	?-	None	0.9824	KL25_07_wcaJ,KL25_08_wzy,KL25_09_wfeD,KL25_11_wcuB,KL25_12_wzx	O5	O5	*	High	0.9417		aac(6')-Ib'.v1;aadA2^	-	-	-	-	mphA	catA1^	-	sul1	-	-	dfrA12
ARLG-4832	Urine	SRR12509335	Crackle	112	116890	369088	5528618	no	-	ST37	1	2	5	5	ybt 3; ICEKp8	123-2LV	-	0	-	0	-	0	-	0	-	wzi14	unknown (best match = KL14)	?-	None	0.9996	KL14_09,KL14_10,KL14_13,KL14_14	O3b	O3b	none	Very high	0.9918		aac(6')-Ib'.v1;aadA*	-	-	-	-	-	-	-	-	-	-	-
ARLG-4830	Urine	SRR12509337	Crackle	96	139053	326661	5462401	no	-	ST258	0	2	8	8	-	0	-	0	-	0	-	0	-	0	-	wzi29	KL106	none	Very high	1		O2v2	O2	none	Very high	0.9847		aac(6')-Ib'.v1;aadA2^	-	-	-	-	mphA	catA1^	-	sul1	-	-	dfrA12
ARLG-4716	Urine	SRR12509344	Crackle	76	354255	652529	5752864	no	-	ST1496	1	2	4	4	ybt 10; ICEKp4?	72-3LV	-	0	-	0	-	0	-	0	-	wzi322	KL62	none	Very high	0.9971		O1v1	O1	none	Very high	0.9819		aac(6')-Ib'.v1	-	-	qnrS1	-	-	-	-	-	-	-	-
ARLG-4712	Lung	SRR12509348	Crackle	144	177574	573924	5793640	no	-	ST395	1	1	8	11	ybt 16; ICEKp12	277-5LV	-	0	-	0	-	0	-	0	-	wzi2	KL2	?-	Good	0.9975	KL2_10	O1v1	O1	?-	Good	0.9996	O1/O2v1_06_wbbO	aac(3)-IIa.v1^;aac(6')-Ib-cr.v2	-	-	qnrS1	-	-	CatB4.v1;catA1^	-	sul1	tet(A).v1	-	dfrA1.v1
ARLG-3596	Urine	SRR12509349	Crackle	144	130067	398048	5452418	no	-	ST258	0	2	4	4	-	0	-	0	-	0	-	0	-	0	-	wzi29	KL106	?-+	Good	0.9998	KL106_07_wzy,KL106_12,KL106_17	O2v2	O2	none	Very high	0.9847		aac(6')-Ib'.v1;aadA2	-	-	-	-	-	-	-	sul1	-	-	-
ARLG-4711	Urine	SRR12509350	Crackle	86	306908	888141	5564201	no	-	ST1	0	1	4	3	-	0	-	0	-	0	-	0	-	0	-	wzi16	KL16	?-	Good	0.9935	KL16_07_wzx	O1/O2v1	unknown	none	Very high	0.985		aph3-Ia.v1^	-	-	-	-	-	-	-	-	tet(A).v1	-	-
ARLG-4710	Lung	SRR12509351	Crackle	83	195563	463444	5344393	no	-	ST258	0	2	4	3	-	0	-	0	-	0	-	0	-	0	-	wzi29	KL106	?-	Good	0.9996	KL106_07_wzy,KL106_17	O2v2	O2	none	Very high	0.9848		aac(6')-Ib'.v1	-	-	-	-	-	-	-	-	-	-	-
ARLG-4709	Blood	SRR12509352	Crackle	143	219500	619534	5819598	no	-	ST258	2	2	8	14	ybt 17; ICEKp10	289	clb 3	17-1LV	-	0	-	0	-	0	-	wzi154	KL107	none	Very high	0.9998		O2v2	O2	none	Very high	0.9837		aac(6')-Ib'.v1*;aadA*;aadA2^;aph3-Ia.v1^;strA.v1^;strB.v1	-	-	-	-	mphA	catA1^	-	sul1;sul2	-	-	dfrA12;dfrA14.v2*
ARLG-4707	-	SRR12509354	Crackle	121	152205	359129	5512710	no	-	ST258	1	2	6	9	ybt 10; ICEKp4	28	-	0	-	0	-	0	-	0	-	wzi174	KL74	?	Good	0.9894		O3b	O3b	?*	Good	0.9161		aac(3)-IV;aac(6')-Ib'.v1;aadA2;aadA^;aph(4)-Ia	-	-	-	-	-	cmlA1*	-	sul3	-	-	-
ARLG-4706	Wound	SRR12509355	Crackle	71	372186	923072	5546488	no	-	ST48	2	2	2	2	ybt 0; ICEKp10	227	clb 3	17-1LV	-	0	-	0	-	0	-	wzi167	KL124	?	Good	0.9962		O1v1	O1	none	Very high	0.9829		-	-	-	-	-	-	-	-	-	-	-	-
ARLG-4704	Urine	SRR12509356	Crackle	110	201362	590822	5719798	no	-	ST258	2	2	6	8	ybt 17; ICEKp10	293	clb 3	17-1LV	-	0	-	0	-	0	-	wzi154	KL107	?-	Good	0.9998	KL107_04_wza	O2v2	O2	none	Very high	0.9838		aadA*;strA.v1^;strB.v1	-	-	-	-	-	-	-	sul2	-	-	dfrA14.v2*
ARLG-4703	Urine	SRR12509357	Crackle	135	127177	277609	5644034	no	-	ST258	2	2	5	4	ybt 17; ICEKp10	251-1LV	clb 3	62	-	0	-	0	-	0	-	wzi168	unknown (best match = KL25)	?-	None	0.9818	KL25_08_wzy,KL25_09_wfeD,KL25_11_wcuB,KL25_12_wzx	O5	O5	*	High	0.9418		aac(6')-Ib'.v1	-	-	-	-	-	-	-	-	-	-	-
ARLG-3595	Wound	SRR12509360	Crackle	77	224662	474401	5300846	no	-	ST13-1LV	1	1	6	8	ybt 10; ICEKp4	21-3LV	-	0	-	0	-	0	-	0	-	wzi40	KL3	none	Very high	0.9998		O1v2	O1	none	Very high	0.9873		aac(6')-Ib'.v1;strA.v1^;strB.v1	-	-	qnrB1.v2^	-	-	-	-	sul2	-	-	dfrA14.v2*
ARLG-4698	Lung	SRR12509362	Crackle	93	300257	804182	5329842	no	-	ST524-2LV	0	0	7	8	-	0	-	0	-	0	-	0	-	0	-	-	KL51	none	Very high	0.9915		O12	O12	?-	Good	0.981	O12_05_wbbL	aac(3)-IId^;aadA^	-	fosA7*	qnrB4	-	mphA	-	-	-	-	-	dfrA15.v2
ARLG-4697	Urine	SRR12509363	Crackle	81	237759	512394	5418296	no	-	ST258	0	2	4	3	-	0	-	0	-	0	-	0	-	0	-	wzi29	KL106	?	Good	0.9999		O2v2	O2	none	Very high	0.9847		aac(6')-Ib'.v1	-	-	-	-	-	-	-	-	-	-	-
ARLG-4696	Urine	SRR12509364	Crackle	141	220206	525287	5726947	no	-	ST258	2	3	9	19	ybt 17; ICEKp10	267	clb 3	19-2LV	-	0	-	0	-	0	-	wzi154	KL107	none	Very high	0.9998		O2v2	O2	?-*	Good	0.9836	O1/O2v2_06_wbbO,O1/O2v2_09_gmlB	aadA*;aadA2;aadA5;ant(2'')-Ia;aph(3')-Ia;strA.v1^;strB.v1	-	-	qnrA1^	-	mphA	catB3.v2;floR.v2*	-	sul1;sul2	-	-	dfrA14.v2*;dfrA17
ARLG-4694	Lung	SRR12509366	Crackle	124	156762	359548	5572033	no	-	ST133	0	2	2	2	-	0	-	0	-	0	-	0	-	0	-	wzi47	KL47	?-	Good	0.9998	KL47_12_wcuT	O1v1	O1	none	Very high	0.9831		aac(6')-Ib'.v1*	-	-	-	-	-	-	-	-	-	-	-
ARLG-4693	Blood	SRR12509367	Crackle	150	127379	340566	5724760	no	-	ST258	0	2	8	10	-	0	-	0	-	0	-	0	-	0	-	wzi154	KL107	none	Very high	0.9999		O2v2	O2	?-	Good	0.9837	O1/O2v2_07_kfoC	aac(6')-Ib'.v1;strA.v1^;strB.v1	-	-	-	-	mphA	catA1^	-	sul2	-	-	dfrA14.v2*
ARLG-4692	Blood	SRR12509368	Crackle	141	167966	377746	5810025	no	-	ST258	2	2	8	13	ybt 17; ICEKp10	251	clb 3	62-2LV	-	0	-	0	-	0	-	wzi154	KL107	none	Very high	0.9999		O2v2	O2	none	Very high	0.9838		aac(6')-Ib'.v1;aadA2^;strA.v1*;strB.v1	-	-	-	-	-	catA1*	-	sul1;sul2	-	-	dfrA12;dfrA14.v2*
ARLG-4691	Urine	SRR12509369	Crackle	151	137517	358531	5817452	no	-	ST258	2	2	7	12	ybt 17; ICEKp10	251	clb 3	62-2LV	-	0	-	0	-	0	-	wzi154	KL107	none	Very high	0.9999		O2v2	O2	none	Very high	0.9838		aac(6')-Ib'.v1;aadA2^;strA.v1*;strB.v1	-	-	-	-	-	catA1*	-	sul1;sul2	-	-	dfrA12;dfrA14.v2*
ARLG-3594	Urine	SRR12509371	Crackle	210	137557	286942	5762068	no	-	ST258	1	2	7	8	ybt 15; ICEKp11	230-1LV	-	0	-	0	-	0	-	0	-	wzi50	KL51	?-	Good	0.9978	KL51_10_wcuF,KL51_14_wcoZ	O3b	O3b	none	Very high	0.9908		aac(6')-Ib'.v1;aadA2^;aph3-Ia.v1^	-	-	-	-	mphA	-	-	sul1	-	-	dfrA12
ARLG-4686	Lung	SRR12509375	Crackle	222	129689	530044	5769323	no	-	ST258	2	2	2	2	ybt 17; ICEKp10	289	clb 3	17-1LV	-	0	-	0	-	0	-	wzi154	KL107	none	Very high	0.9999		O2v2	O2	none	Very high	0.9838		-	-	-	qnrB19^	-	-	-	-	-	-	-	-
ARLG-4684	Urine	SRR12509377	Crackle	90	209601	383322	5590119	no	-	ST258	2	2	6	9	ybt 17; ICEKp10	289-1LV	clb 3	17-1LV	-	0	-	0	-	0	-	wzi154	KL107	?-	Good	0.9894	KL107_01_galF	O2v2	O2	none	Very high	0.9838		aac(6')-Ib'.v1;aadA*;strA.v1^;strB.v1	-	-	-	-	-	-	-	sul2	-	-	dfrA14.v2*
ARLG-4683	Urine	SRR12509378	Crackle	117	182137	804620	5612273	no	-	ST258	1	2	9	8	ybt 13; ICEKp2	299	-	0	-	0	-	0	-	0	-	wzi29	KL106	?-	Good	0.9999	KL106_10_wecB,KL106_17	unknown (best match = OL102)	unknown	-	None	0.7384	OL102_01_rfbB,OL102_02_rfbA,OL102_03_rfbD,OL102_04_rfbC,OL102_05_wbbL,OL102_06_rhamnan,OL102_07_wzm,OL102_08_wzt	aadA2	-	-	-	-	mphA	catA1^	-	sul1	-	-	dfrA12
ARLG-4682	Urine	SRR12509379	Crackle	213	123964	358702	5750482	no	-	ST258	2	2	8	8	ybt 17; ICEKp10	267-1LV	clb 3	19-1LV	-	0	-	0	-	0	-	wzi29	unknown (best match = KL106)	?-	None	0.9987	KL106_10_wecB,KL106_11_wzx,KL106_15_rfbp,KL106_17	O2v2	O2	?-	Good	0.9848	O1/O2v2_07_kfoC	aadA2;aph3-Ia.v1^	-	-	-	-	mphA	catA1^	-	sul1	-	-	dfrA12
ARLG-3365	Lung	SRR12509380	Crackle	116	135639	340151	5587903	no	-	ST258	2	2	6	9	ybt 17; ICEKp10	289-1LV	clb 3	17-1LV	-	0	-	0	-	0	-	wzi154	KL107	?-	Good	0.9894	KL107_01_galF	O2v2	O2	none	Very high	0.9838		aac(6')-Ib'.v1*;aadA*;strA.v1^;strB.v1	-	-	-	-	-	-	-	sul2	-	-	dfrA14.v2*
ARLG-3511	Urine	SRR12509381	Crackle	187	130289	308940	5677047	no	-	ST258	0	2	7	8	-	0	-	0	-	0	-	0	-	0	-	wzi154	KL107	?	Good	0.9997		O2v2	O2	none	Very high	0.9838		aac(6')-Ib'.v1;aadA2^;aph3-Ia.v1^	-	-	-	-	mphA	catA1^	-	sul1	-	-	dfrA12
ARLG-3364	Blood	SRR12509382	Crackle	134	139053	331337	5798868	no	-	ST3795	2	2	5	4	ybt 17; ICEKp10	289-2LV	clb 3	17-2LV	-	0	-	0	-	0	-	wzi154	KL107	none	Very high	0.9999		O2v2	O2	none	Very high	0.9838		aadA2^	-	-	-	-	-	-	-	sul1	-	-	dfrA12
ARLG-3361	Lung	SRR12509384	Crackle	96	198932	434552	5649279	no	-	ST258	2	2	6	9	ybt 17; ICEKp10	289	clb 3	17-2LV	-	0	-	0	-	0	-	wzi154	KL107	?	Good	0.9998		O2v2	O2	none	Very high	0.9838		aac(6')-Ib'.v1;aadA*;strA.v1^;strB.v1	-	-	-	-	-	-	-	sul2	-	-	dfrA14.v2*
ARLG-3359	Wound	SRR12509385	Crackle	98	168334	497614	5584194	no	-	ST258	2	2	6	8	ybt 17; ICEKp10	289	clb 3	17-1LV	-	0	-	0	-	0	-	wzi154	KL107	?-	Good	0.9999	KL107_07_wbaP	O2v2	O2	none	Very high	0.9838		aac(6')-Ib'.v1;aadA*;strA.v1^;strB.v1	-	-	-	-	-	-	-	sul2	-	-	dfrA14.v2*
ARLG-3358	Lung	SRR12509386	Crackle	93	209601	488491	5590426	no	-	ST258	2	2	6	8	ybt 17; ICEKp10	289-1LV	clb 3	17-2LV	-	0	-	0	-	0	-	wzi154	KL107	?-	Good	0.9894	KL107_01_galF	O2v2	O2	none	Very high	0.9838		aac(6')-Ib'.v1;aadA*;strA.v1^;strB.v1	-	-	-	-	-	-	-	sul2	-	-	dfrA14.v2*
ARLG-3357	Wound	SRR12509387	Crackle	81	314948	855203	5629040	no	-	ST405	1	1	8	11	ybt 13; ICEKp2	302-4LV	-	0	-	0	-	0	-	0	-	wzi424	KL151	?-	Good	0.9921	KL151_11_wzy,KL151_12	O4	O4	none	Very high	0.997		aac(6')-Ib-cr.v2;strA.v1^;strB.v1	-	-	qnrB1.v2^	-	-	CatB4.v1	-	sul2	tet(A).v1	-	dfrA14.v2*
ARLG-3355	Lung	SRR12509388	Crackle	89	225086	630403	5507724	no	-	ST45	1	0	1	1	ybt 10; ICEKp4	78-1LV	-	0	-	0	-	0	-	0	-	wzi101	KL24	none	Very high	0.9902		O2v1	O2	none	Very high	0.9876		-	-	-	qnrB19^	-	-	-	-	-	-	-	-
ARLG-3354	Wound	SRR12509389	Crackle	114	135639	375293	5579088	no	-	ST258	2	2	6	9	ybt 17; ICEKp10	289	clb 3	17-1LV	-	0	-	0	-	0	-	wzi154	KL107	none	Very high	0.9999		O2v2	O2	none	Very high	0.9838		aac(6')-Ib'.v1;aadA*;strA.v1^;strB.v1	-	-	-	-	-	-	-	sul2	-	-	dfrA14.v2*
ARLG-3353	Lung	SRR12509390	Crackle	135	131911	375293	5748487	no	-	ST258	5	2	7	10	ybt 17; ICEKp10	289-1LV	clb 3	17-1LV	iuc 5	62-2LV	iro 5	35-2LV	-	0	-	wzi154	KL107	none	Very high	0.9999		O2v2	O2	none	Very high	0.9838		aac(6')-Ib'.v1;aadA*;strA.v1^;strB.v1	-	-	-	-	-	-	-	sul2	tet(A).v1	-	dfrA14.v2*
ARLG-3352	Lung	SRR12509391	Crackle	116	135746	374033	5588964	no	-	ST258	2	2	6	9	ybt 17; ICEKp10	289-1LV	clb 3	17-1LV	-	0	-	0	-	0	-	wzi154	KL107	?-	Good	0.9894	KL107_01_galF	O2v2	O2	none	Very high	0.9838		aac(6')-Ib'.v1*;aadA*;strA.v1^;strB.v1	-	-	-	-	-	-	-	sul2	-	-	dfrA14.v2*
ARLG-3348	-	SRR12509394	Crackle	103	209601	403403	5748125	no	-	ST258	5	2	7	9	ybt 17; ICEKp10	289-1LV	clb 3	17-1LV	iuc 5	62-2LV	iro 5	35-2LV	-	0	-	wzi154	KL107	?	Good	0.9999		O2v2	O2	none	Very high	0.9838		aac(6')-Ib'.v1;aadA*;strA.v1^;strB.v1	-	-	-	-	-	-	-	sul2	tet(A).v1	-	dfrA14.v2*
ARLG-3346	Lung	SRR12509395	Crackle	124	142221	375293	5747421	no	-	ST258	5	2	7	9	ybt 17; ICEKp10	289-1LV	clb 3	17-1LV	iuc 5	62-2LV	iro 5	35-2LV	-	0	-	wzi154	KL107	none	Very high	0.9999		O2v2	O2	none	Very high	0.9838		aadA*;strA.v1^;strB.v1	-	-	-	-	-	-	-	sul2	tet(A).v1	-	dfrA14.v2*
ARLG-3344	Urine	SRR12509396	Crackle	106	203935	403403	5747608	no	-	ST258	5	2	7	9	ybt 17; ICEKp10	289-1LV	clb 3	17-1LV	iuc 5	62-2LV	iro 5	35-2LV	-	0	-	wzi154	KL107	?	Good	0.9999		O2v2	O2	none	Very high	0.9838		aac(6')-Ib'.v1;aadA*;strA.v1^;strB.v1	-	-	-	-	-	-	-	sul2	tet(A).v1	-	dfrA14.v2*
ARLG-3343	Lung	SRR12509397	Crackle	107	209600	403403	5748951	no	-	ST258	5	2	7	9	ybt 17; ICEKp10	289-1LV	clb 3	17-1LV	iuc 5	62-2LV	iro 5	35-2LV	-	0	-	wzi154	KL107	?	Good	0.9999		O2v2	O2	none	Very high	0.9838		aac(6')-Ib'.v1;aadA*;strA.v1^;strB.v1	-	-	-	-	-	-	-	sul2	tet(A).v1	-	dfrA14.v2*
ARLG-3342	-	SRR12509398	Crackle	102	204964	400959	5742511	no	-	ST258	5	2	7	9	ybt 17; ICEKp10	289-1LV	clb 3	17-1LV	iuc 5	62-2LV	iro 5	35-2LV	-	0	-	wzi154	KL107	?	Good	0.9999		O2v2	O2	none	Very high	0.9838		aac(6')-Ib'.v1;aadA*;strA.v1^;strB.v1	-	-	-	-	-	-	-	sul2	tet(A).v1	-	dfrA14.v2*
ARLG-3340	Blood	SRR12509399	Crackle	137	153591	515872	5715824	no	-	ST14	1	2	10	25	ybt 14; ICEKp5	140	-	0	-	0	-	0	-	0	-	wzi2	KL2	?-	Good	0.9973	KL2_07	O1v1	O1	?-	Good	0.9998	O1/O2v1_06_wbbO	aac(3)-IId^;aac(6')-Ib-cr.v2;aadA2^;aph(3')-VI;armA;sat-2;strA.v1*;strB.v1*	-	-	qnrB1.v2^	-	ereA2*;mphE.v2^;msrE	CatB4.v1;cmlA5	arr-2	sul1*;sul2	-	-	dfrA1.v1;dfrA12;dfrA14.v2*
ARLG-3332	Urine	SRR12509400	Crackle	119	127509	334079	5542250	no	-	ST11	2	2	4	3	ybt 17; ICEKp10	267-3LV	clb 3	19-1LV	-	0	-	0	-	0	-	wzi27	unknown (best match = KL27)	?-	None	0.9999	KL27_09_wckS,KL27_10_wckR,KL27_11_wzy,KL27_12_wzx,KL27_13_wckQ,KL27_16_wctF	O2v2	O2	?	Good	0.9844		-	-	-	-	-	-	-	-	-	-	-	-
ARLG-3328	Lung	SRR12509404	Crackle	105	313427	821190	5989260	no	-	ST11	2	2	7	11	ybt 17; ICEKp10	267-2LV	clb 3	19	-	0	-	0	-	0	-	wzi27	KL27	?-	Good	0.9999	KL27_09_wckS,KL27_10_wckR,KL27_11_wzy	O2v2	O2	none	Very high	0.9843		aac(6')-Ib-cr.v2;aadA2^;ant(2'')-Ia;aph3-Ia.v1^	-	-	-	-	mphA;mphE.v2;msrE	-	-	-	-	-	dfrA12
ARLG-3323	Urine	SRR12509406	Crackle	85	203938	449263	5542194	no	-	ST258	0	2	6	8	-	0	-	0	-	0	-	0	-	0	-	wzi154	KL107	none	Very high	0.9999		unknown (best match = O2v2)	unknown	?-	None	0.984	O1/O2v2_04_glf,O1/O2v2_05_wbbN,O1/O2v2_06_wbbO	aac(3)-IV;aac(6')-Ib'.v1;aadA2^;aph(4)-Ia	-	-	-	-	-	cmlA1*	-	sul3	-	-	-
ARLG-3322	Lung	SRR12509407	Crackle	96	313427	916195	5988844	no	-	ST11	2	2	7	11	ybt 17; ICEKp10	267-2LV	clb 3	19-1LV	-	0	-	0	-	0	-	wzi27	KL27	?-	Good	0.9999	KL27_09_wckS,KL27_12_wzx	O2v2	O2	none	Very high	0.9843		aac(6')-Ib-cr.v2;aadA2^;ant(2'')-Ia;aph3-Ia.v1^	-	-	-	-	mphA;mphE.v2;msrE	-	-	-	-	-	dfrA12
ARLG-3321	Lung	SRR12509408	Crackle	86	241123	510804	5977740	no	-	ST11	2	2	5	4	ybt 17; ICEKp10	267-2LV	clb 3	19	-	0	-	0	-	0	-	wzi27	KL27	?-	Good	0.9997	KL27_08_wckI,KL27_09_wckS,KL27_10_wckR	O2v2	O2	none	Very high	0.9843		aadA2^	-	-	-	-	-	-	-	-	-	-	dfrA12
ARLG-3320	-	SRR12509409	Crackle	109	296773	580129	5646539	no	-	ST3691	0	1	9	14	-	0	-	0	-	0	-	0	-	0	-	wzi97	unknown (best match = KL46)	?-*	None	0.9964	KL46_07_wcaJ,KL46_12_wcuF,KL46_13_wcuV,KL46_15_wzx	O3b	O3b	none	Very high	0.9918		aac(3)-IIa.v1^;aac(6')-Ib-cr.v2;strA.v1^;strB.v1	-	-	qnrB1.v2^;qnrS1	-	-	CatB4.v1?	arr-3	sul2	tet(A).v1	-	dfrA14.v2*
ARLG-3319	Urine	SRR12509410	Crackle	120	146296	503450	5546392	no	-	ST14	0	2	7	11	-	0	-	0	-	0	-	0	-	0	-	wzi16	unknown (best match = KL16)	?-	None	0.9937	KL16_07_wzx,KL16_08_wzy,KL16_09_gtf1,KL16_11_lacA,KL16_12_sunS,KL16_19	O1v1	O1	none	Very high	0.9855		aadA2;ant(2'')-Ia	-	-	-	-	mphE.v2;msrE	catB11;catB3.v2;cmlA6*	-	-	-	-	dfrA19*
ARLG-3317	Urine	SRR12509411	Crackle	129	173181	744927	5590853	no	-	ST111	0	0	3	3	-	0	-	0	-	0	-	0	-	0	-	wzi63	KL63	?-	Good	0.9935	KL63_09_wzx,KL63_11_wcsE	O1v2	O1	?	Good	0.9926		-	-	-	-	-	-	-	-	-	tet(D)	-	dfrA14.v2*
ARLG-3206	Urine	SRR12509415	Crackle	85	203210	928189	5688651	no	-	ST307	0	2	8	8	-	0	-	0	-	0	-	0	-	0	-	wzi173	KL102	none	Very high	0.9927		O2v2	O2	none	Very high	0.9845		strA.v1*;strB.v1*	-	-	-	-	-	catII.2*	-	sul2	-	-	dfrA14.v2*
ARLG-3205	Urine	SRR12509416	Crackle	119	370154	586448	5545024	no	-	ST16	0	2	10	12	-	0	-	0	-	0	-	0	-	0	-	wzi50	KL51	none	Very high	0.9994		O3b	O3b	none	Very high	0.9908		aac(6')-Ib-cr.v2;aadA2^;aph3-Ia.v1^	-	-	-	-	mphA	CatB4.v1	-	sul1	tet(A).v1	-	dfrA12
ARLG-3204	Urine	SRR12509417	Crackle	117	187910	421813	5642150	no	-	ST307	0	2	9	10	-	0	-	0	-	0	-	0	-	0	-	wzi173	KL102	?	Good	0.9925		O2v1	O2	-	Good	0.9817	O1/O2v1_07_kfoC	aac(3)-IIa.v1;strA.v1*;strB.v1*	-	-	-	-	-	catII.2*	-	sul2	tet(D)	-	dfrA14.v2*
ARLG-3199	Urine	SRR12509420	Crackle	112	199508	410184	5613910	no	-	ST258	0	1	3	2	-	0	-	0	-	0	-	0	-	0	-	wzi154	KL107	none	Very high	0.9998		O2v2	O2	none	Very high	0.9838		aac(6')-Ib'.v1*	-	-	-	-	-	-	-	-	-	-	-
ARLG-3198	Lung	SRR12509422	Crackle	96	196084	512297	5472408	no	-	ST307	0	2	5	4	-	0	-	0	-	0	-	0	-	0	-	wzi173	KL102	-	High	0.9927	KL102_13	O2v2	O2	none	Very high	0.9845		aac(3)-IIa.v1	-	-	-	-	-	-	-	-	-	-	dfrA14.v2*
ARLG-3197	Urine	SRR12509423	Crackle	130	227783	593303	5608376	no	-	ST307	0	2	8	12	-	0	-	0	-	0	-	0	-	0	-	wzi173	KL102	-	High	0.9923	KL102_13	O2v2	O2	none	Very high	0.9845		aac(6')-Ib-cr.v2;aadA2^;strA.v1^;strB.v1	-	-	-	-	mphA	-	-	sul1;sul2	-	-	dfrA12;dfrA14.v2*
ARLG-3196	Blood	SRR12509424	Crackle	122	372641	1294191	5643098	no	-	ST834	0	2	3	3	-	0	-	0	-	0	-	0	-	0	-	-	KL123	*	Very high	0.9514		O3b	O3b	none	Very high	0.99		-	-	-	-	-	-	-	-	-	tet(D)	-	-
ARLG-3195	Urine	SRR12509425	Crackle	92	174915	607675	5381861	no	-	ST307	0	2	5	4	-	0	-	0	-	0	-	0	-	0	-	wzi173	KL102	none	Very high	0.9926		O2v2	O2	none	Very high	0.9845		aac(3)-IIa.v1	-	-	-	-	-	-	-	-	-	-	dfrA14.v2*
ARLG-3194	Lung	SRR12509426	Crackle	91	186973	512501	5379534	no	-	ST307	0	2	8	8	-	0	-	0	-	0	-	0	-	0	-	wzi173	KL102	none	Very high	0.9927		O2v2	O2	?	Good	0.9845		strA.v1*;strB.v1*	-	-	-	-	-	catII.2*	-	sul2	-	-	dfrA14.v2*
ARLG-3192	Urine	SRR12509428	Crackle	94	158595	485784	5221059	no	-	ST307	0	1	3	2	-	0	-	0	-	0	-	0	-	0	-	wzi173	KL102	?	Good	0.9926		O2v2	O2	none	Very high	0.9845		aac(3)-IIa.v1	-	-	-	-	-	-	-	-	-	-	-
ARLG-3188	Urine	SRR12509431	Crackle	102	240951	464394	5517963	no	-	ST307	0	2	6	6	-	0	-	0	-	0	-	0	-	0	-	wzi173	KL102	none	Very high	0.9927		O2v2	O2	none	Very high	0.9845		strA.v1*;strB.v1*	-	-	-	-	-	-	-	-	-	-	dfrA14.v2*
ARLG-3187	Urine	SRR12509433	Crackle	75	225456	499790	5207959	no	-	ST258	0	2	3	2	-	0	-	0	-	0	-	0	-	0	-	wzi29	KL106	?	Good	0.9999		O2v2	O2	none	Very high	0.9848		aac(6')-Ib'.v1	-	-	-	-	-	-	-	-	-	-	-
ARLG-3186	Wound	SRR12509434	Crackle	163	147999	466573	6024130	no	-	ST244	0	0	1	2	-	0	-	0	-	0	-	0	-	0	-	wzi23	KL35	none	Very high	0.9917		O5	O5	*	High	0.9425		strA.v1;strB.v1	-	-	-	-	-	-	-	-	-	-	-
ARLG-3185	Urine	SRR12509435	Crackle	117	186977	607879	5529623	no	-	ST307	0	1	6	6	-	0	-	0	-	0	-	0	-	0	-	wzi173	unknown (best match = KL102)	?-	None	0.9923	KL102_08_wzy,KL102_09,KL102_10,KL102_11,KL102_12	O2v2	O2	none	Very high	0.9845		aac(3)-IIa.v1;aadA5	-	-	-	-	mphA	-	-	-	-	-	dfrA14.v2*;dfrA17
ARLG-3183	Urine	SRR12509436	Crackle	71	217787	798339	5406119	no	-	ST307	0	3	5	3	-	0	-	0	-	0	-	0	-	0	-	wzi173	KL102	none	Very high	0.9927		O2v2	O2	none	Very high	0.9845		-	-	-	-	-	-	-	-	-	-	-	-
ARLG-3182	Lung	SRR12509437	Crackle	89	177011	607665	5405675	no	-	ST307	0	2	5	4	-	0	-	0	-	0	-	0	-	0	-	wzi173	KL102	none	Very high	0.9927		O2v2	O2	none	Very high	0.9845		aac(3)-IIa.v1	-	-	-	-	-	-	-	-	-	-	dfrA14.v2*
ARLG-3181	Lung	SRR12509438	Crackle	109	203938	329034	5544689	no	-	ST258	0	2	3	2	-	0	-	0	-	0	-	0	-	0	-	wzi154	KL107	none	Very high	0.9999		O2v2	O2	none	Very high	0.9838		aac(6')-Ib'.v1	-	-	-	-	-	-	-	-	-	-	-
ARLG-3180	Urine	SRR12509439	Crackle	85	190481	593303	5475462	no	-	ST307	0	2	8	8	-	0	-	0	-	0	-	0	-	0	-	wzi173	KL102	none	Very high	0.9927		O2v2	O2	none	Very high	0.9845		strA.v1*;strB.v1*	-	-	-	-	-	catII.2*	-	sul2	-	-	dfrA14.v2*
ARLG-3179	Lung	SRR12509440	Crackle	108	139455	296150	5410361	no	-	ST258	0	2	7	8	-	0	-	0	-	0	-	0	-	0	-	wzi29	KL106	?	Good	0.9993		O2v2	O2	none	Very high	0.9848		aac(6')-Ib'.v1;aadA2^	-	-	qnrB19^	-	mphA	-	-	sul1	-	-	dfrA12
ARLG-3177	Blood	SRR12509441	Crackle	146	191285	725327	5702884	no	-	ST11	2	2	8	8	ybt 17; ICEKp10	267-2LV	clb 3	19	-	0	-	0	-	0	-	wzi27	KL27	none	Very high	1		O2v2	O2	none	Very high	0.9844		aadA2^;aph3-Ia.v1^	-	-	-	-	mphA	-	-	sul1	-	-	dfrA12
ARLG-3527	Urine	SRR12509443	Crackle	182	122526	252469	5908696	no	-	ST258	2	2	9	13	ybt 17; ICEKp10	289	clb 3	17-1LV	-	0	-	0	-	0	-	wzi154	KL107	none	Very high	0.9999		O2v2	O2	none	Very high	0.9838		aac(6')-Ib'.v1;aadA*;aph3-Ia.v1^;strA.v1^;strB.v1	-	-	-	-	mphA	catA1^	-	sul2	-	-	dfrA14.v2*
ARLG-4556	Blood	SRR12509444	Crackle	147	142544	292684	5719989	no	-	ST258	2	2	6	10	ybt 17; ICEKp10	289	clb 3	17-1LV	-	0	-	0	-	0	-	wzi154	KL107	none	Very high	0.9998		O2v2	O2	none	Very high	0.9838		aac(6')-Ib'.v1;aadA*;strA.v1^;strB.v1	-	-	-	-	-	-	-	sul2	-	-	dfrA14.v2*
ARLG-4555	Lung	SRR12509445	Crackle	131	194292	433612	5674367	no	-	ST392	0	2	7	9	-	0	-	0	-	0	-	0	-	0	-	wzi187	KL27	none	Very high	0.9927		O4	O4	none	Very high	0.9971		aac(3)-IIa.v1^;aac(6')-Ib-cr.v2;strB.v1	-	-	qnrB1.v2^	-	-	-	-	sul2	tet(A).v1	-	dfrA14.v2*
ARLG-4554	Blood	SRR12509446	Crackle	159	112885	412955	5847380	no	-	ST299	2	2	8	9	ybt 17; ICEKp10	289-1LV	clb 3	17-1LV	-	0	-	0	-	0	-	wzi7	unknown (best match = KL7)	?-	Low	0.9792	KL7_01_galF,KL7_02_cpsACP	O1v1	O1	?-	Good	0.9859	O1/O2v1_06_wbbO	aac(6')-Ib'.v1*;aadA*	-	-	-	-	-	floR.v2*	-	sul2	-	-	dfrA14.v2*
ARLG-4558	Urine	SRR12509447	Crackle	186	145653	307727	5548644	no	-	ST340	0	2	7	8	-	0	-	0	-	0	-	0	-	0	-	wzi56	KL55	*	Very high	0.9627		O3b	O3b	none	Very high	0.992		aac(3)-IV;aadA2^;aph(4)-Ia	-	-	-	-	mphA	-	-	sul1	-	-	dfrA12
ARLG-4557	Urine	SRR12509448	Crackle	193	130364	661027	5549399	no	-	ST340	0	2	7	8	-	0	-	0	-	0	-	0	-	0	-	wzi56	KL55	*	Very high	0.9627		O3b	O3b	none	Very high	0.992		aac(3)-IV;aadA2^;aph(4)-Ia	-	-	-	-	mphA	-	-	sul1	-	-	dfrA12
ARLG-4532	Blood	SRR12509449	Crackle	261	111540	245093	5608696	no	-	ST258	0	2	7	12	-	0	-	0	-	0	-	0	-	0	-	wzi50	unknown (best match = KL51)	?-	None	0.9975	KL51_08_wcpB,KL51_11_wcpA,KL51_12_wzx,KL51_13,KL51_14_wcoZ	O3b	O3b	?-	Good	0.9908	O3b_06_wbdA	aac(3)-IV;aac(6')-Ib'.v1;aadA2^;aph(4)-Ia;aph3-Ia.v1^	-	-	qnrS1	-	mphA	catA1^	-	sul1	-	-	dfrA12;dfrA14.v2*
ARLG-4530	-	SRR12509450	Crackle	235	87806	291207	5643579	no	-	ST258	0	2	7	12	-	0	-	0	-	0	-	0	-	0	-	wzi50	unknown (best match = KL51)	?-	None	0.9975	KL51_10_wcuF,KL51_11_wcpA,KL51_12_wzx,KL51_14_wcoZ,KL51_15_gnd	O3b	O3b	none	Very high	0.9908		aac(3)-IV;aac(6')-Ib'.v1;aadA2^;aph(4)-Ia;aph3-Ia.v1^	-	-	qnrS1	-	mphA	catA1^	-	sul1	-	-	dfrA12;dfrA14.v2*
ARLG-4612	Urine	SRR12509452	Crackle	243	130288	337985	5901782	no	-	ST258	2	2	8	11	ybt 17; ICEKp10	251	clb 3	62-1LV	-	0	-	0	-	0	-	wzi154	unknown (best match = KL107)	?-	Low	0.9998	KL107_10	O2v2	O2	none	Very high	0.9838		aac(6')-Ib'.v1;aadA2;strA.v1^;strB.v1	-	-	-	-	mphA	catA1^	-	sul1;sul2	-	-	dfrA14.v2*
ARLG-4609	Wound	SRR12509455	Crackle	70	233320	654388	5304505	no	-	ST462	0	1	8	11	-	0	-	0	-	0	-	0	-	0	-	wzi173	KL149	?	Good	0.9987		O4	O4	?-	Good	0.9974	O4_06_glycosyltransferase	aac(3)-IId^;aac(6')-Ib-cr.v2;aadA16*	-	-	-	-	-	floR.v1	arr-3	sul1;sul2	tet(D)	-	dfrA27
ARLG-4608	Urine	SRR12509456	Crackle	108	194572	337966	5358878	no	-	ST392	0	1	4	5	-	0	-	0	-	0	-	0	-	0	-	wzi187	KL27	?-	Good	0.9925	KL27_09_wckS,KL27_11_wzy,KL27_13_wckQ	O4	O4	none	Very high	0.9971		aac(6')-Ib'.v1;strB.v1	-	-	qnrB1.v2^	-	-	-	-	-	-	-	dfrA14.v2*
ARLG-4606	Urine	SRR12509458	Crackle	87	175631	367768	5341695	no	-	ST628	0	1	5	6	-	0	-	0	-	0	-	0	-	0	-	wzi426	unknown (best match = KL123)	?-	None	0.952	KL123_07_wckV,KL123_08_wcoX,KL123_10_wcuF,KL123_11_wckY,KL123_12_wzx,KL123_13	O3b	O3b	?-	Good	0.9937	O3b_05_wbdD	strA.v1^;strB.v1	-	-	-	-	-	-	-	sul2	-	-	dfrA14.v2*
ARLG-4605	Lung	SRR12509460	Crackle	117	168049	339857	5609865	no	-	ST11	2	2	8	9	ybt 17; ICEKp10	267-2LV	clb 3	19	-	0	-	0	-	0	-	wzi27	unknown (best match = KL27)	?-	None	0.9999	KL27_09_wckS,KL27_10_wckR,KL27_12_wzx,KL27_14_wcuJ,KL27_15_wctE,KL27_16_wctF	O2v2	O2	none	Very high	0.9844		aadA2^;aph3-Ia.v1^	-	-	-	-	mphA	-	-	sul1;sul3	-	-	dfrA12
ARLG-4604	Lung	SRR12509461	Crackle	122	153508	262934	5440719	no	-	ST14	0	1	7	11	-	0	-	0	-	0	-	0	-	0	-	wzi16	unknown (best match = KL16)	?-	None	0.9939	KL16_07_wzx,KL16_08_wzy,KL16_09_gtf1,KL16_12_sunS,KL16_15_gmm,KL16_19	O1v1	O1	none	Very high	0.9855		aac(6')-Ib-cr.v2;aadA2;ant(2'')-Ia	-	-	-	-	mphE.v2;msrE	catB11;cmlA6*	-	-	-	-	dfrA19*
ARLG-4595	Blood	SRR12509471	Crackle	140	137730	456025	5613110	no	-	ST258	0	2	4	4	-	0	-	0	-	0	-	0	-	0	-	wzi154	KL107	?	Good	0.9998		O2v2	O2	?-	Good	0.9836	O1/O2v2_06_wbbO	aac(6')-Ib'.v1	-	-	qnrB19^	-	-	-	-	-	-	-	dfrA14.v2*
ARLG-4593	Urine	SRR12509473	Crackle	127	130975	440157	5554573	no	-	ST258	0	2	6	9	-	0	-	0	-	0	-	0	-	0	-	wzi154	KL107	?	Good	0.9936		O2v2	O2	none	Very high	0.9838		aac(3)-IV;aadA2;aph(4)-Ia	-	-	qnrB19^	-	-	cmlA1*	-	sul3	-	-	-
ARLG-4592	Lung	SRR12509474	Crackle	119	150851	490859	5292530	no	-	ST11	0	1	8	15	-	0	-	0	-	0	-	0	-	0	-	wzi385	KL111	none	Very high	0.9961		O3b	O3b	none	Very high	0.9876		aac(3)-IV;aac(6')-Ib-cr.v2;aadA16*;aadA2;aadA^;aph(4)-Ia	-	-	qnrB19^;qnrS1	-	-	cmlA1*	arr-3	sul1;sul3	-	-	dfrA27
ARLG-4591	Urine	SRR12509475	Crackle	112	137557	456028	5616400	no	-	ST258	2	2	5	6	ybt unknown	0	clb 3	17-3LV	-	0	-	0	-	0	-	wzi154	KL107	none	Very high	0.9999		O2v2	O2	none	Very high	0.9838		aadA*	-	-	qnrB19^	-	-	-	-	-	-	-	-
ARLG-4590	Urine	SRR12509476	Crackle	135	130917	277046	5535056	no	-	ST258	0	2	5	6	-	0	-	0	-	0	-	0	-	0	-	wzi29	KL106	?	Good	0.998		O2v2	O2	none	Very high	0.9847		aac(6')-Ib'.v1;aph3-Ia.v1*?	-	-	qnrB19^	-	-	-	-	-	-	-	-
ARLG-4575	Lung	SRR12509478	Crackle	160	139053	368184	5538170	no	-	ST258	0	2	9	10	-	0	-	0	-	0	-	0	-	0	-	wzi29	unknown (best match = KL106)	?-	None	0.9977	KL106_05_wzb,KL106_09,KL106_10_wecB,KL106_11_wzx,KL106_15_rfbp,KL106_17	O2v2	O2	?-	Good	0.9849	O1/O2v2_07_kfoC	aac(6')-Ib'.v1;aadA2^;aph3-Ia.v1^	-	-	-	-	mphA	catA1^	-	sul1	-	-	dfrA12
ARLG-4574	Lung	SRR12509479	Crackle	130	171277	539675	5651294	no	-	ST17	0	0	0	0	-	0	-	0	-	0	-	0	-	0	-	wzi50	unknown (best match = KL15)	?-	None	0.9981	KL15_08_wceN,KL15_10_wcsR,KL15_11_wcaN,KL15_14_wzx	O4	O4	none	Very high	0.9967		-	-	-	-	-	-	-	-	-	-	-	-
ARLG-4571	Urine	SRR12509482	Crackle	115	160412	606603	5391342	no	-	ST307	0	3	6	4	-	0	-	0	-	0	-	0	-	0	-	wzi173	KL102	?-	Good	0.9922	KL102_09,KL102_11,KL102_13	O2v2	O2	none	Very high	0.9845		aac(3)-IIa.v1	-	-	-	-	-	-	-	-	-	-	dfrA14.v2*
ARLG-4570	Lung	SRR12509483	Crackle	175	138001	304688	5842602	no	-	ST258	2	2	3	2	ybt 17; ICEKp10	267-1LV	clb 3	19-1LV	-	0	-	0	-	0	-	wzi154	KL107	?-	Good	0.9998	KL107_09	O2v2	O2	none	Very high	0.9838		-	-	-	-	-	-	-	-	-	-	-	-
ARLG-4569	Wound	SRR12509484	Crackle	153	196352	536825	5600532	no	-	ST111	1	2	5	5	ybt 10; ICEKp4	98-2LV	-	0	-	0	-	0	-	0	-	wzi63	KL63	?-	Good	0.9935	KL63_10_wzy	O1v2	O1	none	Very high	0.9929		aadA1.v1^	-	-	-	-	-	-	-	sul1	-	-	dfrA1.v2
ARLG-4568	Urine	SRR12509485	Crackle	392	154694	514000	5687902	no	-	ST147	0	2	7	10	-	0	-	0	-	0	-	0	-	0	-	wzi64	unknown (best match = KL64)	?-	None	1	KL64_07_wzx,KL64_10_wzy,KL64_11_wcoU,KL64_12_wcoT,KL64_13_wcsF	O2v1	O2	none	Very high	0.9864		aac(3)-IIa.v1^;aph3-Ia.v1^;strA.v1^;strB.v1	-	-	qnrB1.v2^	-	-	-	-	sul2*	-	-	dfrA14.v2*
ARLG-4567	Urine	SRR12509486	Crackle	102	172368	607896	5383716	no	-	ST307	0	2	5	4	-	0	-	0	-	0	-	0	-	0	-	wzi173	unknown (best match = KL102)	?-	None	0.9916	KL102_08_wzy,KL102_09,KL102_11,KL102_13,KL102_14,KL102_15_wzx	unknown (best match = O2v2)	unknown	?-	Low	0.9845	O1/O2v2_06_wbbO,O1/O2v2_07_kfoC,O1/O2v2_08_gmlC	aac(3)-IIa.v1	-	-	-	-	-	-	-	-	-	-	dfrA14.v2*
ARLG-4529	-	SRR12509487	Crackle	236	99789	222489	5527288	no	-	ST258	0	2	7	8	-	0	-	0	-	0	-	0	-	0	-	wzi29	unknown (best match = KL106)	?-	None	0.9978	KL106_06_wzc,KL106_07_wzy,KL106_08,KL106_09,KL106_10_wecB,KL106_11_wzx,KL106_13_wzx,KL106_14,KL106_15_rfbp,KL106_17	O2v2	O2	?-	Good	0.9844	O1/O2v2_08_gmlC	aac(6')-Ib'.v1;aadA2^;aph3-Ia.v1^	-	-	-	-	mphA	cmlA1*	-	sul1	-	-	dfrA12
ARLG-4528	Lung	SRR12509488	Crackle	124	153013	713037	5372992	no	-	ST258	0	2	6	8	-	0	-	0	-	0	-	0	-	0	-	wzi154	KL107	?	Good	0.9998		O2v2	O2	none	Very high	0.9838		aac(6')-Ib'.v1;aadA*;strA.v1^;strB.v1	-	-	-	-	-	-	-	sul2	-	-	dfrA14.v2*
ARLG-4527	Urine	SRR12509489	Crackle	172	115765	290144	5418936	no	-	ST258	0	2	6	9	-	0	-	0	-	0	-	0	-	0	-	wzi174	unknown (best match = KL74)	?-+	None	0.9891	KL74_02_cpsACP,KL74_05_wzb,KL74_09_wcuE,KL74_10_wbaZ,KL74_11_wzy,KL74_13_wzx,KL74_16_gnd	O3b	O3b	?-*	Good	0.9171	O3b_06_wbdA	aac(3)-IV;aac(6')-Ib'.v1;aadA2;aadA^;aph(4)-Ia	-	-	-	-	-	cmlA1*	-	sul3	-	-	-
ARLG-3529	Urine	SRR12509490	Crackle	222	130311	284659	5950257	no	-	ST258	1	2	6	8	ybt 15; ICEKp11	230-1LV	-	0	-	0	-	0	-	0	-	wzi50	KL51	none	Very high	0.9978		O3b	O3b	none	Very high	0.9908		aac(3)-IV;aac(6')-Ib'.v1;aadA1.v1^;aph(4)-Ia	-	-	-	-	-	-	-	sul1	-	-	dfrA1.v2
ARLG-4552	Lung	SRR12509494	Crackle	247	96836	275977	5791381	no	-	ST258	0	3	8	8	-	0	-	0	-	0	-	0	-	0	-	wzi154	KL107	?	Good	0.9997		O2v2	O2	?	Good	0.9838		aac(6')-Ib'.v1;aadA2;aph3-Ia.v1^	-	-	-	-	mphA	catA1^	-	sul1	-	-	dfrA12
ARLG-4551	-	SRR12509495	Crackle	138	130067	277662	5393888	no	-	ST258	0	2	4	3	-	0	-	0	-	0	-	0	-	0	-	wzi29	unknown (best match = KL106)	?-	None	0.9998	KL106_05_wzb,KL106_06_wzc,KL106_07_wzy,KL106_08,KL106_10_wecB,KL106_17	O2v2	O2	none	Very high	0.9848		aac(6')-Ib'.v1	-	-	-	-	-	-	-	-	-	-	-
ARLG-4550	Blood	SRR12509496	Crackle	253	117334	317244	5785402	no	-	ST258	2	2	6	9	ybt 17; ICEKp10	289	clb 3	17-1LV	-	0	-	0	-	0	-	wzi154	KL107	?-	Good	0.9999	KL107_09,KL107_10	O2v2	O2	?	Good	0.9838		aac(6')-Ib'.v1;aadA*;strA.v1^;strB.v1	-	-	-	-	-	-	-	sul2	-	-	dfrA14.v2*
ARLG-4546	Urine	SRR12509499	Crackle	125	214332	502846	5603562	no	-	ST392	0	2	7	9	-	0	-	0	-	0	-	0	-	0	-	wzi187	unknown (best match = KL27)	?-	None	0.992	KL27_09_wckS,KL27_10_wckR,KL27_11_wzy,KL27_12_wzx	O4	O4	none	Very high	0.9971		aac(3)-IIa.v1^;aac(6')-Ib-cr.v2;strB.v1	-	-	qnrB1.v2^	-	-	floR.v2*	-	sul2	tet(A).v1	-	-
ARLG-3530	Urine	SRR12509501	Crackle	161	146593	323828	5848402	no	-	ST258	2	2	8	17	ybt 17; ICEKp10	289-1LV	clb 3	17-1LV	-	0	-	0	-	0	-	-	KL107	none	Very high	0.9998		O2v1	O2	-	Good	0.9842	O1/O2v1_05_wbbN,O1/O2v1_06_wbbO,O1/O2v1_07_kfoC	aadA*;aadA2;aph3-Ia.v1^;strA.v1^;strB.v1	-	-	-	-	mphA;mphE.v2;msrE	catB11;cmlA6*	-	sul2	-	-	dfrA14.v2*
ARLG-4544	Urine	SRR12509502	Crackle	252	110178	355447	5692171	no	-	ST258	0	2	7	8	-	0	-	0	-	0	-	0	-	0	-	wzi154	unknown (best match = KL107)	?-	None	0.9998	KL107_06_wzc,KL107_09,KL107_10	O2v2	O2	?-	Good	0.9838	O1/O2v2_03_wbbM,O1/O2v2_06_wbbO,O1/O2v2_08_gmlC	aac(6')-Ib'.v1;aadA2^;aph3-Ia.v1^	-	-	-	-	mphA	catA1^	-	sul1	-	-	dfrA12
ARLG-4543	Blood	SRR12509503	Crackle	146	132188	714273	5432951	no	-	ST258	0	0	6	7	-	0	-	0	-	0	-	0	-	0	-	wzi29	unknown (best match = KL106)	?-+	Low	0.9996	KL106_05_wzb,KL106_08,KL106_15_rfbp	unknown (best match = OL102)	unknown	-	None	0.7384	OL102_01_rfbB,OL102_02_rfbA,OL102_03_rfbD,OL102_04_rfbC,OL102_05_wbbL,OL102_06_rhamnan,OL102_07_wzm,OL102_08_wzt	aac(6')-Ib'.v1;aadA2^;aph3-Ia.v1^	-	-	-	-	mphA	catA1^	-	sul1	-	-	dfrA12
ARLG-4542	Urine	SRR12509504	Crackle	190	110178	270339	5791624	no	-	ST258	2	2	7	7	ybt 17; ICEKp10	251-1LV	clb 3	62-1LV	-	0	-	0	-	0	-	wzi168	unknown (best match = KL25)	?-	None	0.9818	KL25_07_wcaJ,KL25_08_wzy,KL25_09_wfeD,KL25_10,KL25_12_wzx	O5	O5	?*	Good	0.9423		aac(6')-Ib'.v1;aadA2^	-	-	-	-	mphA	catA1^	-	sul1	-	-	dfrA12
ARLG-4541	Urine	SRR12509505	Crackle	211	130290	456250	5903424	no	-	ST258	2	2	7	10	ybt 17; ICEKp10	289	clb 3	17-1LV	-	0	-	0	-	0	-	wzi154	KL107	none	Very high	0.9999		O2v2	O2	none	Very high	0.9838		aac(6')-Ib'.v1;aadA*;strA.v1^;strB.v1	-	-	-	-	-	catA1^	-	sul2	-	-	-
ARLG-4304	Urine	SRR12509507	Crackle	114	199488	501776	5535121	no	-	ST392	0	0	4	5	-	0	-	0	-	0	-	0	-	0	-	wzi187	KL27	?	Good	0.9926		O4	O4	?-	Good	0.997	O4_01_hydrolase	aac(3)-IIa.v1^;strB.v1	-	-	qnrB1.v2^	-	-	-	-	sul2	-	-	dfrA14.v2*
ARLG-4537	Lung	SRR12509509	Crackle	223	130067	316974	5725821	no	-	ST258	2	3	9	11	ybt 17; ICEKp10	293	clb 3	17-1LV	-	0	-	0	-	0	-	wzi154	unknown (best match = KL107)	?-	Low	0.9996	KL107_09,KL107_10	unknown (best match = O2v1)	unknown	-	None	0.9828	O1/O2v1_04_glf,O1/O2v1_05_wbbN,O1/O2v1_06_wbbO,O1/O2v1_07_kfoC	aac(6')-Ib'.v1*;aadA*;strA.v1^;strB.v1	-	-	-	-	mphA	-	-	sul2*	-	-	dfrA14.v2*
ARLG-3534	Urine	SRR12509512	Crackle	176	89817	315896	5792667	no	-	ST15	1	3	11	12	ybt 10; ICEKp4	28	-	0	-	0	-	0	-	0	-	wzi24	unknown (best match = KL24)	?-	None	0.9996	KL24_09_wcuV,KL24_13_wcuG,KL24_14_wzy,KL24_15_wzx,KL24_16_gnd,KL24_17_manC	O1v1	O1	none	Very high	0.9852		aac(6')-Ib-cr.v2;aadA2^;aph3-Ia.v1^	-	-	-	-	mphA	CatB4.v1?	-	sul1	tet(A).v1	-	dfrA12
ARLG-4162	Blood	SRR12509513	Crackle	202	127016	463261	5685973	no	-	ST258	0	2	8	14	-	0	-	0	-	0	-	0	-	0	-	wzi29	KL106	?	Good	0.9994		O2v2	O2	none	Very high	0.9848		aac(3)-IV;aac(6')-Ib'.v1;aadA2;aadA^;aph(4)-Ia;aph3-Ia.v1^	-	-	-	-	mphA	catA1^;cmlA1*	-	sul1;sul3	-	-	dfrA12
ARLG-4534	Wound	SRR12509514	Crackle	183	132223	360782	5614339	no	-	ST258	0	2	7	10	-	0	-	0	-	0	-	0	-	0	-	wzi29	unknown (best match = KL106)	?-	None	0.9969	KL106_06_wzc,KL106_07_wzy,KL106_09,KL106_10_wecB,KL106_11_wzx,KL106_14,KL106_17	O2v2	O2	?	Good	0.9846		aac(3)-IV;aac(6')-Ib'.v1;aadA2^;aph(4)-Ia;aph3-Ia.v1^	-	-	-	-	mphA	catA1^	-	sul1	-	-	dfrA12
ARLG-4289	Lung	SRR12509515	Crackle	173	139046	283365	5619001	no	-	ST258	0	2	8	14	-	0	-	0	-	0	-	0	-	0	-	wzi174	unknown (best match = KL74)	?-	None	0.989	KL74_02_cpsACP,KL74_08_wcuD,KL74_09_wcuE,KL74_10_wbaZ,KL74_12,KL74_15_wcoW,KL74_16_gnd	O3b	O3b	*	High	0.917		aac(3)-IV;aac(6')-Ib'.v1;aadA2;aadA^;aph(4)-Ia;aph3-Ia.v1^	-	-	-	-	mphA	catA1^;cmlA1*	-	sul1;sul3	-	-	dfrA12
ARLG-4524	Urine	SRR12509516	Crackle	220	93636	241085	5482820	no	-	ST258	0	2	7	11	-	0	-	0	-	0	-	0	-	0	-	wzi154	KL107	?-	Good	0.9996	KL107_08,KL107_09,KL107_10	O2v2	O2	?-	Good	0.9836	O1/O2v2_08_gmlC	aac(3)-IId*;aac(6')-Ib'.v1;aadA5;strB.v1	-	-	-	-	mphA	-	-	sul1;sul2	tet(A).v1	-	dfrA14.v2*;dfrA17
ARLG-4521	Blood	SRR12509519	Crackle	179	173805	513343	5656728	no	-	ST405	1	2	8	12	ybt 0; ICE?	312	-	0	-	0	-	0	-	0	-	wzi143	unknown (best match = KL151)	?-	None	0.9924	KL151_10_pglI,KL151_11_wzy,KL151_12,KL151_13_wfgD	O4	O4	none	Very high	0.9969		aadA*;strA.v1^;strB.v1	-	-	qnrB1.v2^	-	-	CatB4.v1?	-	sul2	-	-	dfrA14.v2*
ARLG-4517	-	SRR12509522	Crackle	132	137820	543093	5591928	no	-	ST258	2	3	7	9	ybt 17; ICEKp10	289	clb 3 (incomplete)	17-4LV	-	0	-	0	-	0	-	-	unknown (best match = KL107)	?-	None	0.9831	KL107_01_galF,KL107_02_cpsACP,KL107_03_wzi,KL107_04_wza,KL107_05_wzb,KL107_06_wzc	O2v2	O2	none	Very high	0.9838		aac(6')-Ib'.v1;aadA*;strA.v1^;strB.v1	-	-	-	-	-	-	-	sul2	-	-	dfrA14.v2*
ARLG-4783	Blood	SRR12509524	Crackle	129	167076	400461	5797890	no	-	ST38	0	0	0	0	-	0	-	0	-	0	-	0	-	0	-	wzi50	KL52	none	Very high	0.9999		OL101	OL101	*	High	0.9491		-	-	-	-	-	-	-	-	-	-	-	-
ARLG-4777	Lung	SRR12509530	Crackle	130	154667	426630	5705661	no	-	ST45	1	1	3	3	ybt 10; ICEKp4	78	-	0	-	0	-	0	-	0	-	-	unknown (best match = KL25)	?-	None	0.9848	KL25_08_wzy,KL25_09_wfeD,KL25_11_wcuB,KL25_12_wzx	O2v1	O2	none	Very high	0.9846		ant(2'')-Ia	-	-	qnrS1	-	-	-	-	-	-	-	-
ARLG-3609	Lung	SRR12509532	Crackle	171	192491	838480	5535068	no	-	ST392	0	1	6	5	-	0	-	0	-	0	-	0	-	0	-	wzi187	KL27	none	Very high	0.9926		O4	O4	none	Very high	0.9971		aac(3)-IIa.v1^;strB.v1	-	-	-	-	-	CatB4.v1?	-	-	-	-	-
ARLG-4157	Lung	SRR12509533	Crackle	126	219897	588800	5553973	no	-	ST34	0	2	3	6	-	0	-	0	-	0	-	0	-	0	-	wzi356	KL117	none	Very high	0.9959		O2v2	O2	?-	Good	0.9836	O1/O2v2_08_gmlC	aac(6')-Ib'.v1*;aadA*;ant(2'')-Ia	-	-	-	-	-	-	-	-	-	-	-
ARLG-4771	Urine	SRR12509537	Crackle	217	179475	593071	5627565	no	-	ST307	0	2	8	14	-	0	-	0	-	0	-	0	-	0	-	wzi173	unknown (best match = KL102)	?-	None	0.9924	KL102_08_wzy,KL102_09,KL102_10,KL102_11,KL102_13	O2v2	O2	none	Very high	0.9845		aac(3)-IIa.v1^;aac(6')-Ib-cr.v2;aph(3')-VI;strA.v1^;strB.v1	-	-	qnrB1.v2^	-	-	CatB4.v1?	-	sul2	tet(A).v1;tet(C)*	-	dfrA14.v2*
ARLG-4768	Blood	SRR12509540	Crackle	85	318685	704138	5418719	no	-	ST70	0	0	0	0	-	0	-	0	-	0	-	0	-	0	-	wzi162	KL122	none	Very high	0.9996		O2v2	O2	none	Very high	0.9849		-	-	-	-	-	-	-	-	-	-	-	-
ARLG-4767	Lung	SRR12509541	Crackle	137	176644	515847	5796421	no	-	ST14	1	2	11	27	ybt 14; ICEKp5	140	-	0	-	0	-	0	-	0	-	wzi2	KL2	none	Very high	0.9974		O1v1	O1	?-	Good	0.9998	O1/O2v1_06_wbbO	aac(3)-IId^;aac(6')-Ib-cr.v2;aadA2^;aph(3')-VI;armA;sat-2;strA.v1*;strB.v1*	-	-	qnrB1.v2^	-	ereA2*?;mphE.v2^;msrE	CatB4.v1;cmlA5	arr-2	sul1*;sul2	tet(D)	-	dfrA1.v1;dfrA12;dfrA14.v2*
ARLG-4766	Lung	SRR12509542	Crackle	107	134714	492859	5426665	no	-	ST258	0	2	5	9	-	0	-	0	-	0	-	0	-	0	-	wzi154	KL107	none	Very high	0.9998		O2v2	O2	-	High	0.9837	O1/O2v2_07_kfoC	aac(6')-Ib'.v1;aadA2;strA.v1^;strB.v1*	-	-	-	-	-	-	-	sul1;sul2	-	-	-
ARLG-4764	Wound	SRR12509545	Crackle	102	214690	401186	5457152	no	-	ST147	0	0	4	4	-	0	-	0	-	0	-	0	-	0	-	wzi420	KL10	none	Very high	0.9676		O3/O3a	O3/O3a	none	Very high	0.9793		aac(3)-IIa.v1;aph3-Ia.v1*?	-	-	-	-	-	-	-	-	-	-	dfrA14.v2*
ARLG-4760	Lung	SRR12509549	Crackle	117	143806	351094	5618878	no	-	ST258	0	2	8	9	-	0	-	0	-	0	-	0	-	0	-	wzi154	KL107	none	Very high	0.9999		unknown (best match = OL102)	unknown	-*	None	0.8802	OL102_05_wbbL,OL102_06_rhamnan,OL102_07_wzm,OL102_08_wzt	aac(6')-Ib'.v1;aadA2^	-	-	qnrB19^	-	mphA	catA1^	-	sul1	-	-	dfrA12
ARLG-4759	Urine	SRR12509550	Crackle	92	194721	486720	5435925	no	-	ST17	0	0	0	0	-	0	-	0	-	0	-	0	-	0	-	wzi186	KL2	?-	Good	0.9872	KL2_07,KL2_13	O2v2	O2	none	Very high	0.9948		-	-	-	-	-	-	-	-	-	-	-	-
ARLG-4758	Urine	SRR12509551	Crackle	134	137892	395542	5734590	no	-	ST15	1	2	8	11	ybt unknown	0	-	0	-	0	-	0	-	0	-	-	unknown (best match = KL16)	?-	None	0.994	KL16_03_wzi,KL16_04_wza,KL16_05_wzb	O1v1	O1	?-	Good	0.9855	O1/O2v1_04_glf	aac(6')-IIc;aadA2	-	-	qnrB2.v1^	-	mphA	catA1^;floR.v2*	-	sul1;sul2	tet(D)	-	dfrA19*
ARLG-4756	Wound	SRR12509553	Crackle	166	139053	358707	5909305	no	-	ST258	2	2	9	17	ybt 17; ICEKp10	267	clb 3	19	-	0	-	0	-	0	-	wzi154	KL107	none	Very high	0.9999		O2v2	O2	?-	Good	0.9837	O1/O2v2_07_kfoC	aac(3)-IV;aac(6')-Ib'.v1;aadA2;aph(4)-Ia;strA.v1^;strB.v1	-	-	-	-	mphA	catA1^	-	sul1;sul2;sul3	-	-	dfrA12;dfrA14.v2*
ARLG-3603	Blood	SRR12509555	Crackle	244	141767	323103	5821709	no	-	ST258	2	2	6	8	ybt 17; ICEKp10	289	clb 3	17-1LV	-	0	-	0	-	0	-	wzi154	KL107	?	Good	0.9999		O2v2	O2	none	Very high	0.9838		aadA*;strA.v1^;strB.v1	-	-	-	-	-	-	-	sul2	-	-	dfrA14.v2*
ARLG-4753	Urine	SRR12509557	Crackle	85	203543	918239	5576095	no	-	ST37	0	2	6	7	-	0	-	0	-	0	-	0	-	0	-	wzi96	KL38	?-	Good	0.9968	KL38_13_wckR	O3b	O3b	none	Very high	0.993		aac(6')-Ib-cr.v2^;aph3-Ia.v1*?	-	-	-	-	-	catB3.v2	arr-3	sul1	-	-	-
ARLG-4514	Blood	SRR12509561	Crackle	138	138427	465257	5763594	no	-	ST340	0	2	6	8	-	0	-	0	-	0	-	0	-	0	-	wzi56	KL55	?-*	Good	0.9623	KL55_07_wcaA	O3b	O3b	none	Very high	0.992		aac(3)-IV;aadA2;aadA^;aph(4)-Ia	-	-	-	-	-	cmlA1*	-	sul3	-	-	-
ARLG-4513	-	SRR12509562	Crackle	105	292251	480581	5560250	no	-	ST231	4	2	9	12	ybt 14; ICEKp5	145-1LV	-	0	iuc unknown	0	-	0	-	0	-	wzi104	KL51	-	High	0.994	KL51_14_wcoZ	O1v2	O1	none	Very high	0.9844		aac(6')-Ib;aadA2^;rmtF	-	-	qnrS1	-	ermB.v1*;mphA	catA1^	arr-2	sul1	-	-	dfrA12
ARLG-4503	Urine	SRR12509564	Crackle	152	142862	312643	5581978	no	-	ST258	0	2	7	9	-	0	-	0	-	0	-	0	-	0	-	wzi154	unknown (best match = KL107)	?-	Low	0.9887	KL107_01_galF,KL107_02_cpsACP	O2v2	O2	?-	Good	0.9837	O1/O2v2_06_wbbO	aac(6')-Ib'.v1;aph(3')-IIa*;strA.v1^;strB.v1	-	-	-	-	mphA	catA1^	-	sul2	-	-	dfrA14.v2*
ARLG-4502	Urine	SRR12509565	Crackle	153	154281	315429	5464715	no	-	ST258	0	3	9	11	-	0	-	0	-	0	-	0	-	0	-	wzi150	unknown (best match = KL63)	?-	Low	0.9798	KL63_01_galF,KL63_02_cpsACP	O2v2	O2	none	Very high	0.992		aac(3)-IV;aac(6')-Ib'.v1;aadA1.v1^;aadA2;aph(4)-Ia	-	-	-	-	-	cmlA1*	-	sul1	tet(D)	-	dfrA1.v2
ARLG-4501	Lung	SRR12509566	Crackle	190	127050	290612	5777289	no	-	ST258	2	2	7	9	ybt 17; ICEKp10	289	clb 3	17-1LV	-	0	-	0	-	0	-	wzi154	KL107	none	Very high	0.9999		O2v2	O2	?	Good	0.9838		aadA*;aph3-Ia.v1^;strA.v1^;strB.v1	-	-	-	-	-	-	-	sul2	-	-	dfrA14.v2*
ARLG-4499	Urine	SRR12509568	Crackle	94	194278	323477	5497324	no	-	ST147	1	2	7	9	ybt 9; ICEKp3	183-2LV	-	0	-	0	-	0	-	0	-	wzi64	KL64	?-	Good	0.9999	KL64_12_wcoT	O2v1	O2	none	Very high	0.9864		aadA*;aph(3')-VI	-	-	qnrS1	-	-	-	arr-3	sul1	-	-	-
ARLG-4498	Lung	SRR12509569	Crackle	210	111170	306852	5811536	no	-	ST258	0	2	6	9	-	0	-	0	-	0	-	0	-	0	-	wzi154	KL107	none	Very high	0.9997		O2v2	O2	none	Very high	0.9838		aac(6')-Ib'.v1;aadA2^;ant(2'')-Ia;aph3-Ia.v1^	-	-	-	-	mphA	catA1^;catB3.v2	-	-	-	-	dfrA12
ARLG-3532	Lung	SRR12509570	Crackle	162	142469	321542	5719231	no	-	ST258	2	2	6	9	ybt 17; ICEKp10	289	clb 3	17-1LV	-	0	-	0	-	0	-	wzi154	KL107	?-	Good	0.9999	KL107_04_wza	O2v2	O2	none	Very high	0.9838		aac(6')-Ib'.v1;aadA*;strA.v1^;strB.v1	-	-	-	-	-	-	-	sul2	-	-	dfrA14.v2*
ARLG-4497	Lung	SRR12509571	Crackle	228	129689	289720	5653320	no	-	ST258	0	2	7	8	-	0	-	0	-	0	-	0	-	0	-	wzi154	KL107	?	Good	0.9999		O2v2	O2	none	Very high	0.9836		aac(6')-Ib'.v1;aadA2^;aph3-Ia.v1^	-	-	-	-	mphA	catA1^	-	sul1	-	-	dfrA12
ARLG-4496	Lung	SRR12509572	Crackle	193	130778	315472	5564683	no	-	ST258	0	2	9	10	-	0	-	0	-	0	-	0	-	0	-	wzi29	KL106	?	Good	0.9987		O2v2	O2	none	Very high	0.9848		aac(6')-Ib'.v1;aadA2^;aph3-Ia.v1^	-	-	-	-	mphA	catA1^	-	sul1	-	-	dfrA12
ARLG-4495	Urine	SRR12509573	Crackle	175	143240	314201	5713227	no	-	ST258	2	2	6	9	ybt 17; ICEKp10	289	clb 3	17-2LV	-	0	-	0	-	0	-	wzi154	KL107	?	Good	0.9998		O2v2	O2	none	Very high	0.9838		aac(6')-Ib'.v1;aadA*;strA.v1^;strB.v1	-	-	-	-	-	-	-	sul2	-	-	dfrA14.v2*
ARLG-4493	Lung	SRR12509575	Crackle	116	156005	373841	5579252	no	-	ST268	1	2	6	9	ybt 10; ICEKp4	95-1LV	-	0	-	0	-	0	-	0	-	wzi95	KL20	?	Good	0.9995		O2v1	O2	none	Very high	0.9896		aac(6')-Ib'.v1*;aadA*;strA.v1^;strB.v1^	-	-	-	-	-	-	-	sul2	-	-	dfrA14.v2*
ARLG-4492	Blood	SRR12509576	Crackle	168	137245	283041	5579881	no	-	ST258	0	2	4	3	-	0	-	0	-	0	-	0	-	0	-	wzi154	KL107	?-	Good	0.9998	KL107_08	O2v2	O2	none	Very high	0.9838		aadA*	-	-	-	-	-	-	-	-	-	-	-
ARLG-4511	Blood	SRR12509577	Crackle	136	165746	492532	5525469	no	-	ST418	0	2	5	6	-	0	-	0	-	0	-	0	-	0	-	wzi154	KL107	none	Very high	0.9998		O2v2	O2	none	Very high	0.9837		aac(6')-Ib'.v1;strA.v1^;strB.v1	-	-	-	-	-	-	-	sul2	-	-	dfrA14.v2*
ARLG-4510	Urine	SRR12509578	Crackle	134	137333	395588	5506146	no	-	ST258	0	2	6	8	-	0	-	0	-	0	-	0	-	0	-	wzi154	unknown (best match = KL107)	?-	Low	0.9998	KL107_02_cpsACP	O2v1	O2	-	Good	0.9839	O1/O2v1_06_wbbO,O1/O2v1_07_kfoC	aac(6')-Ib'.v1;aadA*;strA.v1^;strB.v1	-	-	-	-	-	-	-	sul2	-	-	dfrA14.v2*
ARLG-4509	Urine	SRR12509579	Crackle	249	153719	270575	5829310	no	-	ST258	0	2	7	11	-	0	-	0	-	0	-	0	-	0	-	wzi154	KL107	none	Very high	0.9999		O2v2	O2	none	Very high	0.9838		aadA*;aadA2^;strA.v1^;strB.v1	-	-	-	-	-	catA1^	-	sul1;sul2	-	-	dfrA12;dfrA14.v2*
ARLG-4508	Urine	SRR12509580	Crackle	171	160440	723080	5703607	no	-	ST258	0	2	8	13	-	0	-	0	-	0	-	0	-	0	-	wzi154	KL107	?-	Good	0.9993	KL107_06_wzc,KL107_07_wbaP	O2v2	O2	?-	Good	0.9834	O1/O2v2_07_kfoC	aac(3)-IV;aadA2;aadA^;aph(4)-Ia;aph3-Ia.v1^	-	-	-	-	mphA	catA1^;cmlA1*	-	sul1;sul3	-	-	dfrA12
ARLG-3533	Lung	SRR12509581	Crackle	150	160556	546253	5784984	no	-	ST327	1	0	5	6	ybt 10; ICEKp4	96-3LV	-	0	-	0	-	0	-	0	-	wzi39	KL39	*	Very high	0.9926		O1v1	O1	none	Very high	0.9831		aac(6')-IIc	-	-	qnrB4	-	-	floR.v2*	-	sul1;sul2	-	-	dfrA14.v2*
ARLG-4507	Blood	SRR12509582	Crackle	161	129689	291963	5726069	no	-	ST258	2	2	8	8	ybt 17; ICEKp10	251-1LV	clb 3	62-1LV	-	0	-	0	-	0	-	wzi168	KL25	?-	Good	0.9825	KL25_09_wfeD,KL25_11_wcuB	O5	O5	*	High	0.9418		aac(6')-Ib'.v1;aadA2^	-	-	-	-	mphA	catA1^	-	sul1	-	-	dfrA12
ARLG-4506	Lung	SRR12509583	Crackle	82	214690	514229	5458665	no	-	ST147	1	2	6	7	ybt 9; ICEKp3	183-2LV	-	0	-	0	-	0	-	0	-	wzi64	KL64	?-	Good	0.9999	KL64_11_wcoU	O2v1	O2	none	Very high	0.9862		aac(6')-Ib-cr.v2;aph(3')-VI	-	-	qnrS1	-	-	-	arr-3	sul1	-	-	-
ARLG-3628	Blood	SRR12509584	Crackle	143	135649	290381	5509181	no	-	ST258	0	2	6	6	-	0	-	0	-	0	-	0	-	0	-	wzi29	KL106	?-+	Good	0.9999	KL106_09,KL106_17	O2v2	O2	?-	Good	0.9844	O1/O2v2_06_wbbO,O1/O2v2_10_gmlA	aac(6')-Ib'.v1;aadA2	-	-	-	-	mphA	-	-	sul1	-	-	-
ARLG-3643	Wound	SRR12509585	Crackle	216	110178	264190	5741045	no	-	ST258	2	2	7	7	ybt 17; ICEKp10	251	clb 3	62	-	0	-	0	-	0	-	wzi168	unknown (best match = KL25)	?-	None	0.9778	KL25_08_wzy,KL25_09_wfeD,KL25_10,KL25_11_wcuB,KL25_12_wzx	O5	O5	*	High	0.9418		aac(6')-Ib'.v1;aadA2^	-	-	-	-	mphA	catA1^	-	sul1	-	-	dfrA12
ARLG-3641	Blood	SRR12509586	Crackle	210	99778	456502	5765368	no	-	ST258	2	2	7	7	ybt 17; ICEKp10	251	clb 3	62	-	0	-	0	-	0	-	wzi168	unknown (best match = KL25)	?-	None	0.981	KL25_07_wcaJ,KL25_08_wzy,KL25_09_wfeD,KL25_10,KL25_11_wcuB,KL25_12_wzx	O5	O5	*	High	0.9417		aac(6')-Ib'.v1;aadA2^	-	-	-	-	mphA	catA1^	-	sul1	-	-	dfrA12
ARLG-3627	Urine	SRR12509587	Crackle	149	118535	269870	5324544	no	-	ST163	0	0	9	18	-	0	-	0	-	0	-	0	-	0	-	wzi12	KL12	?-	Good	0.9991	KL12_10_wclM,KL12_14_wckG,KL12_17_glf	O2v1	O2	none	Very high	0.9769		aac(3)-IId^;aac(6')-Ib-cr.v2^;aadA2^;strA.v1*;strB.v1*	-	-	qnrB19^;qnrB4;qnrS1	-	mphA	catB3.v2;floR.v1*	arr-3	sul1;sul2	tet(A).v2	-	dfrA12
ARLG-3634	Urine	SRR12509589	Crackle	305	95191	241906	5812478	no	-	ST258	0	2	7	10	-	0	-	0	-	0	-	0	-	0	-	wzi154	KL107	?-	Good	0.9996	KL107_08,KL107_09,KL107_10	O2v2	O2	?	Good	0.9835		aac(6')-Ib'.v1;aadA*;aph3-Ia.v1^;strA.v1^;strB.v1	-	-	-	-	mphA	-	-	sul2	-	-	dfrA14.v2*
ARLG-3639	Blood	SRR12509590	Crackle	129	147855	309680	5486999	no	-	ST147	1	2	7	9	ybt 9; ICEKp3	183-2LV	-	0	-	0	-	0	-	0	-	wzi64	unknown (best match = KL64)	?-	None	0.9998	KL64_06_wzc,KL64_07_wzx,KL64_08_wcoV,KL64_10_wzy,KL64_11_wcoU,KL64_12_wcoT,KL64_15_wbaZ	O2v1	O2	none	Very high	0.9864		aadA*;aph(3')-VI	-	-	qnrS1	-	-	-	arr-3	sul1	-	-	-
ARLG-3629	Blood	SRR12509591	Crackle	214	100690	283236	5761438	no	-	ST258	2	2	8	8	ybt 17; ICEKp10	251-1LV	clb 3	62	-	0	-	0	-	0	-	wzi168	unknown (best match = KL25)	?-	None	0.9808	KL25_07_wcaJ,KL25_08_wzy,KL25_09_wfeD,KL25_10,KL25_11_wcuB,KL25_12_wzx	O5	O5	*	High	0.9418		aac(6')-Ib'.v1;aadA2^	-	-	-	-	mphA	catA1^	-	sul1	-	-	dfrA12
ARLG-3535	Wound	SRR12509592	Crackle	157	121452	323016	5809914	no	-	ST258	2	3	7	9	ybt 17; ICEKp10	289	clb 3	17-1LV	-	0	-	0	-	0	-	wzi154	KL107	?	Good	0.9999		unknown (best match = OL102)	unknown	-*	None	0.8802	OL102_05_wbbL,OL102_06_rhamnan,OL102_07_wzm,OL102_08_wzt	aac(6')-Ib'.v1;aadA*;strA.v1^;strB.v1	-	-	-	-	-	-	-	sul2	-	-	dfrA14.v2*
ARLG-3642	Lung	SRR12509593	Crackle	191	137350	291021	5774375	no	-	ST258	2	2	8	8	ybt 17; ICEKp10	251-1LV	clb 3	62	-	0	-	0	-	0	-	wzi168	unknown (best match = KL25)	?-	None	0.9822	KL25_07_wcaJ,KL25_08_wzy,KL25_09_wfeD,KL25_11_wcuB,KL25_12_wzx	O5	O5	*	High	0.9418		aac(6')-Ib'.v1;aadA2^	-	-	-	-	mphA	catA1^	-	sul1	-	-	dfrA12
ARLG-3640	Lung	SRR12509594	Crackle	217	86918	248766	5455876	no	-	ST147	1	2	7	9	ybt 9; ICEKp3	183-2LV	-	0	-	0	-	0	-	0	-	wzi64	unknown (best match = KL64)	?-+	None	0.9996	KL64_06_wzc,KL64_07_wzx,KL64_08_wcoV,KL64_09,KL64_10_wzy,KL64_11_wcoU,KL64_12_wcoT,KL64_13_wcsF,KL64_16_wcaJ,KL64_24_ugd	O2v1	O2	?-	Good	0.9861	O1/O2v1_01_wzm,O1/O2v1_03_wbbM	aadA*;aph(3')-VI	-	-	qnrS1	-	-	-	arr-3	sul1	-	-	-
ARLG-3638	Lung	SRR12509595	Crackle	223	91820	262496	5770103	no	-	ST258	2	2	8	8	ybt 17; ICEKp10	251	clb 3	62	-	0	-	0	-	0	-	wzi168	unknown (best match = KL25)	?-	None	0.9788	KL25_07_wcaJ,KL25_08_wzy,KL25_09_wfeD,KL25_10,KL25_11_wcuB,KL25_12_wzx	O5	O5	*	High	0.9418		aac(6')-Ib'.v1;aadA2^	-	-	-	-	mphA	catA1^	-	sul1	-	-	dfrA12
ARLG-3635	Lung	SRR12509596	Crackle	301	79204	270605	5836741	no	-	ST258	2	2	8	8	ybt 17; ICEKp10 (incomplete)	251-1LV	clb 3	62	-	0	-	0	-	0	-	wzi168	unknown (best match = KL25)	?-	None	0.9792	KL25_04_wza,KL25_05_wzb,KL25_07_wcaJ,KL25_08_wzy,KL25_09_wfeD,KL25_10,KL25_11_wcuB,KL25_12_wzx	O5	O5	*	High	0.9418		aac(6')-Ib'.v1;aadA2^	-	-	-	-	mphA?	catA1^	-	sul1	-	-	dfrA12
ARLG-3631	Urine	SRR12509597	Crackle	282	107854	351596	5742616	no	-	ST14	0	2	10	16	-	0	-	0	-	0	-	0	-	0	-	wzi2	unknown (best match = KL2)	?-	None	0.9973	KL2_06_wzc,KL2_07,KL2_08,KL2_09,KL2_10,KL2_11_wzx,KL2_12	O1/O2v1	unknown	?-	Good	0.9998	O1/O2v1_06_wbbO	aac(6')-Ib-cr.v2;aadA2^;sat-2	-	-	qnrB1.v2^	-	msrE	CatB4.v1?;catA1^	-	sul1	tet(D)	-	dfrA1.v1;dfrA12;dfrA14.v2*
ARLG-3646	Urine	SRR12509598	Crackle	147	149444	335478	5890995	no	-	ST147	1	2	8	11	ybt 9; ICEKp3	183-2LV	-	0	-	0	-	0	-	0	-	wzi64	KL64	?-	Good	0.9996	KL64_07_wzx,KL64_10_wzy,KL64_13_wcsF	O2v1	O2	none	Very high	0.9864		aac(3)-Ia*;aadA^;aph(3')-VI	-	-	qnrS1	-	-	-	arr-3	sul1	-	-	dfrA1.v2
ARLG-3633	Urine	SRR12509599	Crackle	272	92452	237125	5835672	no	-	ST258	2	2	8	9	ybt 17; ICEKp10	251	clb 3 (incomplete)	19-1LV	-	0	-	0	-	0	-	wzi168	unknown (best match = KL25)	?-	None	0.9779	KL25_07_wcaJ,KL25_08_wzy,KL25_09_wfeD,KL25_10,KL25_11_wcuB,KL25_12_wzx	O5	O5	*	High	0.9417		aac(6')-Ib'.v1;aadA2^	-	-	-	-	ermB.v1*;mphA?	catA1^	-	sul1	-	-	dfrA12
ARLG-3630	Urine	SRR12509600	Crackle	201	146314	338841	5642600	no	-	ST258	1	2	8	14	ybt 10; ICEKp4	28-1LV	-	0	-	0	-	0	-	0	-	-	unknown (best match = KL74)	?-	None	0.9833	KL74_01_galF,KL74_02_cpsACP,KL74_03_wzi,KL74_08_wcuD,KL74_09_wcuE,KL74_16_gnd	O3b	O3b	*	High	0.917		aac(3)-IV;aac(6')-Ib'.v1;aadA2;aadA^;aph(4)-Ia;aph3-Ia.v1^	-	-	-	-	mphA	catA1^;cmlA1*	-	sul1;sul3	-	-	dfrA12
ARLG-3637	Blood	SRR12509601	Crackle	277	82663	291780	5319177	no	-	ST105	1	2	3	3	ybt 14; ICEKp5	151-1LV	-	0	-	0	-	0	-	0	-	wzi383	unknown (best match = KL102)	?-	None	0.9914	KL102_04_wza,KL102_05_wzb,KL102_06_wzc,KL102_07_wbaP,KL102_08_wzy,KL102_09,KL102_10,KL102_11,KL102_12,KL102_13,KL102_14,KL102_15_wzx	unknown (best match = O2v2)	unknown	?-	None	0.9837	O1/O2v2_05_wbbN,O1/O2v2_06_wbbO,O1/O2v2_07_kfoC,O1/O2v2_08_gmlC,O1/O2v2_09_gmlB	-	-	-	qnrS1	-	-	-	-	-	-	-	dfrA14.v2*
ARLG-3644	Urine	SRR12509602	Crackle	143	149643	409770	5739559	no	-	ST258	2	0	6	6	ybt 17; ICEKp10	251	clb 3	62	-	0	-	0	-	0	-	wzi168	KL25	?-	Good	0.9825	KL25_08_wzy,KL25_09_wfeD,KL25_11_wcuB	O5	O5	*	High	0.9418		aac(6')-Ib'.v1;aadA2^	-	-	-	-	mphA	catA1^	-	sul1	-	-	dfrA12
ARLG-3645	Urine	SRR12509604	Crackle	141	188682	513547	5488407	no	-	ST147	1	2	7	9	ybt 9; ICEKp3	183-2LV	-	0	-	0	-	0	-	0	-	wzi64	unknown (best match = KL64)	?-	None	0.9996	KL64_07_wzx,KL64_08_wcoV,KL64_09,KL64_10_wzy,KL64_11_wcoU,KL64_13_wcsF	O2v1	O2	none	Very high	0.9864		aadA*;aph(3')-VI	-	-	qnrS1	-	-	-	arr-3	sul1	-	-	-
ARLG-10777	Urine	SRR13320501	Crackle	168	203938	449952	5894312	no	-	ST258	2	2	4	3	ybt 17; ICEKp10	267-2LV	clb 3	19	-	0	-	0	-	0	-	wzi154	KL107	none	Very high	0.9998		O2v2	O2	none	Very high	0.9838		aac(6')-Ib'.v1*	-	-	-	-	-	-	-	-	-	-	-
ARLG-4564	Wound	SRR13320502	Crackle	100	136558	310611	5355176	no	-	ST258	0	2	3	2	-	0	-	0	-	0	-	0	-	0	-	wzi29	unknown (best match = KL106)	?-	Low	1	KL106_11_wzx,KL106_17	O2v2	O2	none	Very high	0.9848		aac(6')-Ib'.v1	-	-	-	-	-	-	-	-	-	-	-
ARLG-4848	Urine	SRR13320503	Crackle	132	291496	617419	5506516	no	-	ST16	0	1	8	12	-	0	-	0	-	0	-	0	-	0	-	wzi50	unknown (best match = KL51)	?-	None	0.9993	KL51_07_wcaJ,KL51_08_wcpB,KL51_09_wzy,KL51_11_wcpA,KL51_12_wzx	O3b	O3b	none	Very high	0.9908		aac(3)-IIa.v1^;aac(6')-Ib-cr.v2;strA.v1^;strB.v1	-	-	qnrB1.v2^	-	-	CatB4.v1	-	sul2	tet(A).v1	-	dfrA14.v2*
ARLG-4845	Blood	SRR13320504	Crackle	92	203938	444893	5438670	no	-	ST258	0	2	6	6	-	0	-	0	-	0	-	0	-	0	-	wzi29	KL106	?	Good	0.9998		O2v2	O2	none	Very high	0.9848		aac(6')-Ib'.v1;aadA2	-	-	-	-	-	-	-	sul1	-	-	-
ARLG-4839	Blood	SRR13320505	Crackle	99	217083	515931	5552873	no	-	ST307	0	2	7	7	-	0	-	0	-	0	-	0	-	0	-	wzi173	KL102	?-	Good	0.9927	KL102_07_wbaP	O2v2	O2	none	Very high	0.9845		strA.v1*;strB.v1*	-	-	-	-	-	-	-	sul2	-	-	dfrA14.v2*
ARLG-4837	Urine	SRR13320506	Crackle	79	205007	436445	5605057	no	-	ST914-1LV	0	0	5	6	-	0	-	0	-	0	-	0	-	0	-	wzi81	KL81	?-	Good	0.9962	KL81_11_wcuM,KL81_19_rmlD,KL81_20_rmlC	OL101	OL101	?-+*	Good	0.949	OL101_03_rfbD,OL101_04_rfbC	strA.v1;strB.v1	-	-	qnrB19^	-	-	-	-	sul1	tet(D)	-	dfrA22*
ARLG-3266	Lung	SRR13320507	Crackle	153	205727	450131	5862981	no	-	ST258	2	2	2	1	ybt 17; ICEKp10	267-1LV	clb 3	19	-	0	-	0	-	0	-	wzi154	KL107	?	Good	0.9998		O2v2	O2	none	Very high	0.9837		-	-	-	-	-	-	-	-	-	-	-	-
ARLG-8055	Urine	SRR13320508	Crackle	184	129666	331337	5670193	no	-	ST258	0	2	6	10	-	0	-	0	-	0	-	0	-	0	-	wzi154	KL107	none	Very high	0.9999		O2v2	O2	none	Very high	0.9837		aac(3)-IV;aac(6')-Ib'.v1;aadA2;aadA^;aph(4)-Ia	-	-	-	-	-	catA1^;cmlA1*	-	sul3	-	-	-
ARLG-3264	Lung	SRR13320510	Crackle	76	192376	927208	5367454	no	-	ST307	0	2	5	4	-	0	-	0	-	0	-	0	-	0	-	wzi173	KL102	none	Very high	0.9927		O2v2	O2	none	Very high	0.9845		aac(3)-IIa.v1	-	-	-	-	-	-	-	-	-	-	dfrA14.v2*
ARLG-8053	Lung	SRR13320511	Crackle	119	126390	367684	5380178	no	-	ST258	0	2	4	3	-	0	-	0	-	0	-	0	-	0	-	wzi154	KL107	none	Very high	0.9999		O2v2	O2	none	Very high	0.9838		aac(6')-Ib'.v1	-	-	-	-	-	-	-	-	-	-	-
ARLG-8050	Blood	SRR13320512	Crackle	175	185693	415506	5832893	no	-	ST37	0	2	11	19	-	0	-	0	-	0	-	0	-	0	-	wzi75	KL105	-	High	0.9997	KL105_11,KL105_13	O2v2	O2	none	Very high	0.9845		aac(6')-IIa.v2;aac(6')-Ib;aadA2*;armA;rmtF;strA.v1^;strB.v1	-	-	qnrB1.v1	-	mphE.v2;msrE*	catB11*	arr-2	sul1;sul2^	tet(A).v2^	-	dfrA1.v1*
ARLG-8048	Urine	SRR13320513	Crackle	93	192378	512622	5362327	no	-	ST307	0	2	5	4	-	0	-	0	-	0	-	0	-	0	-	wzi173	unknown (best match = KL102)	?-	None	0.9923	KL102_08_wzy,KL102_09,KL102_10,KL102_11,KL102_13	O2v2	O2	none	Very high	0.9845		aac(3)-IIa.v1	-	-	-	-	-	-	-	-	-	-	dfrA14.v2*
ARLG-8045	-	SRR13320514	Crackle	127	153776	362496	5607881	no	-	ST15	1	1	8	13	ybt 10; ICEKp4	162-1LV	-	0	-	0	-	0	-	0	-	wzi24	KL24	none	Very high	1		O1v1	O1	none	Very high	0.9852		aac(3)-IIa.v1^;aac(6')-Ib-cr.v2;aadA^;strA.v1^;strB.v1	-	-	-	-	-	CatB4.v1?	-	sul1^;sul2	tet(A).v1	-	dfrA15.v2
ARLG-8044	-	SRR13320515	Crackle	88	194285	537088	5474241	no	-	ST15	0	2	2	1	-	0	-	0	-	0	-	0	-	0	-	wzi93	KL112	none	Very high	0.9865		O1v1	O1	none	Very high	0.9852		-	-	-	-	-	-	-	-	-	-	-	-
ARLG-8043	Urine	SRR13320516	Crackle	120	129666	351251	5489741	no	-	ST258	0	2	5	5	-	0	-	0	-	0	-	0	-	0	-	wzi29	KL106	none	Very high	1		O2v2	O2	none	Very high	0.9848		aac(6')-Ib'.v1;aadA2*	-	-	-	-	-	-	-	sul1	-	-	-
ARLG-10779	-	SRR13320517	Crackle	152	205727	634044	5810541	no	-	ST258	2	2	2	1	ybt 17; ICEKp10	267-1LV	clb 3	19	-	0	-	0	-	0	-	wzi154	KL107	none	Very high	0.9999		O2v2	O2	none	Very high	0.9838		-	-	-	-	-	-	-	-	-	-	-	-
ARLG-10778	Lung	SRR13320518	Crackle	61	369569	772684	5374115	no	-	ST22	0	0	0	0	-	0	-	0	-	0	-	0	-	0	-	wzi349	KL147	?-	Good	0.9995	KL147_02_cpsACP,KL147_10_wcaO	O2v2	O2	none	Very high	0.984		-	-	-	-	-	-	-	-	-	-	-	-
ARLG-4874	Urine	SRR13320519	Crackle	116	227396	472859	5707014	no	-	ST15	2	2	4	3	ybt 17; ICEKp10	289-2LV	clb 3	17-2LV	-	0	-	0	-	0	-	wzi93	KL112	none	Very high	0.9865		O1v1	O1	none	Very high	0.9852		-	-	-	-	-	mphA	-	-	-	-	-	dfrA14.v2*
ARLG-4862	Lung	SRR13320520	Crackle	132	263201	474635	5582757	no	-	ST258	0	2	7	7	-	0	-	0	-	0	-	0	-	0	-	wzi29	KL106	?	Good	0.9998		O2v2	O2	none	Very high	0.9848		aac(6')-Ib'.v1;aadA2^	-	-	-	-	mphA	catA1^	-	sul1	-	-	dfrA12
ARLG-3228	Urine	SRR13320521	Crackle	100	234061	706399	5452317	no	-	ST551	0	2	9	13	-	0	-	0	-	0	-	0	-	0	-	wzi18	KL10	?-	Good	0.9622	KL10_07_wbaP	O1v1	O1	?-	Good	0.9807	O1/O2v1_06_wbbO	aac(3)-IIa.v1^;aac(6')-Ib-cr.v2;strA.v1^;strB.v1	-	-	qnrB1.v2^	-	-	CatB4.v1	-	sul2	tet(A).v1	-	dfrA14.v2*
ARLG-3190	Wound	SRR13320522	Crackle	159	214822	449952	5892947	no	-	ST258	2	2	3	2	ybt 17; ICEKp10	267-2LV	clb 3	19	-	0	-	0	-	0	-	wzi154	KL107	none	Very high	0.9998		O2v2	O2	none	Very high	0.9838		-	-	-	-	-	-	-	-	-	-	-	-
ARLG-7813	Urine	SRR14449312	Crackle	161	137721	384782	5464660	no	-	ST258	0	2	8	14	-	0	-	0	-	0	-	0	-	0	-	wzi154	KL107	none	Very high	0.9997		O2v2	O2	none	Very high	0.9837		aac(3)-IV;aac(6')-Ib'.v1;aadA2;aph(4)-Ia;strA.v1*;strB.v1	-	-	-	-	-	cmlA1*	-	sul2;sul3	-	-	dfrA14.v2*
ARLG-7810	Urine	SRR14449313	Crackle	113	168922	349556	5445049	no	-	ST37	0	0	5	7	-	0	-	0	-	0	-	0	-	0	-	-	KL111	none	Very high	0.9944		O3b	O3b	none	Very high	0.9886		aadA2	-	-	-	-	-	catII.2*;cmlA4*	-	sul1;sul2	tet(D)	-	dfrA15.v2*
ARLG-7808	Urine	SRR14449315	Crackle	182	156584	536204	5735664	no	-	ST268	0	2	7	10	-	0	-	0	-	0	-	0	-	0	-	wzi95	KL20	none	Very high	0.9995		O2v1	O2	none	Very high	0.9897		aac(6')-Ib-cr.v2;aadA16*	-	-	qnrB19^;qnrB6^	-	-	-	arr-3	sul1;sul1	tet(A).v1*	-	dfrA27
ARLG-7807	Lung	SRR14449316	Crackle	230	115167	270121	5618908	no	-	ST13	2	1	9	10	-	0	clb 3	19-2LV	-	0	-	0	-	0	-	wzi40	KL3	?	Good	0.9998		O1/O2v2	unknown	?-	Good	0.9872	O1/O2v2_04_glf,O1/O2v2_09_gmlB	aac(6')-Ib-cr.v1^;aadA2^;aph3-Ia.v1^	-	-	-	-	mphA	CatB4.v1?	-	sul1	-	-	dfrA12
ARLG-7802	Urine	SRR14449317	Crackle	118	198110	371245	5464732	no	-	ST14	0	2	6	9	-	0	-	0	-	0	-	0	-	0	-	wzi2	unknown (best match = KL2)	?-	None	0.9972	KL2_07,KL2_08,KL2_09,KL2_10,KL2_13	O1v1	O1	none	Very high	0.9999		aac(6')-Ib'.v1*;aadA*;strA.v1^;strB.v1	-	-	-	-	-	-	-	sul2	-	-	dfrA14.v2*
ARLG-7801	Blood	SRR14449318	Crackle	296	97810	243868	5722261	no	-	ST1061	0	2	5	5	-	0	-	0	-	0	-	0	-	0	-	wzi149	unknown (best match = KL62)	?-	None	0.9933	KL62_06_wzc,KL62_11_wzy,KL62_12,KL62_13,KL62_14,KL62_15_wzx	unknown (best match = O1/O2v2)	unknown	?-	Low	0.9844	O1/O2v2_07_kfoC,O1/O2v2_10_gmlA	ant(2'')-Ia	-	-	qnrS1	-	-	-	-	sul1	-	-	-
ARLG-7799	Urine	SRR14449319	Crackle	283	125024	286997	5631927	no	-	ST258	0	2	4	3	-	0	-	0	-	0	-	0	-	0	-	wzi154	KL107	?-	Good	0.9997	KL107_10	O2v2	O2	?-	Good	0.9836	O1/O2v2_06_wbbO	aac(6')-Ib'.v1	-	-	-	-	-	catA1^	-	-	-	-	-
ARLG-7798	Wound	SRR14449320	Crackle	182	135321	447754	5509624	no	-	ST340	0	2	6	7	-	0	-	0	-	0	-	0	-	0	-	wzi56	unknown (best match = KL55)	?-*	None	0.9622	KL55_08_wcaJ,KL55_11_wzy,KL55_12_wcpJ,KL55_13_wzx	O3b	O3b	?-	Good	0.992	O3b_06_wbdA	aac(3)-IV;aadA2^;aph(4)-Ia	-	-	-	-	-	-	-	sul1	-	-	dfrA12
ARLG-7794	Urine	SRR14449322	Crackle	140	156033	347523	5499520	no	-	ST540	0	1	6	7	-	0	-	0	-	0	-	0	-	0	-	wzi13	KL13	none	Very high	0.9998		O1v1	O1	none	Very high	0.9867		strA.v1^;strB.v1	-	-	qnrD1	-	-	-	-	sul2	-	-	dfrA14.v2*
ARLG-7791	Lung	SRR14449323	Crackle	110	149639	276970	5468482	no	-	ST258	1	2	3	3	ybt 17; ICEKp10	267	-	0	-	0	-	0	-	0	-	wzi29	KL106	?	Good	1		O2v2	O2	-	High	0.9847	O1/O2v2_05_wbbN	-	-	-	qnrD1	-	-	-	-	-	-	-	-
ARLG-7784	Lung	SRR14449324	Crackle	94	194949	578625	5725093	no	-	ST133	2	2	4	4	ybt 17; ICEKp10	267	clb 3	19	-	0	-	0	-	0	-	wzi180	KL116	-	High	0.9997	KL116_17_wcpG	O1v1	O1	none	Very high	0.9864		aac(6')-Ib'.v1	-	-	qnrS1	-	-	-	-	-	-	-	-
ARLG-7782	-	SRR14449326	Crackle	106	152207	645243	5520857	no	-	ST258	1	2	4	6	ybt 10; ICEKp4	28	-	0	-	0	-	0	-	0	-	wzi154	KL107	none	Very high	0.9999		O2v2	O2	none	Very high	0.9837		aac(3)-IV;aadA2;aadA^;aph(4)-Ia	-	-	-	-	-	cmlA1*	-	-	-	-	-
ARLG-7781	-	SRR14449327	Crackle	95	154281	650079	5522984	no	-	ST258	1	2	4	6	ybt 10; ICEKp4	28	-	0	-	0	-	0	-	0	-	wzi154	KL107	none	Very high	0.9999		O2v2	O2	none	Very high	0.9837		aac(3)-IV;aadA2;aadA^;aph(4)-Ia	-	-	-	-	-	cmlA1*	-	-	-	-	-
ARLG-7779	Lung	SRR14449328	Crackle	467	100690	240887	5890406	no	-	ST258	1	2	7	11	ybt 16; ICEKp12	294	-	0	-	0	-	0	-	0	-	wzi154	unknown (best match = KL107)	?-	Low	0.9999	KL107_09,KL107_10	O2v2	O2	none	Very high	0.9837		aac(3)-IV;aadA2;aadA^;aph(4)-Ia;aph3-Ia.v1^	-	-	-	-	mphA	catA1^;cmlA1*	-	sul1	-	-	dfrA12
ARLG-7778	Lung	SRR14449329	Crackle	125	146828	340403	5736642	no	-	ST258	1	2	7	7	ybt 16; ICEKp12	294	-	0	-	0	-	0	-	0	-	wzi154	KL107	none	Very high	0.9998		O2v2	O2	none	Very high	0.9837		aac(6')-Ib'.v1;aadA2^	-	-	-	-	mphA	catA1^	-	sul1	-	-	dfrA12
ARLG-7776	Urine	SRR14449330	Crackle	95	221481	514493	5585766	no	-	ST16	1	2	8	8	ybt 10; ICEKp4	91-1LV	-	0	-	0	-	0	-	0	-	wzi50	KL51	none	Very high	0.9994		O3b	O3b	none	Very high	0.9908		aadA2^	-	-	qnrS1	-	mphA	-	-	sul1	-	-	dfrA12
ARLG-7775	Lung	SRR14449331	Crackle	298	71902	211553	5794045	no	-	ST258	2	2	9	15	ybt 17; ICEKp10	251	clb 3	62-1LV	-	0	-	0	-	0	-	wzi154	unknown (best match = KL107)	?-+	None	0.9998	KL107_07_wbaP,KL107_08,KL107_09,KL107_10,KL107_16_ugd	unknown (best match = O2v2)	unknown	?-	None	0.9833	O1/O2v2_01_wzm,O1/O2v2_06_wbbO,O1/O2v2_07_kfoC,O1/O2v2_08_gmlC,O1/O2v2_09_gmlB,O1/O2v2_10_gmlA	aac(6')-Ib'.v1;aadA*;aadA2;aph3-Ia.v1^;strA.v1^;strB.v1	-	-	-	-	mphA	catA1^	-	sul1;sul2	-	-	dfrA12;dfrA14.v2*
ARLG-7774	Urine	SRR14449332	Crackle	172	115770	270573	5739492	no	-	ST258	0	2	7	8	-	0	-	0	-	0	-	0	-	0	-	wzi154	KL107	none	Very high	0.9998		O2v2	O2	none	Very high	0.9838		aac(6')-Ib'.v1;aadA2^	-	-	-	-	mphA	catA1^	-	sul1	-	-	dfrA12;dfrA14.v2*
ARLG-7773	Lung	SRR14449333	Crackle	202	118027	327626	5671474	no	-	ST340	0	2	7	14	-	0	-	0	-	0	-	0	-	0	-	wzi56	KL55	?-	Good	0.9627	KL55_02_cpsACP	O3b	O3b	none	Very high	0.9921		aac(3)-IV;aac(6')-Ib'.v1;aadA2;aadA^;aph(4)-Ia*;aph3-Ia.v1^	-	-	qnrB19^;qnrS1	-	mphA	cmlA1*	-	sul1;sul3	-	-	dfrA12
ARLG-7772	Urine	SRR14449334	Crackle	143	139053	351094	5776394	no	-	ST258	1	2	8	13	ybt 16; ICEKp12	294	-	0	-	0	-	0	-	0	-	wzi154	KL107	none	Very high	0.9998		O2v2	O2	none	Very high	0.9837		aac(3)-IV;aac(6')-Ib'.v1;aadA2;aadA^;aph(4)-Ia;aph3-Ia.v1^	-	-	-	-	mphA	catA1^;cmlA1*	-	sul1	-	-	dfrA12
ARLG-7771	Lung	SRR14449335	Crackle	150	130603	351094	5775602	no	-	ST258	1	3	8	11	ybt 16; ICEKp12	294	-	0	-	0	-	0	-	0	-	wzi154	KL107	none	Very high	0.9999		O2v2	O2	none	Very high	0.9837		aac(3)-IV;aadA2;aadA^;aph(4)-Ia;aph3-Ia.v1^	-	-	-	-	mphA	catA1^;cmlA1*	-	sul1	-	-	dfrA12
ARLG-7768	Urine	SRR14449337	Crackle	156	152205	456023	5776730	no	-	ST258	1	2	7	11	ybt 16; ICEKp12	294	-	0	-	0	-	0	-	0	-	wzi154	KL107	none	Very high	0.9999		O2v2	O2	none	Very high	0.9837		aac(3)-IV;aadA2;aadA^;aph(4)-Ia;aph3-Ia.v1^	-	-	-	-	mphA	catA1^;cmlA1*	-	sul1	-	-	dfrA12
ARLG-7735	Blood	SRR14449338	Crackle	235	90180	280375	5352117	no	-	ST258	0	2	5	6	-	0	-	0	-	0	-	0	-	0	-	wzi154	unknown (best match = KL107)	?-	None	0.9996	KL107_04_wza,KL107_07_wbaP,KL107_09,KL107_10	unknown (best match = OL102)	unknown	-*	None	0.8802	OL102_05_wbbL,OL102_06_rhamnan,OL102_07_wzm,OL102_08_wzt	aac(6')-Ib'.v1*;aadA*	-	-	-	-	-	-	-	-	-	-	-
ARLG-7729	Urine	SRR14449339	Crackle	321	45549	137602	5493024	no	-	ST17	1	2	5	5	ybt 10; ICEKp4	91-2LV	-	0	-	0	-	0	-	0	-	wzi141	unknown (best match = KL25)	?-	None	0.988	KL25_04_wza,KL25_05_wzb,KL25_06_wzc,KL25_07_wcaJ,KL25_08_wzy,KL25_09_wfeD,KL25_10,KL25_11_wcuB,KL25_12_wzx	O5	O5	*	High	0.942		-	-	-	qnrS1	-	-	-	-	-	-	-	dfrA14.v2*
ARLG-7728	Blood	SRR14449340	Crackle	244	146244	349571	5978470	no	-	ST11	2	2	8	8	ybt 17; ICEKp10	267-2LV	clb 3	19	-	0	-	0	-	0	-	wzi27	KL27	?-	Good	1	KL27_07_wcaJ	O2v2	O2	none	Very high	0.9844		aadA2^;aph3-Ia.v1^	-	-	-	-	mphA	-	-	sul1	-	-	dfrA12
ARLG-7724	-	SRR14449341	Crackle	87	273979	745146	5376778	no	-	ST16	1	1	2	2	ybt 10; ICEKp4	91-2LV	-	0	-	0	-	0	-	0	-	wzi50	KL51	-	High	0.9994	KL51_14_wcoZ	O3b	O3b	none	Very high	0.9908		-	-	-	qnrD1	-	-	-	-	-	-	-	-
ARLG-7722	-	SRR14449343	Crackle	78	198691	514087	5495384	no	-	ST147	1	2	7	9	ybt 9; ICEKp3	183-2LV	-	0	-	0	-	0	-	0	-	wzi64	KL64	none	Very high	0.9999		O2v1	O2	none	Very high	0.9864		aadA*;aph(3')-VI	-	-	qnrS1	-	-	-	arr-3	sul1	-	-	-
ARLG-7721	Blood	SRR14449344	Crackle	117	205928	492293	5484359	no	-	ST16	0	2	7	10	-	0	-	0	-	0	-	0	-	0	-	wzi50	KL51	-	High	0.9993	KL51_14_wcoZ	O3b	O3b	none	Very high	0.9908		aac(6')-Ib'.v1*;aadA*;strA.v1^;strB.v1	-	-	-	-	mphA	-	-	sul2	-	-	dfrA14.v2*
ARLG-7720	Urine	SRR14449345	Crackle	128	139053	322873	5744804	no	-	ST258	2	2	9	9	ybt 17; ICEKp10	251-1LV	clb 3	62	-	0	-	0	-	0	-	wzi168	KL25	-	High	0.9826	KL25_09_wfeD	O5	O5	*	High	0.9418		aac(6')-Ib'.v1;aadA2^	-	-	-	-	mphA	catA1^	-	sul1	-	-	dfrA12
ARLG-7719	Lung	SRR14449346	Crackle	162	130066	331225	5567617	no	-	ST258	0	2	4	3	-	0	-	0	-	0	-	0	-	0	-	wzi154	KL107	none	Very high	1		O2v2	O2	none	Very high	0.9838		aac(6')-Ib'.v1	-	-	-	-	-	catA1^	-	-	-	-	-
ARLG-7718	Blood	SRR14449348	Crackle	153	124234	297791	5670616	no	-	ST258	2	2	7	10	ybt 17; ICEKp10	289-1LV	clb 3	17-1LV	-	0	-	0	-	0	-	wzi154	KL107	?	Good	0.9997		O2v2	O2	?-	Good	0.9836	O1/O2v2_01_wzm,O1/O2v2_06_wbbO,O1/O2v2_08_gmlC	aac(6')-Ib'.v1;aadA*;strA.v1^;strB.v1	-	-	-	-	-	-	-	sul2	-	-	dfrA14.v2*
ARLG-7717	Urine	SRR14449349	Crackle	128	142425	350524	5668211	no	-	ST258	2	2	6	9	ybt 17; ICEKp10	289-1LV	clb 3	17-1LV	-	0	-	0	-	0	-	wzi154	KL107	?-	Good	0.9999	KL107_10	O2v2	O2	?-	Good	0.9836	O1/O2v2_01_wzm,O1/O2v2_06_wbbO	aac(6')-Ib'.v1;aadA*;strA.v1^;strB.v1	-	-	-	-	-	-	-	sul2	-	-	dfrA14.v2*
ARLG-7716	Urine	SRR14449350	Crackle	118	129931	301695	5318792	no	-	ST39	0	2	5	5	-	0	-	0	-	0	-	0	-	0	-	wzi83	KL23	?-	Good	0.999	KL23_02_cpsACP,KL23_09_wckU	O1v2	O1	none	Very high	0.9847		strA.v1^;strB.v1	-	-	-	-	-	-	-	sul2	-	-	dfrA14.v2*
ARLG-7714	Blood	SRR14449351	Crackle	131	122249	376069	5651132	no	-	ST258	2	2	6	6	ybt 17; ICEKp10	289-1LV	clb 3	17-1LV	-	0	-	0	-	0	-	wzi154	KL107	none	Very high	0.9999		O2v2	O2	?-	Good	0.9838	O1/O2v2_05_wbbN	aadA*	-	-	-	-	-	-	-	sul2	-	-	dfrA14.v2*
ARLG-7713	Lung	SRR14449352	Crackle	189	126577	270409	5777680	no	-	ST258	2	2	6	10	ybt 17; ICEKp10	289-1LV	clb 3	17-1LV	-	0	-	0	-	0	-	wzi154	KL107	none	Very high	0.9999		O2v2	O2	?-	Good	0.9836	O1/O2v2_05_wbbN	aac(6')-Ib'.v1;aadA*;aph3-Ia.v1^;strA.v1^;strB.v1	-	-	-	-	-	-	-	sul2	-	-	dfrA14.v2*
ARLG-7712	Wound	SRR14449353	Crackle	148	136089	292598	5609569	no	-	ST258	2	2	6	8	ybt 17; ICEKp10	289	clb 3	17-1LV	-	0	-	0	-	0	-	wzi154	KL107	?	Good	0.9999		O2v2	O2	none	Very high	0.9838		aac(6')-Ib'.v1*;aadA*;strA.v1^;strB.v1	-	-	-	-	-	-	-	sul2	-	-	dfrA14.v2*
ARLG-7711	Lung	SRR14449354	Crackle	285	99007	225586	5796001	no	-	ST258	2	2	6	10	ybt 17; ICEKp10	289	clb 3	17-1LV	-	0	-	0	-	0	-	wzi154	KL107	?-	Good	0.9999	KL107_09,KL107_10	O2v2	O2	?-	Good	0.9838	O1/O2v2_03_wbbM	aac(6')-Ib'.v1;aadA*;aph3-Ia.v1^;strA.v1^;strB.v1	-	-	-	-	-	-	-	sul2	-	-	dfrA14.v2*
ARLG-7709	Blood	SRR14449355	Crackle	138	137721	312643	5620824	no	-	ST258	0	2	8	8	-	0	-	0	-	0	-	0	-	0	-	wzi154	unknown (best match = KL107)	?-	Low	0.9887	KL107_01_galF,KL107_02_cpsACP	O2v2	O2	?-	Good	0.9837	O1/O2v2_06_wbbO	strA.v1^;strB.v1	-	-	-	-	mphA	catA1^	-	sul2	-	-	dfrA14.v2*
ARLG-7708	Urine	SRR14449356	Crackle	82	206557	514046	5500221	no	-	ST147	1	2	7	9	ybt 9; ICEKp3	183-2LV	-	0	-	0	-	0	-	0	-	wzi64	KL64	none	Very high	0.9999		O2v1	O2	none	Very high	0.9864		aadA*;aph(3')-VI	-	-	qnrS1	-	-	-	arr-3	sul1	-	-	-
ARLG-7705	Urine	SRR14449357	Crackle	78	237975	1133851	5410571	no	-	ST37	0	2	5	9	-	0	-	0	-	0	-	0	-	0	-	wzi96	KL38	none	Very high	0.9969		O3b	O3b	none	Very high	0.993		aph(3')-Ia;strA.v1;strB.v1	-	-	qnrB1.v1	-	-	-	-	-	-	tmexC1*;tmexD1*;toprJ1^	-
ARLG-7703	Lung	SRR14449359	Crackle	225	87003	215580	5813853	yes (1)	ambiguous_bases	ST15	1	1	6	7	ybt 10; ICEKp4	28	-	0	-	0	-	0	-	0	-	wzi24	unknown (best match = KL24)	?-	None	0.9998	KL24_07_wcuD,KL24_11_wcaJ,KL24_13_wcuG,KL24_14_wzy,KL24_15_wzx	O1v1	O1	none	Very high	0.9851		aac(6')-Ib-cr.v2;aph3-Ia.v1^	-	-	-	-	-	CatB4.v1?	-	-	tet(A).v1	-	-
ARLG-7700	Urine	SRR14449360	Crackle	121	203126	443064	5725086	no	-	ST45	1	2	2	2	ybt 10; ICEKp4	78	-	0	-	0	-	0	-	0	-	wzi101	KL24	none	Very high	0.9902		O2v1	O2	none	Very high	0.9876		-	-	-	qnrS1	-	-	-	-	-	-	-	-
ARLG-7697	-	SRR14449361	Crackle	300	127046	323268	5795696	no	-	ST258	2	2	8	11	ybt 17; ICEKp10	289-1LV	clb 3	17-1LV	-	0	-	0	-	0	-	wzi154	KL107	?-	Good	0.9999	KL107_10	O2v2	O2	?-	Good	0.9838	O1/O2v2_05_wbbN	aac(6')-Ib'.v1;aadA*;strA.v1^;strB.v1	-	-	-	-	-	-	-	sul2	tet(A).v1	-	dfrA14.v2*
ARLG-7696	Urine	SRR14449362	Crackle	213	110219	352717	5654538	no	-	ST258	0	2	7	8	-	0	-	0	-	0	-	0	-	0	-	wzi154	KL107	?-	Good	0.9999	KL107_09,KL107_10	O2v2	O2	none	Very high	0.9838		aac(6')-Ib'.v1;aadA2^;aph3-Ia.v1^	-	-	-	-	mphA	catA1^	-	sul1	-	-	dfrA12
ARLG-7692	Urine	SRR14449363	Crackle	172	130607	249697	5593977	no	-	ST258	0	2	8	10	-	0	-	0	-	0	-	0	-	0	-	wzi154	KL107	none	Very high	0.9999		O2v2	O2	none	Very high	0.9835		aac(6')-Ib'.v1;aadA*;aadA2^	-	-	qnrB19^	-	-	catA1^	-	sul1	tet(D)	-	dfrA12
ARLG-7688	Urine	SRR14449364	Crackle	191	89381	297531	5555457	no	-	ST307	0	2	9	12	-	0	-	0	-	0	-	0	-	0	-	wzi173	unknown (best match = KL102)	?-	None	0.991	KL102_06_wzc,KL102_08_wzy,KL102_09,KL102_10,KL102_11,KL102_12,KL102_13,KL102_14,KL102_15_wzx	O2v2	O2	?-	Good	0.9845	O1/O2v2_01_wzm,O1/O2v2_07_kfoC,O1/O2v2_08_gmlC	aac(3)-IIa.v1^;aac(6')-Ib-cr.v2;strA.v1^;strB.v1	-	-	qnrB1.v2^	-	-	CatB4.v1?	-	sul2	tet(A).v1	-	dfrA14.v2*
ARLG-7687	Lung	SRR14449365	Crackle	164	150717	371707	5535053	no	-	ST307	1	1	6	8	ybt 16; ICEKp12	277-2LV	-	0	-	0	-	0	-	0	-	wzi173	unknown (best match = KL102)	?-	None	0.9925	KL102_07_wbaP,KL102_08_wzy,KL102_09,KL102_10,KL102_11,KL102_13,KL102_14,KL102_15_wzx	O2v2	O2	?-	Good	0.9844	O1/O2v2_05_wbbN,O1/O2v2_08_gmlC,O1/O2v2_10_gmlA	aac(3)-IIa.v1^;strA.v1^;strB.v1	-	-	qnrB1.v2^	-	-	-	-	sul2	-	-	dfrA14.v2*
ARLG-7683	Wound	SRR14449366	Crackle	140	118028	356850	5821291	no	-	ST11	4	1	8	10	ybt 9; ICEKp3	192-1LV	-	0	iuc 1	1	-	0	rmp 1; KpVP-1	40-1LV	rmpA2_3-47%	wzi64	KL64	none	Very high	0.9991		O2v1	O2	none	Very high	0.9865		aadA2;rmtB	-	fosA3	qnrS1	-	-	-	-	sul2	tet(A).v1	-	dfrA14.v2*
ARLG-7677	Urine	SRR14449367	Crackle	159	127743	457392	5628287	no	-	ST258	0	3	9	9	-	0	-	0	-	0	-	0	-	0	-	wzi29	KL106	?	Good	0.9988		O2v2	O2	none	Very high	0.9847		aadA2;aph3-Ia.v1^	-	-	qnrB19^	-	mphA	catA1^	-	sul1	-	-	dfrA12
ARLG-7675	Urine	SRR14449368	Crackle	173	100685	363625	5528941	no	-	ST15	0	2	7	7	-	0	-	0	-	0	-	0	-	0	-	wzi24	unknown (best match = KL24)	?-	None	1	KL24_06_wzc,KL24_08_wcuC,KL24_13_wcuG,KL24_14_wzy,KL24_15_wzx	O1v1	O1	?-	Good	0.9846	O1/O2v1_06_wbbO	aadA2^	-	-	-	-	-	catA1^	-	sul1	-	-	dfrA12;dfrA16.v2
ARLG-7674	Urine	SRR14449370	Crackle	157	110319	358698	5702428	no	-	ST258	2	3	9	10	ybt 17; ICEKp10	251-2LV	clb 3	62-2LV	-	0	-	0	-	0	-	wzi154	KL107	?	Good	0.9999		O2v2	O2	-	High	0.9837	O1/O2v2_07_kfoC	aac(6')-Ib'.v1;aadA2^;aph3-Ia.v1^	-	-	-	-	mphA	catA1*	-	sul1	-	-	dfrA12;dfrA14.v2*
ARLG-7673	Lung	SRR14449371	Crackle	302	104634	286003	5683461	no	-	ST258	2	2	6	9	ybt 17; ICEKp10	289	clb 3	17-1LV	-	0	-	0	-	0	-	wzi154	KL107	?	Good	0.9997		O2v2	O2	none	Very high	0.9838		aac(6')-Ib'.v1;aadA*;strA.v1^;strB.v1	-	-	-	-	-	-	-	sul2	-	-	dfrA14.v2*
ARLG-7672	Urine	SRR14449372	Crackle	141	146315	457397	5703289	no	-	ST258	2	2	6	10	ybt 17; ICEKp10	251	clb 3	62-1LV	-	0	-	0	-	0	-	wzi154	KL107	none	Very high	0.9999		O2v2	O2	none	Very high	0.9838		aac(6')-Ib'.v1;aadA*;aadA2;strA.v1^;strB.v1	-	-	-	-	-	-	-	sul1;sul2	-	-	dfrA14.v2*
ARLG-7671	Urine	SRR14449373	Crackle	91	180747	466985	5553251	no	-	ST2217	0	1	8	12	-	0	-	0	-	0	-	0	-	0	-	-	KL13	none	Very high	0.9863		O3b	O3b	none	Very high	0.9915		aac(3)-IIa.v1^;aac(6')-Ib-cr.v2;strA.v1^;strB.v1	-	-	qnrB1.v2^	-	-	CatB4.v1?	-	sul2	tet(A).v1	-	dfrA14.v2*
ARLG-7668	Blood	SRR14449374	Crackle	96	243266	382236	5414539	no	-	ST14	0	0	0	0	-	0	-	0	-	0	-	0	-	0	-	wzi2	KL2	none	Very high	0.9975		O1v1	O1	none	Very high	0.9999		-	-	-	-	-	-	-	-	-	-	-	-
ARLG-7667	Blood	SRR14449375	Crackle	154	122299	324683	5613933	no	-	ST551	0	1	8	13	-	0	-	0	-	0	-	0	-	0	-	wzi18	KL10	?-	Good	0.9663	KL10_09_wclP	O1/O2v1	unknown	none	Very high	0.9804		aac(3)-IIa.v1^;aac(6')-Ib-cr.v2;strA.v1^;strB.v1	-	-	qnrB1.v2^	-	-	CatB4.v1?;floR.v1*	-	sul2	tet(A).v1	-	dfrA14.v2*
ARLG-7662	Lung	SRR14449376	Crackle	355	191694	553098	5984964	no	-	ST129	0	2	8	14	-	0	-	0	-	0	-	0	-	0	-	wzi105	KL108	none	Very high	0.9999		O1v2	O1	none	Very high	0.9896		aadA2;ant(2'')-Ia	-	-	qnrA1	-	mphE.v2;msrE	catA1^;catB11;catB3.v2;cmlA6*	-	-	tet(D)	-	dfrA19*
ARLG-7661	Lung	SRR14449377	Crackle	265	138696	440115	6113656	no	-	ST258	2	2	9	17	ybt 17; ICEKp10	251	clb 3	62-1LV	-	0	-	0	-	0	-	wzi154	KL107	none	Very high	0.9999		O2v2	O2	none	Very high	0.9838		aac(3)-IV;aadA*;aadA2;aph(4)-Ia;aph3-Ia.v1^;strA.v1^;strB.v1	-	-	-	-	mphA	catA1^	-	sul1;sul2;sul3	-	-	dfrA12;dfrA14.v2*
ARLG-7660	Wound	SRR14449378	Crackle	200	141869	429651	5938297	no	-	ST15	1	2	9	17	ybt 16; ICEKp12	277-1LV	-	0	-	0	-	0	-	0	-	wzi93	KL112	none	Very high	0.9865		O1v1	O1	none	Very high	0.9851		aac(6')-Ib-cr.v2;aadA2^;armA;strA.v1;strB.v1	-	-	qnrB1.v2^;qnrS1	-	mphE.v2;msrE	CatB4.v1?;catA1^	-	sul1	-	-	dfrA12
ARLG-7659	Urine	SRR14449379	Crackle	172	130089	345529	5625887	no	-	ST258	0	2	7	13	-	0	-	0	-	0	-	0	-	0	-	wzi29	KL106	?	Good	0.9988		O2v2	O2	none	Very high	0.9848		aac(3)-IV;aac(6')-Ib'.v1;aadA2;aadA^;aph(4)-Ia;aph3-Ia.v1^	-	-	-	-	mphA	catA1^;cmlA1*	-	sul1;sul3	-	-	dfrA12
ARLG-7656	Urine	SRR14449382	Crackle	176	83002	280146	5331366	no	-	ST258	0	2	7	7	-	0	-	0	-	0	-	0	-	0	-	wzi29	unknown (best match = KL106)	?-	None	0.9999	KL106_06_wzc,KL106_07_wzy,KL106_09,KL106_10_wecB,KL106_12,KL106_17	O2v2	O2	?-	Good	0.9848	O1/O2v2_06_wbbO,O1/O2v2_08_gmlC	aac(6')-Ib'.v1;aadA2^	-	-	-	-	mphA	-	-	sul1	-	-	dfrA12
ARLG-7654	Wound	SRR14449383	Crackle	221	69917	184735	5485620	no	-	ST258	0	2	8	8	-	0	-	0	-	0	-	0	-	0	-	wzi29	unknown (best match = KL106)	?-	None	0.9984	KL106_06_wzc,KL106_07_wzy,KL106_08,KL106_09,KL106_10_wecB,KL106_11_wzx,KL106_14,KL106_17	O2v2	O2	?-	Good	0.9846	O1/O2v2_08_gmlC	aac(6')-Ib'.v1;aadA2^	-	-	-	-	mphA	catA1^	-	sul1	-	-	dfrA12
ARLG-7653	Wound	SRR14449384	Crackle	126	147429	326666	5414078	no	-	ST258	0	2	7	7	-	0	-	0	-	0	-	0	-	0	-	wzi29	KL106	none	Very high	1		O2v2	O2	none	Very high	0.9848		aac(6')-Ib'.v1;aadA2^	-	-	-	-	mphA	-	-	sul1	-	-	dfrA12
ARLG-7652	Wound	SRR14449385	Crackle	192	147072	283142	5608309	no	-	ST258	0	2	8	9	-	0	-	0	-	0	-	0	-	0	-	wzi29	KL106	?-	Good	0.9987	KL106_07_wzy,KL106_15_rfbp	O2v2	O2	none	Very high	0.9847		aac(6')-Ib'.v1;aadA2^;aph3-Ia.v1*?	-	-	-	-	mphA	catA1^	-	sul1	-	-	dfrA12
ARLG-7651	-	SRR14449386	Crackle	170	129797	270672	5638443	no	-	ST258	0	2	8	13	-	0	-	0	-	0	-	0	-	0	-	wzi29	KL106	?	Good	0.9988		O2v2	O2	none	Very high	0.9847		aac(3)-IV;aac(6')-Ib'.v1;aadA2;aadA^;aph(4)-Ia;aph3-Ia.v1^	-	-	-	-	mphA	cmlA1*	-	sul1;sul3	-	-	dfrA12
ARLG-7650	Blood	SRR14449387	Crackle	98	155377	395810	5381585	no	-	ST258	0	2	3	2	-	0	-	0	-	0	-	0	-	0	-	wzi29	KL106	?-	Good	0.9998	KL106_15_rfbp	O2v2	O2	none	Very high	0.9848		aac(6')-Ib'.v1	-	-	-	-	-	-	-	-	-	-	-
ARLG-7648	Urine	SRR14449452	Crackle	164	130089	345529	5607178	no	-	ST258	0	2	7	13	-	0	-	0	-	0	-	0	-	0	-	wzi29	KL106	?	Good	0.9988		O2v2	O2	none	Very high	0.9848		aac(3)-IV;aac(6')-Ib'.v1;aadA2;aadA^;aph(4)-Ia;aph3-Ia.v1^	-	-	-	-	mphA	catA1^;cmlA1*	-	sul1;sul3	-	-	dfrA12
ARLG-7647	Blood	SRR14449453	Crackle	135	152204	457397	5801085	no	-	ST258	2	3	4	2	ybt 17; ICEKp10	251-2LV	clb 3	62	-	0	-	0	-	0	-	wzi154	KL107	none	Very high	0.9999		O1v2	O1	none	Very high	0.9837		aac(6')-Ib'.v1	-	-	-	-	-	-	-	-	-	-	-
ARLG-7646	Urine	SRR14449454	Crackle	219	104253	252266	5573218	no	-	ST258	0	2	8	9	-	0	-	0	-	0	-	0	-	0	-	wzi29	KL106	?-	Good	0.9995	KL106_07_wzy,KL106_17	O2v2	O2	none	Very high	0.9847		aac(6')-Ib'.v1;aadA2^;aph3-Ia.v1*?	-	-	-	-	mphA	catA1^	-	sul1	-	-	dfrA12
ARLG-7645	Urine	SRR14449455	Crackle	99	275176	1055477	5440906	no	-	ST16	0	1	7	6	-	0	-	0	-	0	-	0	-	0	-	wzi110	KL149	none	Very high	0.9998		O4	O4	none	Very high	0.997		aac(6')-Ib-cr.v2	-	-	qnrB1.v2^	-	-	CatB4.v1?	-	-	tet(A).v1	-	-
ARLG-7644	Wound	SRR14449457	Crackle	148	129689	247461	5532384	no	-	ST258	0	2	6	9	-	0	-	0	-	0	-	0	-	0	-	wzi29	KL106	?	Good	0.9988		O2v2	O2	none	Very high	0.9848		aac(3)-IV;aac(6')-Ib'.v1;aadA2;aadA^;aph(4)-Ia	-	-	-	-	-	cmlA1*	-	sul3	-	-	-
ARLG-7643	Wound	SRR14449458	Crackle	204	143132	287044	5587285	no	-	ST258-1LV	0	2	8	9	-	0	-	0	-	0	-	0	-	0	-	wzi29	KL106	?	Good	0.9987		O2v2	O2	none	Very high	0.9847		aac(6')-Ib'.v1;aadA2^;aph3-Ia.v1*?	-	-	-	-	mphA	catA1^	-	sul1	-	-	dfrA12
ARLG-7642	Urine	SRR14449459	Crackle	419	177647	414926	6129450	no	-	ST307	0	2	8	11	-	0	-	0	-	0	-	0	-	0	-	wzi173	KL102	none	Very high	0.9927		O2v2	O2	none	Very high	0.9845		aac(3)-IIa.v1^;strA.v1^;strB.v1	-	-	qnrD1	-	-	CatB4.v1?	-	sul2	-	-	dfrA14.v2*
ARLG-7640	Urine	SRR14449460	Crackle	133	135105	456024	5548439	yes (1)	ambiguous_bases	ST258	0	1	2	1	-	0	-	0	-	0	-	0	-	0	-	wzi154	KL107	none	Very high	0.9999		O2v2	O2	none	Very high	0.9838		-	-	-	-	-	-	-	-	-	-	-	-
ARLG-7637	Wound	SRR14449461	Crackle	173	123733	358844	5721904	no	-	ST258	0	2	9	19	-	0	-	0	-	0	-	0	-	0	-	wzi154	KL107	none	Very high	0.9998		O2v2	O2	none	Very high	0.9838		aac(3)-IIa.v1^;aac(3)-IV;aadA2;aadA^;aph(4)-Ia;strA.v1^;strB.v1	-	-	qnrB1.v2^	-	-	CatB4.v1?;cmlA1*	-	sul2;sul3	tet(A).v1	-	dfrA14.v2*
ARLG-7636	Lung	SRR14449462	Crackle	201	144474	340405	5593861	no	-	ST258	0	2	6	5	-	0	-	0	-	0	-	0	-	0	-	wzi154	KL107	none	Very high	0.9998		O2v2	O2	?-	Good	0.9836	O1/O2v2_07_kfoC	aac(6')-Ib'.v1	-	-	-	-	-	catA1^	-	-	tet(D)	-	dfrA14.v2*
ARLG-7635	Wound	SRR14449463	Crackle	176	134681	290562	5578407	no	-	ST258	0	2	8	8	-	0	-	0	-	0	-	0	-	0	-	wzi29	KL106	?	Good	0.9991		O2v2	O2	none	Very high	0.9848		aac(6')-Ib'.v1;aadA2^	-	-	-	-	mphA	catA1^	-	sul1	-	-	dfrA12
ARLG-7634	Blood	SRR14449464	Crackle	134	130603	357626	5544204	no	-	ST258	0	2	5	8	-	0	-	0	-	0	-	0	-	0	-	wzi154	KL107	none	Very high	0.9999		O2v2	O2	none	Very high	0.9838		aac(3)-IV;aac(6')-Ib'.v1;aadA2;aadA^;aph(4)-Ia	-	-	-	-	-	cmlA1*	-	sul3	-	-	-
ARLG-7633	Blood	SRR14449465	Crackle	193	137827	340406	5581183	no	-	ST258	0	2	8	7	-	0	-	0	-	0	-	0	-	0	-	wzi154	KL107	none	Very high	0.9998		O2v2	O2	?-	Good	0.9836	O1/O2v2_07_kfoC	aac(6')-Ib'.v1	-	-	-	-	-	catA1^	-	-	tet(D)	-	dfrA14.v2*
ARLG-7631	Urine	SRR14449466	Crackle	175	100250	240907	5506321	no	-	ST258	0	2	4	3	-	0	-	0	-	0	-	0	-	0	-	wzi154	unknown (best match = KL107)	?-	Low	0.9995	KL107_07_wbaP,KL107_10	O2v2	O2	?-	Good	0.9839	O1/O2v2_06_wbbO	-	-	-	-	-	-	-	-	-	-	-	-
ARLG-7630	Urine	SRR14449468	Crackle	131	146315	457391	5668684	no	-	ST258	1	2	9	10	ybt 13; ICEKp2	299-2LV	-	0	-	0	-	0	-	0	-	wzi29	KL106	?	Good	0.9988		O2v2	O2	none	Very high	0.9847		aac(6')-Ib'.v1;aadA2^;aph3-Ia.v1^	-	-	-	-	mphA	catA1^	-	sul1	-	-	dfrA12
ARLG-7626	Lung	SRR14449469	Crackle	130	118098	270575	5600686	no	-	ST258	0	2	8	8	-	0	-	0	-	0	-	0	-	0	-	wzi29	KL106	none	Very high	1		O2v2	O2	none	Very high	0.9848		aadA2^;aph3-Ia.v1^	-	-	-	-	mphA	-	-	sul1	-	-	dfrA12
ARLG-7625	Blood	SRR14449470	Crackle	101	140620	456024	5425450	no	-	ST258	0	3	3	1	-	0	-	0	-	0	-	0	-	0	-	wzi154	KL107	none	Very high	0.9999		O2v2	O2	?-	Good	0.9836	O1/O2v2_03_wbbM,O1/O2v2_06_wbbO	-	-	-	-	-	-	-	-	-	-	-	-
ARLG-7624	Urine	SRR14449471	Crackle	140	130071	290183	5622027	no	-	ST258	0	2	8	8	-	0	-	0	-	0	-	0	-	0	-	wzi29	KL106	?-+	Good	0.9992	KL106_09,KL106_11_wzx,KL106_17	O2v2	O2	none	Very high	0.9848		aadA2^;aph3-Ia.v1^	-	-	-	-	mphA	-	-	sul1	-	-	dfrA12
ARLG-7623	Wound	SRR14449472	Crackle	95	200081	516525	5682532	no	-	ST307	0	2	3	2	-	0	-	0	-	0	-	0	-	0	-	wzi173	KL102	none	Very high	0.9927		O2v2	O2	none	Very high	0.9845		-	-	-	-	-	-	-	-	-	-	-	-
ARLG-7622	Wound	SRR14449473	Crackle	216	137331	287167	5576697	no	-	ST258	0	2	8	9	-	0	-	0	-	0	-	0	-	0	-	wzi29	KL106	?	Good	0.9987		O2v2	O2	none	Very high	0.9847		aac(6')-Ib'.v1;aadA2^;aph3-Ia.v1*?	-	-	-	-	mphA	catA1^	-	sul1	-	-	dfrA12
ARLG-7621	Wound	SRR14449474	Crackle	1687	100690	380369	6005564	no	-	ST258	0	2	6	7	-	0	-	0	-	0	-	0	-	0	-	wzi154	KL107	none	Very high	0.9998		O2v2	O2	none	Very high	0.9838		aac(3)-IV;aph(4)-Ia	-	-	-	-	-	cmlA1*	-	sul3	-	-	-
ARLG-7620	Urine	SRR14449475	Crackle	237	109983	282772	5586722	no	-	ST258	1	2	7	7	ybt 17; ICEKp10	267	-	0	-	0	-	0	-	0	-	wzi29	unknown (best match = KL106)	?-	None	0.999	KL106_06_wzc,KL106_07_wzy,KL106_09,KL106_10_wecB,KL106_11_wzx,KL106_14,KL106_17	O2v2	O2	?-	Good	0.9846	O1/O2v2_01_wzm,O1/O2v2_05_wbbN,O1/O2v2_08_gmlC	aac(6')-Ib'.v1;aadA2^	-	-	-	-	mphA	catA1^	-	sul1	-	-	dfrA12
ARLG-7619	Urine	SRR14449476	Crackle	147	118098	270574	5597889	no	-	ST258	0	2	7	7	-	0	-	0	-	0	-	0	-	0	-	wzi29	KL106	-	High	0.9999	KL106_15_rfbp	O2v2	O2	none	Very high	0.9848		aadA2^;aph3-Ia.v1^	-	-	-	-	mphA	-	-	sul1	-	-	dfrA12
ARLG-7618	Urine	SRR14449477	Crackle	185	112972	463261	5602411	no	-	ST258	0	2	8	14	-	0	-	0	-	0	-	0	-	0	-	wzi29	KL106	?-+	Good	1	KL106_10_wecB,KL106_17	O2v2	O2	none	Very high	0.9848		aac(3)-IV;aac(6')-Ib'.v1;aadA2;aadA^;aph(4)-Ia;aph3-Ia.v1^	-	-	-	-	mphA	catA1^;cmlA1*	-	sul1;sul3	-	-	dfrA12
ARLG-7617	Urine	SRR14449479	Crackle	176	102167	286029	5582450	no	-	ST258	0	2	7	7	-	0	-	0	-	0	-	0	-	0	-	wzi29	unknown (best match = KL106)	?-	None	0.9984	KL106_06_wzc,KL106_07_wzy,KL106_08,KL106_09,KL106_10_wecB,KL106_11_wzx,KL106_12,KL106_14,KL106_17	unknown (best match = O2v2)	unknown	?-	Low	0.9852	O1/O2v2_07_kfoC,O1/O2v2_08_gmlC,O1/O2v2_10_gmlA	aac(6')-Ib'.v1;aadA2^	-	-	-	-	mphA	-	-	sul1	-	-	dfrA12
ARLG-7616	Urine	SRR14449480	Crackle	232	100690	240975	5610924	no	-	ST258	0	2	5	9	-	0	-	0	-	0	-	0	-	0	-	wzi154	unknown (best match = KL107)	?-	Low	0.9993	KL107_07_wbaP,KL107_08,KL107_10	O2v2	O2	?-	Good	0.9838	O1/O2v2_01_wzm,O1/O2v2_09_gmlB	aac(3)-IV;aac(6')-Ib'.v1;aadA2;aadA^;aph(4)-Ia	-	-	qnrD1	-	-	cmlA1*	-	sul3	-	-	-
ARLG-7615	Blood	SRR14449481	Crackle	132	194606	512195	5799199	no	-	ST307	0	1	8	12	-	0	-	0	-	0	-	0	-	0	-	wzi173	KL102	none	Very high	0.9927		O2v2	O2	none	Very high	0.9845		aac(3)-IIa.v1^;aac(6')-Ib-cr.v2;strA.v1^;strB.v1	-	-	qnrB1.v2^	-	-	CatB4.v1?	-	sul2	tet(A).v1	-	dfrA14.v2*
ARLG-7612	-	SRR14449482	Crackle	143	160005	339295	5478145	no	-	ST3293	1	1	8	10	ybt 15; ICEKp11	230-1LV	-	0	-	0	-	0	-	0	-	wzi227	unknown (best match = KL60)	?-+	None	0.9943	KL60_07_wzy,KL60_08_wcqW,KL60_09_wcaO,KL60_10_wbaZ,KL60_11_wcaJ,KL60_12_wcqX,KL60_13_wcqY,KL60_14_wcuH,KL60_15_wzx,KL60_16,KL60_18_manC	O3b	O3b	?-	Good	0.9922	O3b_01_manC	aac(6')-Ib-cr.v2;strA.v1^;strB.v1	-	-	qnrB1.v2^	-	-	CatB4.v1?	-	sul2	tet(A).v1	-	dfrA14.v2*
ARLG-7611	Wound	SRR14449483	Crackle	138	118098	270564	5613576	no	-	ST258	0	2	8	9	-	0	-	0	-	0	-	0	-	0	-	wzi29	KL106	?	Good	0.9988		O2v2	O2	?-	Good	0.9848	O1/O2v2_02_wzt	aac(6')-Ib-cr.v2*;aadA2^;aph3-Ia.v1^	-	-	-	-	mphA	-	-	sul1	-	-	dfrA12
ARLG-7610	Wound	SRR14449584	Crackle	132	149149	277290	5898527	no	-	ST258	2	3	7	9	ybt 17; ICEKp10	281-1LV	clb 3	17-2LV	-	0	-	0	-	0	-	wzi154	KL107	?	Good	0.9998		unknown (best match = O2v2)	unknown	?-	None	0.9826	O1/O2v2_04_glf,O1/O2v2_05_wbbN,O1/O2v2_06_wbbO,O1/O2v2_09_gmlB	aac(6')-Ib'.v1*;aadA*;strA.v1^;strB.v1	-	-	-	-	-	-	-	sul2	-	-	dfrA14.v2*
ARLG-7609	Lung	SRR14449585	Crackle	192	139053	276853	5630034	no	-	ST258	1	2	8	8	ybt 17; ICEKp10	267	-	0	-	0	-	0	-	0	-	wzi29	KL106	?	Good	1		O2v2	O2	-	High	0.9847	O1/O2v2_05_wbbN	aac(6')-Ib'.v1;aadA2^	-	-	-	-	mphA	catA1^	-	sul1	-	-	dfrA12
ARLG-7606	Wound	SRR14449586	Crackle	162	123733	327591	5794173	no	-	ST258	0	2	8	11	-	0	-	0	-	0	-	0	-	0	-	wzi154	KL107	none	Very high	0.9998		O2v2	O2	none	Very high	0.9838		aac(3)-IIa.v1^;strA.v1^;strB.v1	-	-	qnrB1.v2^	-	-	CatB4.v1?	-	sul2	-	-	dfrA14.v2*
ARLG-7601	Urine	SRR14449587	Crackle	114	137925	456024	5491894	no	-	ST258	0	2	3	2	-	0	-	0	-	0	-	0	-	0	-	wzi154	KL107	none	Very high	0.9998		unknown (best match = OL102)	unknown	-*	None	0.8802	OL102_05_wbbL,OL102_06_rhamnan,OL102_07_wzm,OL102_08_wzt	-	-	-	-	-	-	-	-	-	-	-	-
ARLG-7596	Blood	SRR14449588	Crackle	135	114013	270575	5591179	no	-	ST258	0	2	8	8	-	0	-	0	-	0	-	0	-	0	-	wzi29	KL106	?	Good	0.9991		O2v2	O2	none	Very high	0.9848		aadA2^;aph3-Ia.v1^	-	-	-	-	mphA	-	-	sul1	-	-	dfrA12
ARLG-7595	Urine	SRR14449590	Crackle	157	130747	385979	5752403	no	-	ST258	0	2	7	9	-	0	-	0	-	0	-	0	-	0	-	wzi154	KL107	none	Very high	0.9999		O2v1	O2	-	Good	0.9843	O1/O2v1_06_wbbO,O1/O2v1_07_kfoC	aac(3)-IV;aadA2;aph(4)-Ia	-	-	-	-	-	cmlA1*	-	sul3	-	-	-
ARLG-7591	-	SRR14449591	Crackle	213	145104	253411	5601568	no	-	ST133	0	2	3	4	-	0	-	0	-	0	-	0	-	0	-	wzi47	KL47	?-	Good	0.9998	KL47_06_wzc,KL47_11_wzy,KL47_12_wcuT	O1v1	O1	none	Very high	0.9833		aac(6')-Ib'.v1*;aadA*	-	-	-	-	-	-	-	-	-	-	dfrA14.v2*
ARLG-7590	Urine	SRR14449592	Crackle	137	130940	456024	5553573	no	-	ST258	0	2	2	1	-	0	-	0	-	0	-	0	-	0	-	wzi154	KL107	none	Very high	0.9999		O2v2	O2	none	Very high	0.9838		-	-	-	-	-	-	-	-	-	-	-	-
ARLG-7589	Wound	SRR14449593	Crackle	100	194606	516525	5669585	no	-	ST307	0	2	3	2	-	0	-	0	-	0	-	0	-	0	-	wzi173	KL102	none	Very high	0.9927		O2v2	O2	none	Very high	0.9845		-	-	-	-	-	-	-	-	-	-	-	-
ARLG-7587	Urine	SRR14449594	Crackle	113	152092	274529	5410557	no	-	ST258	0	2	2	1	-	0	-	0	-	0	-	0	-	0	-	wzi29	unknown (best match = KL106)	?-	Low	0.9901	KL106_01_galF,KL106_02_cpsACP	O2v2	O2	none	Very high	0.9848		-	-	-	-	-	-	-	-	-	-	-	-
ARLG-7586	Lung	SRR14449595	Crackle	161	130815	276736	5585670	no	-	ST258	1	2	8	8	ybt 17; ICEKp10	267	-	0	-	0	-	0	-	0	-	wzi29	KL106	?	Good	0.9988		O2v2	O2	-	High	0.9847	O1/O2v2_05_wbbN	aac(6')-Ib'.v1;aadA2^	-	-	-	-	mphA	catA1^	-	sul1	-	-	dfrA12
ARLG-7584	Blood	SRR14449596	Crackle	146	152189	369993	5699594	no	-	ST219	1	3	11	15	ybt 13; ICEKp2	299-2LV	-	0	-	0	-	0	-	0	-	wzi177	KL114	?-	Good	0.9978	KL114_13	O1v1	O1	none	Very high	0.9854		aac(3)-IIa.v1^;aac(6')-Ib-cr.v2;aph3-Ia.v1^;strA.v1;strB.v1*	-	-	qnrB1.v2^	-	mphA	CatB4.v1?	-	sul2	tet(A).v1	-	dfrA14.v2*
ARLG-7583	-	SRR14449597	Crackle	89	154281	326544	5258397	no	-	ST258	0	2	3	2	-	0	-	0	-	0	-	0	-	0	-	wzi29	KL106	none	Very high	1		O2v2	O2	none	Very high	0.9848		aac(6')-Ib'.v1	-	-	-	-	-	-	-	-	-	-	-
ARLG-7582	Blood	SRR14449598	Crackle	155	142197	367543	5527603	no	-	ST258	0	2	8	9	-	0	-	0	-	0	-	0	-	0	-	wzi29	KL106	?-	Good	1	KL106_15_rfbp	O2v2	O2	?-	Good	0.9848	O1/O2v2_07_kfoC	aac(6')-Ib'.v1;aadA2^;aph3-Ia.v1^	-	-	-	-	mphA	catA1^	-	sul1	-	-	dfrA12
ARLG-7581	Urine	SRR14449599	Crackle	164	129689	358704	5651954	no	-	ST258	0	2	8	14	-	0	-	0	-	0	-	0	-	0	-	wzi29	KL106	?	Good	0.9987		O2v2	O2	none	Very high	0.9835		aac(3)-IV;aac(6')-Ib'.v1;aadA2;aadA^;aph(4)-Ia;aph3-Ia.v1^	-	-	-	-	mphA	catA1^;cmlA1*	-	sul1;sul3	-	-	dfrA12
ARLG-7580	Urine	SRR14449601	Crackle	171	129689	433216	5745727	no	-	ST258	0	2	9	19	-	0	-	0	-	0	-	0	-	0	-	wzi154	KL107	none	Very high	0.9998		O2v2	O2	none	Very high	0.9838		aac(3)-IIa.v1^;aac(3)-IV;aadA2;aadA^;aph(4)-Ia;strA.v1^;strB.v1	-	-	qnrB1.v2^	-	-	CatB4.v1?;cmlA1*	-	sul2;sul3	tet(A).v1	-	dfrA14.v2*
ARLG-7579	Urine	SRR14449602	Crackle	164	122632	270575	5647272	no	-	ST258	0	2	9	14	-	0	-	0	-	0	-	0	-	0	-	wzi29	KL106	?	Good	0.9988		O2v2	O2	none	Very high	0.9848		aac(3)-IV;aac(6')-Ib'.v1;aadA2;aadA^;aph(4)-Ia;aph3-Ia.v1^	-	-	-	-	mphA	cmlA1*	-	sul1;sul3	-	-	dfrA12
ARLG-7578	Wound	SRR14449603	Crackle	103	173223	467135	5523603	no	-	ST37	1	1	8	12	ybt 10; ICEKp4	78	-	0	-	0	-	0	-	0	-	wzi12	KL12	none	Very high	0.9997		OL103	OL103	*	High	0.9457		aac(3)-IIa.v1^;aac(6')-Ib-cr.v2;strA.v1^;strB.v1	-	-	qnrB1.v2^	-	-	CatB4.v1?	-	sul2	tet(A).v1	-	dfrA14.v2*
ARLG-7576	Urine	SRR14449604	Crackle	162	146313	270457	5410753	no	-	ST258	0	2	7	7	-	0	-	0	-	0	-	0	-	0	-	wzi29	KL106	?-+	Good	0.9998	KL106_07_wzy,KL106_09,KL106_17	O2v2	O2	none	Very high	0.9848		aac(6')-Ib'.v1;aadA2^	-	-	-	-	mphA	-	-	sul1	-	-	dfrA12
ARLG-7575	Wound	SRR14449605	Crackle	173	146314	304358	5566715	no	-	ST258	0	2	7	7	-	0	-	0	-	0	-	0	-	0	-	wzi29	KL106	?	Good	0.9996		O2v2	O2	?-	Good	0.9848	O1/O2v2_03_wbbM	aac(6')-Ib'.v1;aadA2^	-	-	-	-	mphA	catA1^	-	sul1	-	-	dfrA12
ARLG-7572	Urine	SRR14449606	Crackle	190	62391	243581	5406639	no	-	ST258	0	2	4	6	-	0	-	0	-	0	-	0	-	0	-	wzi154	KL107	?-	Good	0.9998	KL107_10	O2v2	O2	?-	Good	0.9838	O1/O2v2_01_wzm,O1/O2v2_09_gmlB	aac(3)-IV;aac(6')-Ib'.v1;aadA2;aph(4)-Ia	-	-	-	-	-	-	-	sul3	-	-	-
ARLG-7569	Lung	SRR14449607	Crackle	154	137721	439200	5574423	no	-	ST258	0	2	6	8	-	0	-	0	-	0	-	0	-	0	-	wzi154	KL107	none	Very high	0.9986		O2v2	O2	none	Very high	0.9838		aac(3)-IV;aadA2^;aph(4)-Ia	-	-	-	-	mphA	-	-	sul1;sul3	-	-	dfrA12
ARLG-7568	Lung	SRR14449608	Crackle	106	190304	514962	5517612	no	-	ST231	4	0	8	11	ybt 14; ICEKp5	145-1LV	-	0	iuc unknown	0	-	0	-	0	-	wzi104	KL51	-	High	0.9939	KL51_14_wcoZ	O1v2	O1	none	Very high	0.9844		aac(6')-Ib;aadA2^;rmtF	-	-	qnrS1	-	ermB.v1*;mphA	catA1^	arr-2	sul1	-	-	dfrA12
ARLG-7567	Urine	SRR14449609	Crackle	110	146314	326388	5346477	no	-	ST258	0	2	7	7	-	0	-	0	-	0	-	0	-	0	-	wzi29	KL106	none	Very high	1		O2v2	O2	none	Very high	0.9848		aac(6')-Ib'.v1;aadA2^	-	-	-	-	mphA	-	-	sul1	-	-	dfrA12
ARLG-7565	Blood	SRR14449610	Crackle	155	127747	344971	5625068	no	-	ST258	0	2	8	14	-	0	-	0	-	0	-	0	-	0	-	wzi29	KL106	?	Good	1		O2v2	O2	none	Very high	0.9848		aac(3)-IV;aac(6')-Ib'.v1;aadA2;aadA^;aph(4)-Ia;aph3-Ia.v1^	-	-	-	-	mphA	catA1^;cmlA1*	-	sul1;sul3	-	-	dfrA12
ARLG-7564	Wound	SRR14449612	Crackle	241	112851	280209	5894742	no	-	ST461	0	2	6	10	-	0	-	0	-	0	-	0	-	0	-	wzi149	KL62	?-	Good	0.9932	KL62_12	O1/O2v2	unknown	none	Very high	0.9847		aac(6')-Ib'.v1*;aadA*;strA.v1^;strB.v1	-	-	qnrB19^	-	-	-	-	sul2	-	-	dfrA14.v2*
ARLG-7560	Blood	SRR14449613	Crackle	195	99670	197307	5582349	no	-	ST258	0	2	8	8	-	0	-	0	-	0	-	0	-	0	-	wzi29	unknown (best match = KL106)	?-	None	0.9991	KL106_06_wzc,KL106_07_wzy,KL106_09,KL106_10_wecB,KL106_11_wzx,KL106_17	O2v2	O2	?-	Good	0.9854	O1/O2v2_08_gmlC,O1/O2v2_10_gmlA	aadA2^;aph3-Ia.v1^	-	-	-	-	mphA	-	-	sul1	-	-	dfrA12
ARLG-7557	Urine	SRR14449614	Crackle	193	135169	356099	5625498	no	-	ST1691	0	2	3	5	-	0	-	0	-	0	-	0	-	0	-	wzi199	KL110	-	High	0.999	KL110_16_wcpZ	O1v1	O1	none	Very high	0.9922		aac(6')-Ib'.v1*;aadA*	-	-	-	-	-	-	-	-	-	-	-
ARLG-7556	Wound	SRR14449615	Crackle	194	130090	366069	5640102	no	-	ST258	2	2	8	8	ybt 17; ICEKp10	267	clb 3	19-1LV	-	0	-	0	-	0	-	wzi29	KL106	?-	Good	0.9988	KL106_09,KL106_16_gnd,KL106_17	O2v2	O2	?-	Good	0.9846	O1/O2v2_05_wbbN,O1/O2v2_08_gmlC	aac(6')-Ib'.v1;aadA2^	-	-	-	-	mphA	catA1^	-	sul1	-	-	dfrA12
ARLG-7555	Wound	SRR14449616	Crackle	156	200134	523887	5529894	no	-	ST3727	0	2	7	8	-	0	-	0	-	0	-	0	-	0	-	wzi94	KL62	none	Very high	0.9994		O1v1	O1	?-	Good	0.9886	O1/O2v1_06_wbbO	aac(3)-IIa.v1^;strA.v1^;strB.v1	-	-	-	-	-	-	-	sul2	-	-	dfrA14.v2*
ARLG-7553	Urine	SRR14449617	Crackle	174	130297	317186	5540044	no	-	ST258	0	2	7	11	-	0	-	0	-	0	-	0	-	0	-	wzi83	unknown (best match = KL23)	?-	None	0.978	KL23_09_wckU,KL23_11_wckA,KL23_12,KL23_15_rmlB	O2v2	O2	?-	Good	0.9847	O1/O2v2_08_gmlC	aac(3)-IV;aac(6')-Ib'.v1;aadA2;aadA^;aph(4)-Ia;aph3-Ia.v1^	-	-	-	-	mphA	cmlA1*	-	sul1	-	-	dfrA12
ARLG-7552	Lung	SRR14449618	Crackle	118	188250	637747	5484942	no	-	ST193	0	2	1	1	-	0	-	0	-	0	-	0	-	0	-	wzi275	unknown (best match = KL30)	?-+*	None	0.9664	KL30_07_wcuL,KL30_10_wzy,KL30_11_wckP,KL30_13_wckN,KL30_14,KL30_15_wcuG	O1v2	O1	none	Very high	0.9948		-	-	-	-	-	-	-	-	-	-	-	-
ARLG-7551	Lung	SRR14449619	Crackle	164	145184	308222	5491331	no	-	ST17	1	2	3	3	ybt 10; ICEKp4	20-2LV	-	0	-	0	-	0	-	0	-	wzi141	unknown (best match = KL25)	?-	None	0.9913	KL25_07_wcaJ,KL25_08_wzy,KL25_09_wfeD,KL25_11_wcuB,KL25_12_wzx	O5	O5	*	High	0.9421		-	-	-	-	-	-	-	-	-	tet(D)	-	-
ARLG-7550	Urine	SRR14449620	Crackle	377	67831	232117	5497586	no	-	ST17	1	2	3	3	ybt 10; ICEKp4	20-2LV	-	0	-	0	-	0	-	0	-	wzi141	unknown (best match = KL25)	?-	None	0.9867	KL25_04_wza,KL25_05_wzb,KL25_06_wzc,KL25_07_wcaJ,KL25_08_wzy,KL25_09_wfeD,KL25_10,KL25_11_wcuB,KL25_12_wzx	O5	O5	?*	Good	0.9421		-	-	-	-	-	-	-	-	-	tet(D)	-	-
ARLG-7548	Lung	SRR14449621	Crackle	174	132624	383782	5699994	no	-	ST307	0	2	8	11	-	0	-	0	-	0	-	0	-	0	-	wzi173	KL102	?-	Good	0.9924	KL102_10,KL102_13	O2v2	O2	none	Very high	0.9845		aac(3)-IIa.v1^;aac(6')-33;ant(2'')-Ia	-	-	qnrB1.v2^	-	-	-	-	sul1;sul2	tet(D)	-	dfrA14.v2*
ARLG-7547	Lung	SRR14449623	Crackle	157	133094	575450	5548707	no	-	ST258	0	2	7	11	-	0	-	0	-	0	-	0	-	0	-	wzi83	KL23	none	Very high	0.9988		O2v2	O2	none	Very high	0.9847		aac(3)-IV;aac(6')-Ib'.v1;aadA2;aadA^;aph(4)-Ia;aph3-Ia.v1^	-	-	-	-	mphA	cmlA1*	-	sul1	-	-	dfrA12
ARLG-7546	Blood	SRR14449624	Crackle	227	79459	206480	5499044	no	-	ST11	1	1	9	12	ybt 10; ICEKp4	26	-	0	-	0	-	0	-	0	-	wzi75	unknown (best match = KL107)	?-+*	None	0.8704	KL107_05_wzb,KL107_06_wzc,KL107_08,KL107_09,KL107_10	unknown (best match = O2v2)	unknown	?-	Low	0.9845	O1/O2v2_07_kfoC,O1/O2v2_08_gmlC	aac(3)-IId^;aac(6')-Ib-cr.v2^;aph3-Ia.v1^	-	-	qnrB1.v2^	-	mphA	-	arr-3	sul1	tet(D)	-	dfrA14.v2*
ARLG-7544	Urine	SRR14449625	Crackle	464	119264	291631	5661544	no	-	ST258	0	2	7	8	-	0	-	0	-	0	-	0	-	0	-	wzi29	unknown (best match = KL106)	?-	None	0.998	KL106_08,KL106_09,KL106_10_wecB,KL106_12,KL106_17	O2v2	O2	?-	Good	0.9842	O1/O2v2_05_wbbN,O1/O2v2_08_gmlC	aac(6')-Ib'.v1;aadA2^;aph3-Ia.v1*	-	-	-	-	mphA*	catA1^	-	sul1	-	-	dfrA12
ARLG-7543	Wound	SRR14449626	Crackle	178	130603	329655	5749861	no	-	ST258	1	2	4	5	ybt 15; ICEKp11	230-1LV	-	0	-	0	-	0	-	0	-	wzi50	KL51	none	Very high	0.9978		O3b	O3b	none	Very high	0.9908		aac(3)-IV;aac(6')-Ib'.v1;aph(4)-Ia	-	-	-	-	-	-	-	-	-	-	-
ARLG-7541	Wound	SRR14449628	Crackle	315	100690	270427	5759100	no	-	ST258	1	2	4	5	ybt 15; ICEKp11	230-1LV	-	0	-	0	-	0	-	0	-	wzi50	unknown (best match = KL51)	?-	None	0.9975	KL51_02_cpsACP,KL51_07_wcaJ,KL51_08_wcpB,KL51_09_wzy,KL51_11_wcpA,KL51_12_wzx,KL51_13,KL51_14_wcoZ	O3b	O3b	none	Very high	0.9908		aac(3)-IV;aac(6')-Ib'.v1;aph(4)-Ia	-	-	-	-	-	-	-	-	-	-	-
ARLG-7537	Urine	SRR14449629	Crackle	283	139053	367182	5583984	no	-	ST258	0	2	8	12	-	0	-	0	-	0	-	0	-	0	-	wzi83	KL23	none	Very high	0.9988		O2v2	O2	none	Very high	0.9847		aac(3)-IV;aac(6')-Ib'.v1;aadA2;aadA^;aph(4)-Ia;aph3-Ia.v1^	-	-	-	-	mphA	cmlA1*	-	sul1	-	-	dfrA12
ARLG-7536	Lung	SRR14449630	Crackle	420	132453	326783	5984173	no	-	ST258	1	2	4	6	ybt 15; ICEKp11	230-1LV	-	0	-	0	-	0	-	0	-	wzi50	KL51	none	Very high	0.9978		O3b	O3b	none	Very high	0.9908		aac(3)-IV;aac(6')-Ib'.v1;aph(4)-Ia	-	-	qnrD1	-	-	-	-	-	-	-	-
ARLG-7535	Urine	SRR14449631	Crackle	262	110230	284598	5735270	no	-	ST258	1	2	4	5	ybt 15; ICEKp11	230-1LV	-	0	-	0	-	0	-	0	-	wzi50	unknown (best match = KL51)	?-	None	0.9975	KL51_08_wcpB,KL51_09_wzy,KL51_10_wcuF,KL51_11_wcpA,KL51_12_wzx,KL51_13	O3b	O3b	none	Very high	0.9908		aac(3)-IV;aac(6')-Ib'.v1;aph(4)-Ia	-	-	-	-	-	-	-	-	-	-	-
ARLG-7533	Blood	SRR14449632	Crackle	148	142595	370946	5661199	no	-	ST15	1	1	7	8	ybt 10; ICEKp4	97-4LV	-	0	-	0	-	0	-	0	-	wzi24	KL24	?-	Good	0.9997	KL24_07_wcuD,KL24_08_wcuC	O1v1	O1	?	Good	0.9853		aac(3)-IIa.v1^;aac(6')-Ib-cr.v2	-	-	qnrS1	-	-	CatB4.v1?	-	-	tet(D)	-	dfrA14.v2*
ARLG-7532	Urine	SRR14449634	Crackle	146	130541	608143	5604299	no	-	ST258	0	2	6	9	-	0	-	0	-	0	-	0	-	0	-	wzi154	KL107	?	Good	0.9995		O2v2	O2	none	Very high	0.9837		aac(3)-IV;aadA2;aadA^;aph(4)-Ia	-	-	-	-	-	cmlA1*	-	sul1;sul3	-	-	-
ARLG-7529	Urine	SRR14449635	Crackle	261	100385	284737	5751951	no	-	ST258	1	2	4	3	ybt 15; ICEKp11	230-1LV	-	0	-	0	-	0	-	0	-	wzi50	unknown (best match = KL51)	?-	None	0.9976	KL51_08_wcpB,KL51_09_wzy,KL51_11_wcpA,KL51_13,KL51_14_wcoZ	O3b	O3b	none	Very high	0.9908		aac(6')-Ib'.v1	-	-	-	-	-	-	-	-	-	-	-
ARLG-7528	Urine	SRR14449636	Crackle	266	115770	312372	5970647	no	-	ST258	2	2	6	10	ybt 17; ICEKp10	247	clb 3	62	-	0	-	0	-	0	-	wzi154	KL107	?-	Good	0.9998	KL107_07_wbaP	O2v2	O2	?-	Good	0.9838	O1/O2v2_03_wbbM	aac(6')-33;aac(6')-Ib'.v1;aadA2^;ant(2'')-Ia	-	-	qnrD1?	-	-	-	-	sul1;sul2	-	-	dfrA12
ARLG-7527	Urine	SRR14449637	Crackle	196	140515	323289	5675561	no	-	ST307	0	2	9	14	-	0	-	0	-	0	-	0	-	0	-	wzi173	unknown (best match = KL102)	?-	None	0.9924	KL102_07_wbaP,KL102_08_wzy,KL102_12,KL102_13,KL102_15_wzx	O2v2	O2	?-	Good	0.9845	O1/O2v2_07_kfoC	aac(6')-33;aac(6')-Ib-cr.v2;ant(2'')-Ia	-	-	qnrB1.v2^	-	-	CatB4.v1?	-	sul1;sul2	tet(A).v1;tet(D)	-	dfrA14.v2*
ARLG-7525	Urine	SRR14449638	Crackle	275	123101	312374	5765704	no	-	ST258	0	2	8	13	-	0	-	0	-	0	-	0	-	0	-	wzi29	KL106	?-	Good	0.9986	KL106_07_wzy,KL106_10_wecB,KL106_17	O2v2	O2	?	Good	0.9849		aac(6')-Ib'.v1;aadA*;aadA11.v2;aadA2^;aph3-Ia.v1^	-	-	-	-	mphA	catA1^	-	sul1;sul2	-	-	dfrA12;dfrB1
ARLG-7522	Blood	SRR14449639	Crackle	293	215985	779983	5860614	yes (1)	ambiguous_bases	ST30	0	2	2	2	-	0	-	0	-	0	-	0	-	0	-	wzi64	KL64	none	Very high	0.9988		O1v1	O1	none	Very high	0.9865		-	-	-	qnrD1	-	-	-	-	-	-	-	-
ARLG-7521	Lung	SRR14449640	Crackle	184	143424	377818	5771535	no	-	ST258	2	3	9	14	ybt 17; ICEKp10	251	clb 3	62-2LV	-	0	-	0	-	0	-	wzi154	KL107	?-	Good	0.9996	KL107_10	O2v2	O2	?-	Good	0.9833	O1/O2v2_08_gmlC	aac(6')-Ib'.v1;aadA2^;aph3-Ia.v1^;strA.v1*;strB.v1*	-	-	qnrS1	-	mphA	catA1^	-	sul1;sul2	-	-	dfrA12;dfrA14.v2*
ARLG-7520	-	SRR14449641	Crackle	165	130071	319340	5497157	no	-	ST258	0	2	7	8	-	0	-	0	-	0	-	0	-	0	-	wzi29	KL106	?-	Good	0.9986	KL106_07_wzy,KL106_17	O2v2	O2	none	Very high	0.9848		aac(6')-Ib'.v1;aadA2^;aph3-Ia.v1^	-	-	-	-	mphA	catA1^	-	sul1	-	-	dfrA12
ARLG-7517	Urine	SRR14449642	Crackle	355	103499	281330	5995517	no	-	ST258	1	2	8	10	ybt 15; ICEKp11	230-1LV	-	0	-	0	-	0	-	0	-	wzi50	unknown (best match = KL51)	?-	None	0.9972	KL51_06_wzc,KL51_08_wcpB,KL51_09_wzy,KL51_10_wcuF,KL51_11_wcpA,KL51_12_wzx,KL51_13,KL51_14_wcoZ	O3b	O3b	-	High	0.9907	O3b_02_manB	aac(3)-IV;aac(6')-Ib'.v1;aadA2^;aph(4)-Ia	-	-	-	-	mphA	catA1^	-	sul1	-	-	dfrA12
ARLG-7513	Lung	SRR14449643	Crackle	341	115524	286466	5677505	no	-	ST258	0	2	8	17	-	0	-	0	-	0	-	0	-	0	-	wzi83	unknown (best match = KL23)	?-	None	0.9986	KL23_09_wckU,KL23_10_wzy,KL23_11_wckA,KL23_12	O2v2	O2	none	Very high	0.9847		aac(3)-IIa.v1^;aac(3)-IV;aac(6')-Ib'.v1;aadA2;aph(4)-Ia;aph3-Ia.v1^;strA.v1^;strB.v1	-	-	qnrB1.v2^	-	mphA	cmlA1*	-	sul1;sul2	-	-	dfrA12;dfrA14.v2*
ARLG-7510	Lung	SRR14449645	Crackle	115	204021	516327	5704521	no	-	ST37	0	2	7	15	-	0	-	0	-	0	-	0	-	0	-	wzi96	KL38	?-	Good	0.9969	KL38_15	O3b	O3b	none	Very high	0.993		aac(6')-Ib'.v1*;aadA*;aadA2;ant(2'')-Ia	-	-	-	-	mphE.v2;msrE	catB11;catB3.v2;cmlA6*	-	sul1	-	-	dfrA19*
ARLG-7509	Urine	SRR14449646	Crackle	310	127177	345753	6243714	yes (1)	ambiguous_bases	ST258	2	2	7	11	ybt 17; ICEKp10	289	clb 3	17-1LV	-	0	-	0	-	0	-	wzi154	KL107	none	Very high	0.9995		O2v2	O2	none	Very high	0.9838		aac(6')-Ib'.v1;aadA*;strA.v1^;strB.v1	-	-	qnrD1	-	-	catA1^	-	sul2	-	-	dfrA14.v2*
ARLG-7507	Urine	SRR14449647	Crackle	202	261399	1006448	5479314	no	-	ST17	1	2	5	7	ybt 0; ICE?	160-6LV	-	0	-	0	-	0	-	0	-	wzi386	unknown (best match = KL107)	?-+*	None	0.7621	KL107_02_cpsACP,KL107_05_wzb,KL107_06_wzc,KL107_07_wbaP,KL107_08,KL107_09,KL107_10	OL104	OL104	?	Good	0.9981		-	-	-	qnrB2.v1^;qnrD1	-	-	-	-	sul1;sul1	-	-	dfrA16.v2^
ARLG-8006	Urine	SRR14449648	Crackle	155	139053	303804	5730824	no	-	ST258	2	2	6	10	ybt 17; ICEKp10	267-2LV	clb 3	19-1LV	-	0	-	0	-	0	-	wzi29	KL106	none	Very high	0.9995		O2v2	O2	none	Very high	0.9848		aac(3)-IV;aac(6')-Ib'.v1;aadA2;aadA^;aph(4)-Ia	-	-	-	-	-	cmlA1*	-	sul1;sul3	-	-	-
ARLG-8004	Blood	SRR14449649	Crackle	131	126390	247336	5573492	no	-	ST258	2	2	6	9	ybt 17; ICEKp10	289-2LV	clb 3	17-1LV	-	0	-	0	-	0	-	wzi154	KL107	?-	Good	0.9894	KL107_01_galF	O2v2	O2	none	Very high	0.9838		aac(6')-Ib'.v1;aadA*;strA.v1^;strB.v1	-	-	-	-	-	-	-	sul2	-	-	dfrA14.v2*
ARLG-8003	Urine	SRR14449650	Crackle	187	95842	291301	5542124	no	-	ST258	0	2	5	4	-	0	-	0	-	0	-	0	-	0	-	wzi29	unknown (best match = KL106)	?-	None	0.9999	KL106_06_wzc,KL106_07_wzy,KL106_08,KL106_09,KL106_10_wecB,KL106_12,KL106_15_rfbp,KL106_17	O2v2	O2	?	Good	0.9848		aadA2	-	-	-	-	-	-	-	sul1	-	-	-
ARLG-8002	Urine	SRR14449651	Crackle	124	135639	375293	5580782	no	-	ST258	2	2	6	8	ybt 17; ICEKp10	289-1LV	clb 3	17-2LV	-	0	-	0	-	0	-	-	unknown (best match = KL107)	?-	None	0.9776	KL107_01_galF,KL107_03_wzi,KL107_04_wza,KL107_05_wzb,KL107_06_wzc,KL107_07_wbaP,KL107_08,KL107_09,KL107_10	O2v2	O2	?-	Good	0.9837	O1/O2v2_07_kfoC	aadA*;strA.v1^;strB.v1	-	-	-	-	-	-	-	sul2	-	-	dfrA14.v2*
ARLG-8001	Lung	SRR14449653	Crackle	169	149178	374082	5664847	no	-	ST258	2	2	8	14	ybt 17; ICEKp10	267-1LV	clb 3	19-1LV	-	0	-	0	-	0	-	wzi29	KL106	?	Good	0.9987		O2v2	O2	?-	Good	0.9847	O1/O2v2_06_wbbO	aac(3)-IV;aac(6')-Ib'.v1;aadA2;aadA^;aph(4)-Ia;aph3-Ia.v1^	-	-	-	-	mphA	catA1^;cmlA1*	-	sul1;sul3	-	-	dfrA12
ARLG-8000	Wound	SRR14449654	Crackle	149	130645	457392	5625411	no	-	ST258	0	2	9	10	-	0	-	0	-	0	-	0	-	0	-	wzi29	KL106	?	Good	0.9993		O2v2	O2	?	Good	0.9848		aac(6')-Ib'.v1;aadA2^;aph3-Ia.v1^	-	-	-	-	mphA	catA1^	-	sul1	-	-	dfrA12
ARLG-7999	Lung	SRR14449655	Crackle	191	155526	358702	5980258	no	-	ST258	2	2	8	8	ybt 17; ICEKp10	267-1LV	clb 3	19-1LV	-	0	-	0	-	0	-	wzi29	KL106	?	Good	0.9988		O2v2	O2	none	Very high	0.9847		aadA2;aph3-Ia.v1^	-	-	-	-	mphA	catA1^	-	sul1	-	-	dfrA12
ARLG-7998	Blood	SRR14449656	Crackle	119	137619	357354	5585427	no	-	ST258	2	2	6	8	ybt 17; ICEKp10	289-1LV	clb 3	17-1LV	-	0	-	0	-	0	-	wzi154	KL107	?-	Good	0.9894	KL107_01_galF	O2v2	O2	none	Very high	0.9838		aadA*;strA.v1^;strB.v1	-	-	-	-	-	-	-	sul2	-	-	dfrA14.v2*
ARLG-7997	Blood	SRR14449657	Crackle	208	116200	358702	5695604	no	-	ST258	2	3	6	4	ybt 17; ICEKp10	267-1LV	clb 3	19-1LV	-	0	-	0	-	0	-	wzi29	KL106	none	Very high	1		O2v2	O2	none	Very high	0.9848		aadA2	-	-	-	-	-	-	-	sul1	-	-	-
ARLG-7996	Urine	SRR14449658	Crackle	155	130292	440940	5590778	no	-	ST258	0	2	8	9	-	0	-	0	-	0	-	0	-	0	-	wzi29	unknown (best match = KL106)	?-	None	0.9979	KL106_06_wzc,KL106_09,KL106_10_wecB,KL106_11_wzx,KL106_17	O2v2	O2	none	Very high	0.9848		aac(6')-Ib'.v1;aadA2;aph3-Ia.v1^	-	-	-	-	mphA	catA1^	-	sul1	-	-	dfrA12
ARLG-7995	Blood	SRR14449659	Crackle	199	138904	373841	5970369	no	-	ST268	1	2	6	9	ybt 10; ICEKp4	95-1LV	-	0	-	0	-	0	-	0	-	wzi95	KL20	none	Very high	0.9995		O2v1	O2	none	Very high	0.9896		aac(6')-Ib'.v1*;aadA*;strA.v1^;strB.v1^	-	-	-	-	-	-	-	sul2	-	-	dfrA14.v2*
ARLG-7994	Urine	SRR14449660	Crackle	149	137930	331459	5655062	yes (1)	ambiguous_bases	ST258	2	2	6	8	ybt 17; ICEKp10	289	clb 3	17-1LV	-	0	-	0	-	0	-	wzi154	KL107	none	Very high	0.9999		O2v2	O2	none	Very high	0.9838		aadA*;strA.v1^;strB.v1	-	-	-	-	-	-	-	sul2	-	-	dfrA14.v2*
ARLG-7993	Lung	SRR14449661	Crackle	139	134035	488287	5577001	no	-	ST258	2	2	6	9	ybt 17; ICEKp10	289-1LV	clb 3	17-1LV	-	0	-	0	-	0	-	-	unknown (best match = KL107)	?-	None	0.9868	KL107_01_galF,KL107_03_wzi,KL107_04_wza,KL107_05_wzb	O2v2	O2	none	Very high	0.9837		aac(6')-Ib'.v1;aadA*;strA.v1^;strB.v1	-	-	-	-	-	-	-	sul2	-	-	dfrA14.v2*
ARLG-7990	Urine	SRR14449662	Crackle	203	109635	358704	5801568	no	-	ST258	2	2	9	14	ybt 17; ICEKp10	267-1LV	clb 3	19-1LV	-	0	-	0	-	0	-	wzi29	KL106	none	Very high	1		O2v2	O2	none	Very high	0.9848		aac(3)-IV;aac(6')-Ib'.v1;aadA2;aadA^;aph(4)-Ia	-	-	-	-	mphA	catA1^;cmlA1*	-	sul1;sul3	-	-	dfrA12
ARLG-7989	Urine	SRR14449664	Crackle	192	105819	358704	5792940	no	-	ST258	2	2	8	13	ybt 17; ICEKp10	267-1LV	clb 3	19-1LV	-	0	-	0	-	0	-	wzi29	KL106	none	Very high	1		O2v2	O2	none	Very high	0.9848		aac(3)-IV;aac(6')-Ib'.v1;aadA2;aadA^;aph(4)-Ia	-	-	-	-	mphA	catA1^;cmlA1*	-	sul1;sul3	-	-	dfrA12
ARLG-7988	Urine	SRR14449665	Crackle	164	117257	274961	5451277	no	-	ST337	0	2	2	2	-	0	-	0	-	0	-	0	-	0	-	-	KL110	?-	Good	0.999	KL110_09,KL110_16_wcpZ	O2v1	O2	none	Very high	0.9924		-	-	-	-	-	-	-	-	-	-	-	dfrA14.v2*
ARLG-7987	Lung	SRR14449666	Crackle	134	212414	404628	5557925	no	-	ST25	1	2	9	13	ybt 14; ICEKp5	145-1LV	-	0	-	0	-	0	-	0	-	wzi72	KL2	?-	Good	0.9841	KL2_14_wcaJ	O1v2	O1	none	Very high	0.9919		aac(3)-IIa.v1^;aac(6')-Ib-cr.v2;strA.v1^;strB.v1	-	-	qnrB1.v2^	-	-	CatB4.v1?	-	sul2	tet(A).v1	-	dfrA14.v2*
ARLG-7984	Urine	SRR14449667	Crackle	151	137582	331220	5591367	no	-	ST258	2	2	5	8	ybt 17; ICEKp10	289	clb 3	17-1LV	-	0	-	0	-	0	-	wzi154	KL107	none	Very high	0.9999		O2v2	O2	none	Very high	0.9838		aac(6')-Ib'.v1;aadA*;strA.v1^;strB.v1	-	-	-	-	-	-	-	sul2	-	-	-
ARLG-7983	-	SRR14449668	Crackle	252	62397	212439	5723867	no	-	ST258	2	2	6	11	ybt 17; ICEKp10	251-1LV	clb 3	62-3LV	-	0	-	0	-	0	-	wzi154	KL107	?-	Good	0.9993	KL107_10	O2v2	O2	?-	Good	0.9838	O1/O2v2_01_wzm,O1/O2v2_08_gmlC	aac(6')-Ib'.v1;aadA*;aadA2;aph3-Ia.v1^;strA.v1*;strB.v1	-	-	-	-	-	-	-	sul1;sul2	-	-	dfrA14.v2*
ARLG-7982	Urine	SRR14449669	Crackle	316	52144	203736	5724121	no	-	ST258	2	2	9	12	ybt 17; ICEKp10	251	clb 3	62-1LV	-	0	-	0	-	0	-	wzi154	unknown (best match = KL107)	?-	None	0.9747	KL107_08,KL107_09,KL107_10,KL107_12	unknown (best match = O2v2)	unknown	?-	None	0.9861	O1/O2v2_01_wzm,O1/O2v2_02_wzt,O1/O2v2_03_wbbM,O1/O2v2_04_glf,O1/O2v2_05_wbbN,O1/O2v2_06_wbbO,O1/O2v2_09_gmlB	aac(6')-Ib'.v1;aadA*;aph3-Ia.v1^;strA.v1^;strB.v1	-	-	-	-	mphA	catA1^	-	sul2	-	-	dfrA14.v2*
ARLG-7981	Lung	SRR14449670	Crackle	173	98833	259249	5324981	no	-	ST437	0	2	5	4	-	0	-	0	-	0	-	0	-	0	-	wzi109	unknown (best match = KL36)	?-	None	0.9986	KL36_08_wcaA,KL36_12_wzy,KL36_13_wckE,KL36_14_wcuM,KL36_15,KL36_16_wckT,KL36_17_wzx	unknown (best match = O4)	unknown	?-	Low	0.9968	O4_01_hydrolase,O4_03_hypothetical,O4_06_glycosyltransferase	aadA2	-	-	-	-	-	-	-	sul1	-	-	-
ARLG-7980	Urine	SRR14449671	Crackle	103	155283	456024	5390520	no	-	ST437	0	2	7	8	-	0	-	0	-	0	-	0	-	0	-	wzi109	KL36	none	Very high	0.9989		O4	O4	none	Very high	0.9973		aadA2^;armA	-	-	-	-	mphE.v2;msrE	-	-	sul1	-	-	dfrA12
ARLG-7979	Blood	SRR14449672	Crackle	100	152203	456024	5360249	no	-	ST437	0	2	7	8	-	0	-	0	-	0	-	0	-	0	-	wzi109	KL36	none	Very high	0.9989		O4	O4	none	Very high	0.9973		aadA2^;armA	-	-	-	-	mphE.v2;msrE	-	-	sul1	-	-	dfrA12
ARLG-7968	Blood	SRR14449673	Crackle	122	155283	456024	5412100	no	-	ST437	0	2	7	8	-	0	-	0	-	0	-	0	-	0	-	wzi109	KL36	none	Very high	0.9989		O4	O4	none	Very high	0.9973		aadA2^;armA	-	-	-	-	mphE.v2;msrE	-	-	sul1	-	-	dfrA12
ARLG-7965	Urine	SRR14449675	Crackle	101	172966	515380	5327317	no	-	ST437	0	2	5	4	-	0	-	0	-	0	-	0	-	0	-	wzi109	unknown (best match = KL36)	?-	None	0.9989	KL36_07_wcaJ,KL36_08_wcaA,KL36_12_wzy,KL36_14_wcuM,KL36_15,KL36_16_wckT	O4	O4	?-	Good	0.9974	O4_01_hydrolase	aadA2	-	-	-	-	-	-	-	sul1	-	-	-
ARLG-7963	Lung	SRR14449900	Crackle	249	66003	203839	5321380	no	-	ST437	0	2	7	7	-	0	-	0	-	0	-	0	-	0	-	wzi109	unknown (best match = KL36)	?-	None	0.9987	KL36_07_wcaJ,KL36_12_wzy,KL36_13_wckE,KL36_14_wcuM,KL36_15,KL36_16_wckT,KL36_17_wzx,KL36_18_wcuJ	unknown (best match = O4)	unknown	?-	None	0.9972	O4_01_hydrolase,O4_03_hypothetical,O4_05_wzm	aadA2^	-	-	-	-	mphE.v2;msrE	-	-	sul1	-	-	dfrA12
ARLG-7962	Urine	SRR14449901	Crackle	137	130060	358707	5650320	no	-	ST258	2	3	8	12	ybt 17; ICEKp10	251-1LV	clb 3	62-2LV	-	0	-	0	-	0	-	wzi154	KL107	none	Very high	0.9999		O2v2	O2	none	Very high	0.9838		aac(6')-Ib'.v1;aadA*;aadA2;strA.v1*;strB.v1	-	-	-	-	-	catA1*	-	sul1;sul2	-	-	dfrA14.v2*
ARLG-7957	Urine	SRR14449902	Crackle	3108	84646	369299	6532961	no	total_size	ST11	0	2	9	12	-	0	-	0	-	0	-	0	-	0	-	wzi177	KL125	*	High	0.9039		O3b	O3b	none	Very high	0.9905		aadA2;ant(2'')-Ia	-	-	-	-	mphE.v2;msrE	catB11;catB3.v2;cmlA6*	-	sul1*	-	-	dfrA19*
ARLG-7954	Urine	SRR14449903	Crackle	161	126390	358707	5791474	no	-	ST258	2	2	8	15	ybt 17; ICEKp10	251	clb 3	62-2LV	-	0	-	0	-	0	-	wzi154	KL107	none	Very high	0.9999		O2v2	O2	none	Very high	0.9837		aac(6')-Ib'.v1;aadA*;aadA2;aph3-Ia.v1^;strA.v1*;strB.v1	-	-	-	-	mphA	catA1*	-	sul1;sul2	-	-	dfrA12;dfrA14.v2*
ARLG-7952	Wound	SRR14449904	Crackle	156	126390	358707	5776356	no	-	ST258	2	2	8	15	ybt 17; ICEKp10	251	clb 3	62-2LV	-	0	-	0	-	0	-	wzi154	KL107	none	Very high	0.9999		O2v2	O2	none	Very high	0.9838		aac(6')-Ib'.v1;aadA*;aadA2^;aph3-Ia.v1^;strA.v1*;strB.v1	-	-	-	-	mphA	catA1*	-	sul1;sul2	-	-	dfrA12;dfrA14.v2*
ARLG-7944	Blood	SRR14449905	Crackle	138	123733	331347	5597143	no	-	ST258	0	2	7	9	-	0	-	0	-	0	-	0	-	0	-	wzi154	KL107	none	Very high	0.9999		O2v2	O2	none	Very high	0.9837		aac(6')-Ib'.v1;aadA*;aadA2^	-	-	-	-	mphA	-	-	sul1	-	-	dfrA12
ARLG-7939	Urine	SRR14449906	Crackle	112	152087	276853	5458024	no	-	ST258	1	2	4	3	ybt 17; ICEKp10	267	-	0	-	0	-	0	-	0	-	-	KL106	?-	Good	1	KL106_03_wzi	O2v2	O2	-	High	0.9847	O1/O2v2_05_wbbN	-	-	-	-	-	-	-	-	-	-	-	-
ARLG-7938	Urine	SRR14449907	Crackle	90	232279	495675	5342405	no	-	ST29	1	1	6	7	ybt 14; ICEKp5	151	-	0	-	0	-	0	-	0	-	wzi19	KL19	*	High	0.9491		O1v2	O1	none	Perfect	1		strA.v1^;strB.v1	-	-	qnrB1.v2^	-	-	-	-	sul2	-	-	dfrA14.v2*
ARLG-7929	Blood	SRR14449908	Crackle	76	258848	485545	5489451	no	-	ST485	0	0	1	0	-	0	-	0	-	0	-	0	-	0	-	wzi101	KL24	none	Very high	0.9902		O2v1	O2	none	Very high	0.9876		-	-	-	-	-	-	-	-	-	-	-	-
ARLG-7925	Urine	SRR14449911	Crackle	102	200899	470782	5350851	no	-	ST876	0	2	3	4	-	0	-	0	-	0	-	0	-	0	-	wzi100	KL10	none	Very high	0.9676		O3b	O3b	none	Very high	0.992		strA.v1^;strB.v1	-	-	-	-	-	-	-	-	tet(A).v1*	-	-
ARLG-7924	Urine	SRR14449912	Crackle	148	121619	331086	5623009	no	-	ST258	0	2	8	10	-	0	-	0	-	0	-	0	-	0	-	wzi154	KL107	none	Very high	0.9991		O2v2	O2	none	Very high	0.9838		aac(6')-Ib'.v1;aadA*;aadA2^	-	-	-	-	mphA	-	-	sul1	-	-	dfrA12
ARLG-7919	Blood	SRR14449913	Crackle	120	171549	386685	5742309	no	-	ST1296	0	2	4	6	-	0	-	0	-	0	-	0	-	0	-	wzi216	KL119	none	Very high	0.9996		O4	O4	none	Very high	0.9998		aac(6')-33;ant(2'')-Ia	-	-	-	-	-	-	-	sul1;sul2	-	-	-
ARLG-7916	Blood	SRR14449914	Crackle	380	41784	133063	5312216	no	-	ST340	0	2	7	9	-	0	-	0	-	0	-	0	-	0	-	wzi50	unknown (best match = KL107)	?-+*	None	0.8397	KL107_02_cpsACP,KL107_05_wzb,KL107_06_wzc,KL107_07_wbaP,KL107_08,KL107_09,KL107_10,KL107_12,KL107_13,KL107_14,KL107_15,KL107_16_ugd	unknown (best match = O4)	unknown	?-	None	0.9964	O4_01_hydrolase,O4_02_hypothetical,O4_03_hypothetical,O4_05_wzm,O4_06_glycosyltransferase	aac(6')-Ib-cr.v2*;aadA*	-	-	qnrA1;qnrB19^	-	-	CatB4.v1?	-	sul1	-	-	-
ARLG-7913	Urine	SRR14449915	Crackle	145	127787	460032	5717897	no	-	ST258	2	0	5	5	ybt 17; ICEKp10	251	clb 3	62	-	0	-	0	-	0	-	wzi154	KL107	?	Good	0.9997		O2v2	O2	none	Very high	0.9838		aac(6')-Ib'.v1;aph3-Ia.v1^	-	-	-	-	mphA	catA1^	-	sul1	-	-	-
ARLG-7912	Lung	SRR14449916	Crackle	99	182839	376028	5659693	no	-	ST1235	0	2	6	10	-	0	-	0	-	0	-	0	-	0	-	wzi14	KL14	none	Very high	0.9986		O3b	O3b	none	Very high	0.9982		aadA2;ant(2'')-Ia	-	-	-	-	mphE.v2;msrE	catB11;catB3.v2;cmlA6*	-	-	-	-	dfrA19*
ARLG-7911	Lung	SRR14449917	Crackle	126	170579	376028	5712281	no	-	ST1235	0	2	7	11	-	0	-	0	-	0	-	0	-	0	-	wzi14	KL14	none	Very high	0.9986		O3b	O3b	none	Very high	0.998		aadA2;ant(2'')-Ia	-	-	qnrA1	-	mphE.v2;msrE	catB11;catB3.v2;cmlA6*	-	-	-	-	dfrA19*
ARLG-7907	Urine	SRR14449918	Crackle	150	124808	325252	5899968	no	-	ST258	2	2	6	9	ybt 17; ICEKp10	247	clb 3	62	-	0	-	0	-	0	-	wzi154	KL107	none	Very high	0.9999		O2v2	O2	none	Very high	0.9838		aac(6')-33;aac(6')-Ib'.v1;aadA2^;ant(2'')-Ia	-	-	-	-	-	-	-	sul1*;sul2	-	-	dfrA12
ARLG-7906	Lung	SRR14449919	Crackle	144	139053	331454	5737442	no	-	ST258	2	2	5	8	ybt 17; ICEKp10	247	clb 3 (incomplete)	19-1LV	-	0	-	0	-	0	-	wzi154	KL107	none	Very high	0.9999		O2v2	O2	none	Very high	0.9838		aac(6')-33;aac(6')-Ib'.v1;ant(2'')-Ia	-	-	qnrD1	-	-	-	-	sul1;sul2	-	-	-
ARLG-7905	Blood	SRR14449920	Crackle	106	191500	355522	5425687	no	-	ST45-1LV	1	1	8	11	ybt 10; ICEKp4	78-1LV	-	0	-	0	-	0	-	0	-	wzi101	KL24	-	High	0.9901	KL24_13_wcuG	O2v1	O2	none	Very high	0.9873		aac(6')-Ib-cr.v2;strA.v1^;strB.v1	-	-	qnrB1.v2^	-	-	CatB4.v1?	-	sul2	tet(A).v1	-	dfrA14.v2*
ARLG-7903	Urine	SRR14449922	Crackle	95	218768	1319147	5478259	no	-	ST410-2LV	0	2	9	14	-	0	-	0	-	0	-	0	-	0	-	wzi46	KL13	none	Very high	0.9965		O1v1	O1	none	Very high	0.9805		aac(3)-IIa.v1^;aadA*;strA.v1^;strB.v1	-	-	qnrB1.v2^;qnrB19^;qnrD1	-	-	CatB4.v1?	-	sul2	tet(A).v1	-	dfrA14.v2*
ARLG-7901	Lung	SRR14449923	Crackle	187	137651	388249	5737299	no	-	ST1235	0	2	7	11	-	0	-	0	-	0	-	0	-	0	-	wzi14	unknown (best match = KL14)	?-	None	0.9985	KL14_06_wzc,KL14_07,KL14_08_wzx,KL14_09,KL14_10,KL14_12,KL14_13,KL14_16	O3b	O3b	?-	Good	0.998	O3b_06_wbdA	aadA2;ant(2'')-Ia	-	-	qnrA1	-	mphE.v2;msrE	catB11;catB3.v2;cmlA6*	-	-	-	-	dfrA19*
ARLG-7898	Urine	SRR14449924	Crackle	134	170408	375857	5821104	no	-	ST1235	0	2	7	11	-	0	-	0	-	0	-	0	-	0	-	wzi14	KL14	none	Very high	0.9987		O3b	O3b	none	Very high	0.9983		aadA2;ant(2'')-Ia	-	-	qnrA1	-	mphE.v2;msrE	catB11;catB3.v2;cmlA6*	-	-	-	-	dfrA19*
ARLG-7895	-	SRR14449926	Crackle	178	167747	287737	5775467	no	-	ST188	0	1	7	10	-	0	-	0	-	0	-	0	-	0	-	wzi31	KL31	none	Very high	0.9948		O3b	O3b	none	Very high	0.9886		aac(6')-Ib-cr.v2;aadA16*	-	-	qnrB6^	-	-	-	arr-3	sul1;sul1	tet(A).v1	-	dfrA27
ARLG-7890	Blood	SRR14449927	Crackle	174	129689	370614	5655500	no	-	ST258	0	2	7	11	-	0	-	0	-	0	-	0	-	0	-	wzi154	KL107	?	Good	0.9999		O2v2	O2	?-	Good	0.9837	O1/O2v2_07_kfoC	aac(6')-Ib'.v1;aadA*;aadA2^;strA.v1^;strB.v1	-	-	-	-	-	catA1^	-	sul1;sul2	-	-	dfrA12
ARLG-7889	Lung	SRR14449928	Crackle	216	91699	241101	5679234	no	-	ST258	0	2	8	14	-	0	-	0	-	0	-	0	-	0	-	wzi154	unknown (best match = KL107)	?-	None	0.9999	KL107_09,KL107_10	O2v2	O2	?-	Good	0.9836	O1/O2v2_08_gmlC	aac(6')-Ib'.v1*;aadA*;aadA2^;strA.v1^;strB.v1	-	-	-	-	mphA	catA1^	-	sul1;sul2	-	-	dfrA12;dfrA14.v2*
ARLG-7888	Urine	SRR14449929	Crackle	115	176649	408457	5678104	no	-	ST45	1	1	6	7	ybt 10; ICEKp4	78	-	0	-	0	-	0	-	0	-	wzi149	KL62	none	Very high	0.9997		O2v1	O2	none	Very high	0.9888		strA.v1^;strB.v1	-	-	-	-	-	-	-	sul2	tet(A).v1	-	dfrA14.v2*
ARLG-7884	Lung	SRR14449930	Crackle	185	152346	575149	5891455	no	-	ST14	1	2	10	22	ybt 14; ICEKp5	140-1LV	-	0	-	0	-	0	-	0	-	wzi2	KL2	none	Very high	0.9974		O1v1	O1	?-	Good	0.9998	O1/O2v1_06_wbbO	aadA2^;aph(3')-VI;armA;sat-2;strA.v1*;strB.v1*	-	-	qnrB1.v2^	-	mphE.v2^;msrE	CatB4.v1?;catA1^	-	sul1;sul2	tet(D)	-	dfrA1.v1;dfrA12;dfrA14.v2*
ARLG-7883	-	SRR14449931	Crackle	195	206110	576450	5795705	no	-	ST16	1	2	9	9	ybt 9; ICEKp3	174-1LV	-	0	-	0	-	0	-	0	-	wzi50	KL51	-	High	0.9993	KL51_14_wcoZ	O3b	O3b	none	Very high	0.9907		aac(6')-Ib-cr.v1;rmtF	-	-	-	-	-	CatB4.v1?	arr-3	sul1	-	-	dfrA1.v1
ARLG-7881	Blood	SRR14449965	Crackle	108	185172	379638	5636156	no	-	ST2358-2LV	0	2	4	3	-	0	-	0	-	0	-	0	-	0	-	wzi64	KL64	none	Very high	1		O2v1	O2	?-	Good	0.986	O1/O2v1_06_wbbO,O1/O2v1_07_kfoC	-	-	-	-	-	-	-	-	-	-	-	-
ARLG-7877	Urine	SRR14449966	Crackle	172	142221	340404	5645151	no	-	ST258	0	2	5	6	-	0	-	0	-	0	-	0	-	0	-	wzi154	KL107	none	Very high	0.9999		O2v2	O2	none	Very high	0.9838		aac(6')-Ib'.v1;aadA*	-	-	-	-	-	catA1^	-	-	-	-	-
ARLG-7875	Lung	SRR14449967	Crackle	155	130607	456023	5679853	no	-	ST258	0	2	8	14	-	0	-	0	-	0	-	0	-	0	-	wzi154	KL107	none	Very high	0.9999		O2v2	O2	?-	Good	0.9836	O1/O2v2_07_kfoC	aac(6')-Ib'.v1;aadA*;aadA2^;strA.v1^;strB.v1	-	-	-	-	mphA	catA1^	-	sul1;sul2	-	-	dfrA12;dfrA14.v2*
ARLG-7866	Urine	SRR14449968	Crackle	150	120718	457397	5717612	no	-	ST258	2	2	6	10	ybt 17; ICEKp10	245	clb 3	62-1LV	-	0	-	0	-	0	-	wzi154	KL107	none	Very high	0.9998		unknown (best match = O2v2)	unknown	?-	None	0.9823	O1/O2v2_06_wbbO,O1/O2v2_07_kfoC,O1/O2v2_08_gmlC	aac(6')-Ib'.v1;aadA*;aadA2;strA.v1^;strB.v1	-	-	-	-	-	-	-	sul1;sul2	-	-	dfrA14.v2*
ARLG-7854	Wound	SRR14449969	Crackle	182	145431	288219	5554805	no	-	ST340	0	2	7	8	-	0	-	0	-	0	-	0	-	0	-	wzi56	KL55	?-*	Good	0.9625	KL55_11_wzy	O3b	O3b	none	Very high	0.992		aac(3)-IV;aadA2^;aph(4)-Ia	-	-	-	-	mphA	-	-	sul1	-	-	dfrA12
ARLG-7851	Blood	SRR14449970	Crackle	172	112934	457397	5806854	no	-	ST3359	2	3	9	12	ybt 17; ICEKp10	251-1LV	clb 3	62-1LV	-	0	-	0	-	0	-	wzi154	KL107	none	Very high	0.9998		O2v2	O2	?-	Good	0.9838	O1/O2v2_07_kfoC	aac(6')-Ib'.v1*;aadA*;aadA3?;strA.v1^;strB.v1	-	-	-	-	mphA	-	-	sul1;sul2	-	-	dfrA14.v2*
ARLG-7849	Urine	SRR14449971	Crackle	215	129689	283312	5712602	no	-	ST258	2	2	8	10	ybt 17; ICEKp10	289-1LV	clb 3	17-1LV	-	0	-	0	-	0	-	wzi154	unknown (best match = KL107)	?-	Low	0.9999	KL107_08,KL107_09,KL107_10	O2v2	O2	?-	Good	0.9834	O1/O2v2_06_wbbO	ant(2'')-Ia;strA.v1^;strB.v1	-	-	qnrS1	-	-	catA1^	-	sul2	-	-	dfrA14.v2*
ARLG-7847	Lung	SRR14449972	Crackle	153	141562	370625	5728752	no	-	ST258	2	2	6	10	ybt 17; ICEKp10	289-1LV	clb 3	17-1LV	-	0	-	0	-	0	-	wzi154	KL107	none	Very high	0.9999		O2v2	O2	none	Very high	0.9838		aac(6')-Ib'.v1;aadA*;strA.v1^;strB.v1	-	-	qnrD1	-	-	-	-	sul2	-	-	dfrA14.v2*
ARLG-7839	Urine	SRR14449973	Crackle	165	142516	291895	5519385	no	-	ST258	0	2	7	8	-	0	-	0	-	0	-	0	-	0	-	wzi29	unknown (best match = KL106)	?-+	None	0.9987	KL106_07_wzy,KL106_10_wecB,KL106_13_wzx,KL106_15_rfbp,KL106_17	O2v2	O2	none	Very high	0.9848		aac(6')-Ib'.v1;aadA2;aph3-Ia.v1^	-	-	-	-	mphA	-	-	sul1	-	-	dfrA12
ARLG-7837	-	SRR14449974	Crackle	229	167151	462177	5738067	no	-	ST258	0	2	9	10	-	0	-	0	-	0	-	0	-	0	-	wzi29	KL106	?-	Good	0.9987	KL106_10_wecB,KL106_17	O2v2	O2	none	Very high	0.9848		aac(6')-Ib'.v1;aadA2;aph3-Ia.v1^	-	-	-	-	mphA	catA1^	-	sul1	-	-	dfrA12
ARLG-7836	Blood	SRR14449976	Crackle	108	130288	270574	5377142	no	-	ST258	0	2	7	6	-	0	-	0	-	0	-	0	-	0	-	wzi154	KL107	none	Very high	0.9999		O2v2	O2	none	Very high	0.9837		aac(6')-Ib'.v1	-	-	-	-	-	-	-	sul1	tet(D)	-	dfrA5
ARLG-7835	Lung	SRR14449977	Crackle	156	172932	747721	5718540	no	-	ST392	0	1	4	5	-	0	-	0	-	0	-	0	-	0	-	wzi187	KL27	none	Very high	0.9928		O4	O4	none	Very high	0.9971		aac(6')-Ib'.v1;strB.v1	-	-	qnrB1.v2^	-	-	-	-	-	-	-	dfrA14.v2*
ARLG-7832	Lung	SRR14449978	Crackle	250	82793	203838	5798092	no	-	ST3359	2	2	9	13	ybt 17; ICEKp10	251-1LV	clb 3	62-2LV	-	0	-	0	-	0	-	wzi154	unknown (best match = KL107)	?-	None	0.9998	KL107_06_wzc,KL107_07_wbaP,KL107_08,KL107_09,KL107_10	O2v2	O2	?-	Good	0.9837	O1/O2v2_01_wzm,O1/O2v2_08_gmlC	aac(6')-Ib'.v1*;aadA*;aadA2;strA.v1^;strB.v1	-	-	-	-	mphA	catA1^	-	sul1;sul2	-	-	dfrA14.v2*
ARLG-7829	-	SRR14449979	Crackle	209	126390	221510	5587762	no	-	ST258	0	2	6	9	-	0	-	0	-	0	-	0	-	0	-	wzi154	KL107	?	Good	0.9994		O2v2	O2	none	Very high	0.9837		aac(3)-IV;aac(6')-Ib'.v1;aadA2;aadA^;aph(4)-Ia	-	-	-	-	-	cmlA1*	-	-	tet(D)	-	-
ARLG-7825	Wound	SRR14449980	Crackle	136	165584	519699	5521151	no	-	ST14	1	1	4	4	ybt 10; ICEKp4	107-3LV	-	0	-	0	-	0	-	0	-	wzi16	KL16	none	Very high	0.9942		O1v1	O1	none	Very high	0.9855		aac(6')-Ib-cr.v2	-	-	-	-	-	CatB4.v1	-	-	-	-	dfrA14.v2*
ARLG-7818	Blood	SRR14449982	Crackle	125	154128	404703	5495043	no	-	ST25	1	1	7	8	ybt 14; ICEKp5	145-2LV	-	0	-	0	-	0	-	0	-	wzi72	KL2	none	Very high	0.9841		O1v2	O1	none	Very high	0.992		aac(3)-IIa.v1^;aac(6')-Ib-cr.v2	-	-	qnrB1.v2^	-	-	CatB4.v1?	-	-	tet(A).v1	-	dfrA14.v2*
ARLG-7815	Wound	SRR14449983	Crackle	199	68446	175677	5466716	no	-	ST25	1	1	6	7	ybt 14; ICEKp5	145-2LV	-	0	-	0	-	0	-	0	-	wzi72	unknown (best match = KL2)	?-	None	0.9825	KL2_07,KL2_08,KL2_09,KL2_10,KL2_11_wzx,KL2_13,KL2_14_wcaJ	O1v2	O1	?	Good	0.9924		aac(3)-IIa.v1^;aac(6')-Ib-cr.v2	-	-	qnrB1.v2^	-	-	CatB4.v1?	-	-	tet(A).v1	-	dfrA14.v2*
ARLG-8135	Blood	SRR14450241	Crackle	178	128309	396684	5654404	no	-	ST258	2	2	6	6	ybt 17; ICEKp10	289-1LV	clb 3	17-2LV	-	0	-	0	-	0	-	wzi154	KL107	?-	Good	0.9999	KL107_09,KL107_10	O2v2	O2	none	Very high	0.9838		strA.v1^;strB.v1	-	-	-	-	-	-	-	sul2	-	-	dfrA14.v2*
ARLG-8134	Blood	SRR14450242	Crackle	178	207702	621869	5394196	no	-	ST1198	0	2	2	2	-	0	-	0	-	0	-	0	-	0	-	wzi22	KL8	none	Very high	0.9956		O2v2	O2	none	Very high	0.9845		-	-	-	qnrD1	-	-	-	-	-	-	-	-
ARLG-8127	Lung	SRR14450244	Crackle	146	119843	285753	5310069	no	-	ST240	0	2	1	1	-	0	-	0	-	0	-	0	-	0	-	wzi236	KL10	?-	Good	0.9998	KL10_09_wclP,KL10_14_wzy	O2v2	O2	?-*	Good	0.9647	O1/O2v2_06_wbbO	-	-	-	-	-	-	-	-	-	-	-	-
ARLG-8122	Urine	SRR14450247	Crackle	115	173116	712710	5604607	no	-	ST11	1	1	8	11	ybt 10; ICEKp4	26	-	0	-	0	-	0	-	0	-	wzi75	KL105	?-	Good	0.9997	KL105_11,KL105_12,KL105_13	O2v2	O2	none	Very high	0.9844		aac(6')-Ib-cr.v2^;aph3-Ia.v1^	-	-	qnrB4	-	mphA	catB3.v2	arr-3	sul1;sul1	-	-	-
ARLG-8120	Blood	SRR14450248	Crackle	167	145393	310748	5484002	no	-	ST307	0	1	8	11	-	0	-	0	-	0	-	0	-	0	-	wzi173	unknown (best match = KL102)	?-	None	0.9913	KL102_06_wzc,KL102_07_wbaP,KL102_08_wzy,KL102_09,KL102_11,KL102_13,KL102_14,KL102_15_wzx	unknown (best match = O2v2)	unknown	?-	Low	0.9836	O1/O2v2_06_wbbO,O1/O2v2_07_kfoC,O1/O2v2_10_gmlA	aac(3)-IIa.v1^;aac(6')-Ib-cr.v2;strA.v1^;strB.v1	-	-	qnrB1.v2^	-	-	CatB4.v1?	-	sul2	tet(A).v1	-	dfrA14.v2*
ARLG-8117	Urine	SRR14450249	Crackle	239	117348	350431	5868005	no	-	ST14	1	2	11	28	ybt 14; ICEKp5	140	-	0	-	0	-	0	-	0	-	wzi2	KL2	?-	Good	0.9974	KL2_07,KL2_08,KL2_11_wzx	O1v1	O1	?-	Good	0.9998	O1/O2v1_06_wbbO	aac(3)-IId^;aac(6')-Ib-cr.v2;aadA*;aadA2^;aph(3')-VI;armA;sat-2;strA.v1*;strB.v1*	-	-	qnrB1.v2^	-	ereA2*;mphE.v2^;msrE	CatB4.v1?;catA1^;cmlA5	arr-2	sul1*;sul2	tet(D)	-	dfrA1.v1;dfrA12;dfrA14.v2*
ARLG-8111	Lung	SRR14450250	Crackle	205	125638	270474	5654925	no	-	ST258	0	2	4	3	-	0	-	0	-	0	-	0	-	0	-	wzi154	KL107	?-	Good	0.9998	KL107_10	O2v2	O2	?-	Good	0.9828	O1/O2v2_08_gmlC	aac(6')-Ib'.v1	-	-	-	-	-	catA1^	-	-	-	-	-
ARLG-8110	Wound	SRR14450251	Crackle	125	161965	413364	5779691	no	-	ST14	1	1	9	16	ybt 14; ICEKp5	140-1LV	-	0	-	0	-	0	-	0	-	wzi64	KL64	?-	Good	1	KL64_07_wzx	O1v1	O1	none	Very high	0.9864		aac(6')-Ib-cr.v2;aadA2^;armA;sat-2	-	-	-	-	mphE.v2^;msrE	CatB4.v1?;catA1^	-	sul1	tet(D)	-	dfrA1.v1;dfrA12;dfrA14.v2*
ARLG-8109	Lung	SRR14450252	Crackle	123	130820	712932	5426129	no	-	ST258	0	2	4	4	-	0	-	0	-	0	-	0	-	0	-	-	unknown (best match = KL107)	?-	None	0.9997	KL107_03_wzi,KL107_04_wza,KL107_05_wzb,KL107_06_wzc,KL107_10	O2v2	O2	none	Very high	0.9836		aac(6')-Ib'.v1;aadA*	-	-	-	-	-	-	-	-	-	-	-
ARLG-8107	Urine	SRR14450253	Crackle	147	177761	610318	5471054	no	-	ST2492	0	2	2	2	-	0	-	0	-	0	-	0	-	0	-	-	unknown (best match = KL54)	?-	None	0.9992	KL54_03_wzi,KL54_04_wza,KL54_05_wzb,KL54_06_wzc,KL54_07_wclU,KL54_08_wzx	O1v2	O1	none	Very high	0.9916		-	-	-	-	-	-	-	-	-	-	-	-
ARLG-8101	Urine	SRR14450254	Crackle	283	172008	457449	5806961	no	-	ST327	0	2	7	15	-	0	-	0	-	0	-	0	-	0	-	wzi374	KL140	?	Good	0.9969		O1v2	O1	?-	Good	0.9732	O1/O2v2_06_wbbO	aac(6')-Ib'.v1*;aadA*;aadA2^;strA.v1^;strB.v1	-	-	qnrB2.v1^	-	mphA	-	-	sul1;sul1*;sul2	-	-	dfrA12;dfrA14.v2*
ARLG-8099	Urine	SRR14450255	Crackle	441	104634	339932	6794903	no	total_size	ST258	0	2	4	3	-	0	-	0	-	0	-	0	-	0	-	wzi154	KL107	?	Good	0.9999		O2v2	O2	none	Very high	0.9838		aac(6')-Ib'.v1	-	-	-	-	-	catA1^	-	-	-	-	-
ARLG-8095	Lung	SRR14450257	Crackle	270	183266	360261	5662032	no	-	ST231	4	2	9	11	ybt 14; ICEKp5	145-1LV	-	0	iuc unknown	0	-	0	-	0	-	wzi104	KL51	-	High	0.9939	KL51_14_wcoZ	O1v2	O1	none	Very high	0.9844		aac(6')-Ib;aadA2^;rmtF	-	-	-	-	ermB.v1*;mphA	catA1^	arr-2	sul1	-	-	dfrA12
ARLG-8091	Blood	SRR14450258	Crackle	80	259238	1006448	5421784	no	-	ST17	1	2	5	6	ybt 0; ICE?	160-6LV	-	0	-	0	-	0	-	0	-	wzi386	unknown (best match = KL107)	?-+*	None	0.7621	KL107_02_cpsACP,KL107_05_wzb,KL107_06_wzc,KL107_07_wbaP,KL107_08,KL107_09,KL107_10	OL104	OL104	?	Good	0.9981		-	-	-	qnrB2.v1^	-	-	-	-	sul1;sul1	-	-	dfrA16.v2^
ARLG-8087	Urine	SRR14450259	Crackle	250	95104	300925	5597176	no	-	ST1263	1	2	2	2	ybt 10; ICEKp4	107-2LV	-	0	-	0	-	0	-	0	-	wzi100	unknown (best match = KL10)	?-	None	0.95	KL10_09_wclP,KL10_12_wcaN,KL10_13_wcuK,KL10_14_wzy,KL10_15_wcsO,KL10_16_wbaZ	O3/O3a	O3/O3a	none	Very high	0.9795		-	-	-	-	-	-	-	-	-	-	-	-
ARLG-8086	Urine	SRR14450260	Crackle	117	123733	317719	5548511	no	-	ST258	0	2	7	8	-	0	-	0	-	0	-	0	-	0	-	wzi154	KL107	none	Very high	0.9998		unknown (best match = OL102)	unknown	-*	None	0.8802	OL102_05_wbbL,OL102_06_rhamnan,OL102_07_wzm,OL102_08_wzt	aac(6')-Ib'.v1;aadA*;aadA2^	-	-	-	-	mphA	-	-	sul1	-	-	dfrA12
ARLG-8082	Urine	SRR14450261	Crackle	176	201798	506542	5751247	no	-	ST11	2	1	6	7	ybt 17; ICEKp10	267-2LV	clb 3	19	-	0	-	0	-	0	-	wzi27	KL27	none	Very high	0.9999		O2v2	O2	none	Very high	0.9843		aadA2^	-	-	qnrD1	-	mphA	-	-	sul1;sul3	-	-	dfrA12
ARLG-8081	Lung	SRR14450262	Crackle	91	204166	599403	5641109	no	-	ST20	0	2	2	2	-	0	-	0	-	0	-	0	-	0	-	wzi84	KL28	none	Very high	0.9917		O1v2	O1	none	Very high	0.9837		-	-	-	-	-	-	-	-	-	-	-	-
ARLG-8079	Urine	SRR14450263	Crackle	145	128556	317831	5633493	no	-	ST258	0	2	8	10	-	0	-	0	-	0	-	0	-	0	-	wzi154	KL107	none	Very high	0.9999		O2v2	O2	none	Very high	0.9838		aac(6')-Ib'.v1;aadA*;aadA2^	-	-	-	-	mphA	-	-	sul1	-	-	dfrA12
ARLG-8078	Urine	SRR14450264	Crackle	103	163927	574526	5397473	no	-	ST307	0	2	5	4	-	0	-	0	-	0	-	0	-	0	-	wzi173	KL102	none	Very high	0.9927		O2v2	O2	?-	Good	0.9846	O1/O2v2_03_wbbM	aac(3)-IIa.v1	-	-	-	-	-	-	-	-	-	-	dfrA14.v2*
ARLG-8075	-	SRR14450265	Crackle	122	240563	429761	5566573	no	-	ST15	0	2	8	12	-	0	-	0	-	0	-	0	-	0	-	wzi93	KL112	none	Very high	0.9865		O1v1	O1	none	Very high	0.9852		aac(6')-Ib-cr.v2;aadA2^;strA.v1^;strB.v1	-	-	-	-	mphA	-	-	sul1;sul2	-	-	dfrA12;dfrA14.v2*
ARLG-8074	Blood	SRR14450266	Crackle	113	178004	464418	5513489	no	-	ST307	0	2	8	8	-	0	-	0	-	0	-	0	-	0	-	wzi173	KL102	?	Good	0.9927		O2v2	O2	none	Very high	0.9845		strA.v1*;strB.v1*	-	-	-	-	-	catII.2*	-	sul2	-	-	dfrA14.v2*
ARLG-8072	Urine	SRR14450268	Crackle	171	181058	614698	5537895	no	-	ST15	0	2	10	12	-	0	-	0	-	0	-	0	-	0	-	wzi93	KL112	none	Very high	0.9865		O1v1	O1	none	Very high	0.9852		aac(6')-Ib-cr.v2;aadA2^;aph3-Ia.v1^	-	-	-	-	mphA	CatB4.v1?	-	sul1	tet(A).v1	-	dfrA12
ARLG-8071	Wound	SRR14450269	Crackle	122	304578	1319465	5732735	no	-	ST147	0	2	8	11	-	0	-	0	-	0	-	0	-	0	-	wzi420	KL10	none	Very high	0.9675		O3/O3a	O3/O3a	none	Very high	0.9798		aac(3)-IIa.v1^;aac(6')-Ib-cr.v2;strA.v1^;strB.v1	-	-	-	-	-	CatB4.v1	-	sul2	-	-	dfrA14.v2*
ARLG-8070	Urine	SRR14450270	Crackle	170	194330	674693	5679204	no	-	ST15	2	2	10	12	ybt 17; ICEKp10	289-3LV	clb 3	17-2LV	-	0	-	0	-	0	-	wzi93	KL112	none	Very high	0.9865		O1v1	O1	none	Very high	0.9852		aac(6')-Ib-cr.v2;aadA2^;aph3-Ia.v1^	-	-	-	-	mphA	CatB4.v1?	-	sul1	tet(A).v1	-	dfrA12
ARLG-8069	Lung	SRR14450271	Crackle	195	142222	332690	5742607	no	-	ST258	2	2	10	10	ybt 17; ICEKp10	289-2LV	clb 3	17-2LV	-	0	-	0	-	0	-	wzi154	KL107	none	Very high	0.9998		O2v2	O2	none	Very high	0.9838		aadA2^	-	-	-	-	mphA	CatB4.v1?	-	sul1	tet(A).v1	-	dfrA12
ARLG-8068	Wound	SRR14450272	Crackle	71	357076	587714	5306690	no	-	ST29	1	1	7	8	ybt 14; ICEKp5	150-2LV	-	0	-	0	-	0	-	0	-	wzi19	KL19	*	High	0.9491		O1v2	O1	none	Perfect	1		strA.v1^;strB.v1	-	-	qnrB1.v2^	-	-	-	-	sul2	tet(A).v1	-	dfrA14.v2*
ARLG-8065	Lung	SRR14450273	Crackle	88	195842	415231	5340746	no	-	ST307	0	2	5	4	-	0	-	0	-	0	-	0	-	0	-	wzi173	KL102	none	Very high	0.9927		O2v2	O2	none	Very high	0.9845		aac(3)-IIa.v1	-	-	-	-	-	-	-	-	-	-	dfrA14.v2*
ARLG-8064	Wound	SRR14450274	Crackle	117	165345	383329	5487129	no	-	ST307	0	1	6	4	-	0	-	0	-	0	-	0	-	0	-	wzi173	KL102	none	Very high	0.9927		O2v2	O2	none	Very high	0.9845		aac(3)-IIa.v1	-	-	-	-	-	-	-	-	-	-	dfrA14.v2*
ARLG-8061	Lung	SRR14450275	Crackle	132	160292	522028	5478990	no	-	ST307	0	2	6	6	-	0	-	0	-	0	-	0	-	0	-	wzi173	KL102	?-	Good	0.9927	KL102_07_wbaP	O2v2	O2	none	Very high	0.9845		aac(3)-IIa.v1	-	-	qnrB17^	-	-	-	-	sul1	-	-	dfrA14.v2*
ARLG-8039	Wound	SRR14450276	Crackle	89	214663	842924	5503381	no	-	ST348	1	1	7	10	ybt 10; ICEKp4	28	-	0	-	0	-	0	-	0	-	wzi94	KL62	none	Very high	0.9995		O1v1	O1	none	Very high	0.9885		aac(3)-IIa.v1^;aac(6')-Ib-cr.v2;strA.v1^;strB.v1	-	-	-	-	-	CatB4.v1?	-	sul2	-	-	dfrA14.v2*
ARLG-8035	Urine	SRR14450277	Crackle	180	147374	401123	5787355	no	-	ST258	2	2	6	12	ybt 17; ICEKp10	267	clb 3	19	-	0	-	0	-	0	-	wzi154	KL107	none	Very high	0.9998		unknown (best match = OL102)	unknown	-*	None	0.8802	OL102_05_wbbL,OL102_06_rhamnan,OL102_07_wzm,OL102_08_wzt	aac(3)-IV;aac(6')-Ib'.v1;aadA2;aph(4)-Ia;strA.v1^;strB.v1	-	-	-	-	-	catA1^	-	sul1;sul2;sul3	-	-	dfrA12
ARLG-8034	Urine	SRR14450279	Crackle	195	99661	245495	5455504	no	-	ST45	1	1	7	9	ybt 10; ICEKp4	78	-	0	-	0	-	0	-	0	-	wzi101	unknown (best match = KL24)	?-	None	0.9888	KL24_06_wzc,KL24_07_wcuD,KL24_08_wcuC,KL24_09_wcuV,KL24_10_wbaZ,KL24_11_wcaJ,KL24_12_wcuE,KL24_13_wcuG,KL24_14_wzy,KL24_15_wzx	O2v1	O2	?-	Good	0.9876	O1/O2v1_05_wbbN	aac(3)-IIa.v1^;strA.v1^;strB.v1	-	-	qnrB1.v2^	-	-	-	-	sul2	tet(A).v1	-	dfrA14.v2*
ARLG-8033	Lung	SRR14450280	Crackle	113	157591	345527	5413953	no	-	ST258	0	2	3	2	-	0	-	0	-	0	-	0	-	0	-	wzi29	KL106	?	Good	1		O2v2	O2	none	Very high	0.9847		aac(6')-Ib'.v1	-	-	-	-	-	-	-	-	-	-	-
ARLG-8029	Lung	SRR14450281	Crackle	107	157591	455555	5250702	no	-	ST258	0	2	3	2	-	0	-	0	-	0	-	0	-	0	-	wzi29	KL106	none	Very high	1		O2v2	O2	none	Very high	0.9845		aac(6')-Ib'.v1	-	-	-	-	-	-	-	-	-	-	-
ARLG-8027	Urine	SRR14450282	Crackle	166	139154	399568	5730802	no	-	ST258	0	2	8	14	-	0	-	0	-	0	-	0	-	0	-	wzi154	KL107	none	Very high	0.9999		O2v2	O2	?-	Good	0.9837	O1/O2v2_07_kfoC	aac(6')-Ib'.v1;aadA*;aadA2^;strA.v1^;strB.v1	-	-	-	-	-	catA1^	-	sul1;sul2	-	-	dfrA12;dfrA14.v2*
ARLG-8025	Lung	SRR14450283	Crackle	219	129689	383628	5845545	no	-	ST258	2	2	8	13	ybt 0; ICEKp10	220	clb 3	13-2LV	-	0	-	0	-	0	-	wzi154	KL107	?-	Good	0.9998	KL107_06_wzc,KL107_09,KL107_10	unknown (best match = OL102)	unknown	-*	None	0.8802	OL102_05_wbbL,OL102_06_rhamnan,OL102_07_wzm,OL102_08_wzt	aac(6')-Ib'.v1;aadA*;aadA2^;strA.v1^;strB.v1	-	-	-	-	mphA	catA1^	-	sul1;sul2	-	-	dfrA12;dfrA14.v2*
ARLG-8024	Urine	SRR14450284	Crackle	152	149642	456022	5737524	no	-	ST258	0	2	8	14	-	0	-	0	-	0	-	0	-	0	-	wzi154	KL107	none	Very high	0.9999		O2v2	O2	?-	Good	0.9837	O1/O2v2_05_wbbN,O1/O2v2_07_kfoC	aac(6')-Ib'.v1;aadA*;aadA2^;strA.v1^;strB.v1	-	-	-	-	-	catA1^	-	sul1;sul2	-	-	dfrA12;dfrA14.v2*
ARLG-8022	Urine	SRR14450285	Crackle	184	194190	790179	5848188	no	-	ST76	0	0	5	6	-	0	-	0	-	0	-	0	-	0	-	wzi100	KL10	-	High	0.9674	KL10_15_wcsO	O3/O3a	O3/O3a	none	Very high	0.9797		aadA2^	-	-	qnrB4	-	-	-	-	sul1;sul1	-	-	dfrA12
ARLG-8021	Lung	SRR14450286	Crackle	170	99670	233234	5565943	no	-	ST258	2	2	6	8	ybt 17; ICEKp10	289-1LV	clb 3	17-1LV	-	0	-	0	-	0	-	-	KL107	?-	Good	0.9997	KL107_10	O2v2	O2	?-	Good	0.9835	O1/O2v2_01_wzm,O1/O2v2_03_wbbM	aac(6')-Ib'.v1;aadA*;strA.v1^;strB.v1	-	-	-	-	-	-	-	sul2	-	-	dfrA14.v2*
ARLG-8020	Urine	SRR14450287	Crackle	277	88782	276316	5711551	no	-	ST258	2	2	5	6	ybt 17; ICEKp10	267-2LV	clb 3	19-1LV	-	0	-	0	-	0	-	wzi29	unknown (best match = KL106)	?-	None	0.9999	KL106_06_wzc,KL106_07_wzy,KL106_10_wecB,KL106_17	O2v2	O2	none	Very high	0.9847		aac(6')-Ib'.v1;aadA2;aadA^	-	-	-	-	-	cmlA1*	-	sul1	-	-	-
ARLG-8019	Blood	SRR14450288	Crackle	201	138193	373841	5977356	no	-	ST268	1	2	6	9	ybt 10; ICEKp4	95-1LV	-	0	-	0	-	0	-	0	-	wzi95	KL20	none	Very high	0.9995		O2v1	O2	none	Very high	0.9896		aac(6')-Ib'.v1*;aadA*;strA.v1^;strB.v1^	-	-	-	-	-	-	-	sul2	-	-	dfrA14.v2*
ARLG-8018	Blood	SRR14450290	Crackle	135	135639	375293	5595487	no	-	ST258	2	2	6	8	ybt 17; ICEKp10	289-1LV	clb 3	17-2LV	-	0	-	0	-	0	-	-	KL107	?-	Good	0.9892	KL107_01_galF,KL107_03_wzi,KL107_04_wza	O2v2	O2	none	Very high	0.9838		aadA*;strA.v1^;strB.v1	-	-	-	-	-	-	-	sul2	-	-	dfrA14.v2*
ARLG-8017	Lung	SRR14450291	Crackle	122	135697	274954	5639799	no	-	ST258	2	2	6	8	ybt 17; ICEKp10	289-1LV	clb 3	17-2LV	-	0	-	0	-	0	-	-	unknown (best match = KL107)	?-	None	0.9866	KL107_01_galF,KL107_03_wzi,KL107_04_wza,KL107_05_wzb	O2v2	O2	none	Very high	0.9838		aadA*;strA.v1^;strB.v1	-	-	-	-	-	-	-	sul2	-	-	dfrA14.v2*
ARLG-8010	-	SRR14450292	Crackle	192	90198	240476	5562973	no	-	ST258	2	2	6	8	ybt 17; ICEKp10	289-1LV	clb 3	17-1LV	-	0	-	0	-	0	-	wzi154	unknown (best match = KL107)	?-	None	0.9883	KL107_01_galF,KL107_08,KL107_10	O2v2	O2	?-	Good	0.9839	O1/O2v2_08_gmlC	aadA*;strA.v1^;strB.v1	-	-	-	-	-	-	-	sul2	-	-	dfrA14.v2*
ARLG-8009	Wound	SRR14450293	Crackle	202	130288	358702	5718886	no	-	ST258	2	2	5	4	ybt 17; ICEKp10	267-1LV	clb 3	19-1LV	-	0	-	0	-	0	-	wzi29	KL106	none	Very high	1		O2v2	O2	none	Very high	0.9848		aadA2	-	-	-	-	-	-	-	sul1	-	-	-
ARLG-8008	Lung	SRR14450294	Crackle	137	134034	375293	5649599	no	-	ST258	2	2	6	8	ybt 17; ICEKp10	289	clb 3	17-1LV	-	0	-	0	-	0	-	wzi154	KL107	none	Very high	0.9999		O2v2	O2	none	Very high	0.9838		aadA*;strA.v1^;strB.v1	-	-	-	-	-	-	-	sul2	-	-	dfrA14.v2*
ARLG-8007	Lung	SRR14450295	Crackle	254	64711	213450	5705221	no	-	ST258	5	2	7	10	ybt 17; ICEKp10	289	clb 3	17-1LV	iuc 5	62-2LV	iro 5	35-2LV	-	0	-	wzi154	unknown (best match = KL107)	?-	None	0.9997	KL107_07_wbaP,KL107_08,KL107_09,KL107_10	unknown (best match = O2v1)	unknown	?-	None	0.9605	O1/O2v1_01_wzm,O1/O2v1_07_kfoC	aac(6')-Ib'.v1;aadA*;strA.v1^;strB.v1	-	-	-	-	-	-	-	sul2	tet(A).v1	-	dfrA14.v2*
ARLG-4744	Urine	SRR14537203	Crackle	153	129690	354116	5815451	no	-	ST11	4	1	8	10	ybt 9; ICEKp3	192-1LV	-	0	iuc 1	1	-	0	rmp 1; KpVP-1	40	rmpA2_3-47%	wzi64	KL64	none	Very high	0.9991		O2v1	O2	none	Very high	0.9865		aadA2;rmtB	-	fosA3	qnrS1	-	-	-	-	sul2	tet(A).v1	-	dfrA14.v2*
ARLG-4720	Lung	SRR14537204	Crackle	89	198071	509621	5777455	no	-	ST893	4	3	10	12	ybt unknown	0	-	0	iuc 1	1	-	0	-	0	rmpA2_8-60%	wzi527	KL20	?-+	Good	0.9853	KL20_17_manB	O3/O3a	O3/O3a	?-*	Good	0.9558	O3/O3a_02_manB	aac(6')-Ib-cr.v2;strA.v1^;strB.v1	-	-	qnrB1.v2^	-	-	CatB4.v1	-	sul2	tet(A).v1	-	dfrA14.v2*
ARLG-4622	Urine	SRR14537205	Crackle	93	177812	698136	5639800	no	-	ST23	5	2	3	2	ybt 1; ICEKp10	47	clb 2	29	iuc 1	1	iro 1	2	rmp unknown	0	-	wzi1	KL1	?-	Good	0.9994	KL1_08_wclY	O1v2	O1	none	Very high	0.9913		-	-	-	-	-	-	-	-	-	-	-	-
ARLG-3254	Lung	SRR14537206	Crackle	70	327295	791445	5777627	no	-	ST23	5	2	5	6	ybt 1; ICEKp10	57	clb 2	29	iuc 1	1	iro 1	2	rmp 1; KpVP-1	34	rmpA2_6-60%	wzi1	KL1	-	High	0.9994	KL1_02_cpsACP	O1v2	O1	none	Very high	0.9913		aac(3)-IIa.v1;ant(2'')-Ia	-	-	-	-	-	catB3.v2	-	sul1	-	-	dfrA14.v2*
ARLG-3484	Lung	SRR14537207	Crackle	112	166111	412536	5804077	no	-	ST893	4	3	10	12	ybt unknown	0	-	0	iuc 1	1	-	0	-	0	rmpA2_8-60%	wzi527	KL20	?-	Good	0.9853	KL20_14_wzx	O3/O3a	O3/O3a	*	Very high	0.9545		aac(6')-Ib-cr.v2;strA.v1^;strB.v1	-	-	qnrB1.v2^	-	-	CatB4.v1?	-	sul2	tet(A).v1	-	dfrA14.v2*
KPN621	Lung	SRR5385410	Houston	222	108706	377442	5771784	no	-	ST258	2	1	4	3	ybt 17; ICEKp10	289-2LV	clb 3	17-2LV	-	0	-	0	-	0	-	wzi154	KL107	?-	Good	0.9996	KL107_10	O2v2	O2	?	Good	0.9837		-	-	-	-	-	-	-	-	-	tet(A).v1	-	-
KPN620	Urine	SRR5385411	Houston	184	160303	422205	5523016	no	-	ST307	0	1	6	6	-	0	-	0	-	0	-	0	-	0	-	wzi173	KL102	none	Very high	0.9927		O2v2	O2	none	Very high	0.9845		aac(3)-IIa.v1;aadA1.v1^	-	-	-	-	-	-	-	sul1	-	-	dfrA1.v2
KPN618	Blood	SRR5385413	Houston	103	172132	512197	5407403	no	-	ST307	0	1	8	7	-	0	-	0	-	0	-	0	-	0	-	wzi173	KL102	none	Very high	0.9927		O2v2	O2	none	Very high	0.9845		strA.v1*;strB.v1*	-	-	-	-	-	catII.2*	-	sul2	-	-	dfrA14.v2*
KPN617	Wound	SRR5385414	Houston	170	165345	415333	5586847	no	-	ST307	0	2	8	9	-	0	-	0	-	0	-	0	-	0	-	wzi173	KL102	none	Very high	0.9927		O2v2	O2	none	Very high	0.9845		aac(3)-IIa.v1;strA.v1*;strB.v1*	-	-	-	-	-	catII.2*	-	sul2	-	-	dfrA14.v2*
KPN616	Blood	SRR5385415	Houston	188	123101	269751	5789079	no	-	ST258	2	1	8	8	ybt 17; ICEKp10	289-2LV	clb 3	17-2LV	-	0	-	0	-	0	-	wzi154	KL107	none	Very high	0.9998		O2v2	O2	?-	Good	0.9837	O1/O2v2_01_wzm	aadA2^	-	-	-	-	mphA	-	-	sul1	tet(A).v1	-	dfrA12
KPN615	Lung	SRR5385416	Houston	172	137533	375263	5789182	no	-	ST258	2	1	8	7	ybt 17; ICEKp10	289-2LV	clb 3	17-2LV	-	0	-	0	-	0	-	wzi154	KL107	none	Very high	0.9998		O2v2	O2	none	Very high	0.9838		aadA2^	-	-	-	-	mphA	-	-	sul1	tet(A).v1	-	dfrA12
KPN614	Urine	SRR5385417	Houston	197	157591	331560	5566227	no	-	ST3792	0	2	7	8	-	0	-	0	-	0	-	0	-	0	-	wzi29	KL106	?	Good	0.9988		O2v2	O2	none	Very high	0.9848		aac(6')-Ib'.v1;aadA2;aph3-Ia.v1^	-	-	-	-	mphA	catA1^	-	sul1	-	-	dfrA12
KPN613	Urine	SRR5385418	Houston	229	110359	270434	5627297	no	-	ST258	0	2	8	8	-	0	-	0	-	0	-	0	-	0	-	wzi29	KL106	?	Good	1		O2v2	O2	none	Very high	0.9848		aac(6')-Ib'.v1;aadA2^	-	-	-	-	-	-	-	sul1	tet(A).v1*	-	dfrA12
KPN612	Urine	SRR5385419	Houston	132	146730	423797	5604374	no	-	ST15	1	1	9	14	ybt 10; ICEKp4	162	-	0	-	0	-	0	-	0	-	wzi24	KL24	none	Very high	1		O1v1	O1	none	Very high	0.9852		aac(3)-IIa.v1^;aac(6')-Ib-cr.v2;aadA^;strA.v1^;strB.v1	-	-	-	-	-	CatB4.v1?;catA1*	-	sul1^;sul2	tet(A).v1	-	dfrA15.v2
KPN611	Urine	SRR5385420	Houston	134	164122	470660	5513939	no	-	ST307	0	1	6	5	-	0	-	0	-	0	-	0	-	0	-	wzi173	KL102	none	Very high	0.9927		O2v2	O2	none	Very high	0.9845		aac(3)-IIa.v1	-	-	-	-	-	catII.2*	-	-	tet(D)	-	dfrA14.v2*
KPN610	Urine	SRR5385421	Houston	163	146315	455621	5544028	no	-	ST3792	0	2	7	8	-	0	-	0	-	0	-	0	-	0	-	wzi29	KL106	none	Very high	0.9999		O2v2	O2	none	Very high	0.9848		aac(6')-Ib'.v1;aadA2^;aph3-Ia.v1^	-	-	-	-	mphA	catA1^	-	sul1	-	-	dfrA12
KPN608	Urine	SRR5385423	Houston	177	161193	415130	5519346	no	-	ST307	0	1	6	5	-	0	-	0	-	0	-	0	-	0	-	wzi173	KL102	none	Very high	0.9927		O2v2	O2	none	Very high	0.9845		aac(3)-IIa.v1	-	-	-	-	-	catII.2*	-	-	tet(D)	-	dfrA14.v2*
KPN606	Urine	SRR5385424	Houston	216	150305	307294	5467337	no	-	ST307	0	1	7	7	-	0	-	0	-	0	-	0	-	0	-	wzi173	KL102	?-	Good	0.9922	KL102_15_wzx	unknown (best match = OL102)	unknown	-	None	0.7418	OL102_01_rfbB,OL102_02_rfbA,OL102_03_rfbD,OL102_04_rfbC,OL102_05_wbbL,OL102_06_rhamnan,OL102_07_wzm,OL102_08_wzt	strA.v1*;strB.v1*	-	-	-	-	-	catII.2*	-	sul2	-	-	dfrA14.v2*
KPN605	Urine	SRR5385425	Houston	218	161193	927618	5401416	no	-	ST307	0	1	5	4	-	0	-	0	-	0	-	0	-	0	-	wzi173	KL102	none	Very high	0.9927		O2v2	O2	none	Very high	0.9845		-	-	-	-	-	-	catII.2*	-	-	tet(D)	-	dfrA14.v2*
KPN604	Urine	SRR5385426	Houston	135	166187	512195	5513232	no	-	ST307	0	1	6	5	-	0	-	0	-	0	-	0	-	0	-	wzi173	KL102	none	Very high	0.9927		O2v2	O2	none	Very high	0.9845		aac(3)-IIa.v1	-	-	-	-	-	catII.2*	-	-	tet(D)	-	dfrA14.v2*
KPN603	Urine	SRR5385427	Houston	339	107968	443510	9817389	no	total_size	ST14	1	2	10	27	ybt 14; ICEKp5	138	-	0	-	0	-	0	-	0	-	wzi2	KL2	none	Very high	0.9974		O1v1	O1	?-	Good	0.9998	O1/O2v1_06_wbbO	aac(3)-IId^;aac(6')-Ib-cr.v2;aadA*;aadA2^;aph(3')-VI;sat-2;strA.v1*;strB.v1*	-	-	qnrB1.v2^	-	ereA2*;mphE.v2^;msrE	CatB4.v1;catA1^;cmlA5	arr-2	sul1;sul2	-	-	dfrA1.v1;dfrA12;dfrA14.v2*
KPN601	Urine	SRR5385428	Houston	74	241570	514048	5446963	no	-	ST273	0	0	8	13	-	0	-	0	-	0	-	0	-	0	-	wzi174	KL74	?	Good	0.9895		O3b	O3b	?*	Good	0.9166		aac(3)-IId^;aac(6')-Ib-cr.v2;aadA16*;aph3-Ia.v1;strA.v1^;strB.v1	-	-	-	-	mphA	floR.v1*	arr-3	sul1;sul2*	tet(A).v1	-	dfrA27
KPN600	Urine	SRR5385429	Houston	161	115167	349284	5574635	no	-	ST13	2	1	10	11	ybt 17; ICEKp10	267-1LV	clb 3	19-1LV	-	0	-	0	-	0	-	-	KL3	?-	Good	0.9998	KL3_03_wzi	O1/O2v2	unknown	?	Good	0.987		aac(6')-Ib-cr.v2;aadA2^;aph3-Ia.v1^	-	-	-	-	mphA	CatB4.v1?	-	sul1	tet(A).v1	-	dfrA12
KPN599	Lung	SRR5385430	Houston	112	180092	398635	5510326	no	-	ST307	0	1	2	1	-	0	-	0	-	0	-	0	-	0	-	wzi173	KL102	?	Good	0.9926		O2v2	O2	none	Very high	0.9845		-	-	-	-	-	-	-	-	-	-	-	-
KPN596	Lung	SRR5385433	Houston	137	206550	606242	5680194	no	-	ST147	0	1	8	12	-	0	-	0	-	0	-	0	-	0	-	wzi64	KL64	none	Very high	0.9999		O2v1	O2	none	Very high	0.9864		aac(3)-IIa.v1^;aac(6')-Ib-cr.v2;strA.v1^;strB.v1	-	-	qnrB1.v2^	-	-	CatB4.v1?	-	sul2	tet(A).v1	-	dfrA14.v2*
KPN594	Lung	SRR5385434	Houston	209	137721	351088	5478515	no	-	ST258	0	3	8	8	-	0	-	0	-	0	-	0	-	0	-	wzi29	KL106	?	Good	0.9988		O2v2	O2	none	Very high	0.9848		aac(6')-Ib'.v1;aadA2^;aph3-Ia.v1^	-	-	-	-	mphA	catA1^	-	sul1	-	-	dfrA12
KPN593	Lung	SRR5385435	Houston	128	189585	549137	5481843	no	-	ST15	1	0	7	8	ybt 10; ICEKp4	162	-	0	-	0	-	0	-	0	-	wzi24	KL24	none	Very high	1		O1v1	O1	none	Very high	0.9852		aac(3)-IIa.v1^;aac(6')-Ib-cr.v2;aadA^	-	-	-	-	-	CatB4.v1?;catA1*	-	sul1^	-	-	dfrA15.v2
KPN592	Wound	SRR5385436	Houston	143	177647	511896	5535427	no	-	ST307	0	2	6	5	-	0	-	0	-	0	-	0	-	0	-	wzi173	KL102	none	Very high	0.9927		O2v2	O2	none	Very high	0.9845		aac(3)-IIa.v1	-	-	-	-	-	-	-	-	-	-	dfrA14.v2*
KPN591	Urine	SRR5385437	Houston	200	135358	455621	5558556	no	-	ST3792	0	2	7	8	-	0	-	0	-	0	-	0	-	0	-	wzi29	KL106	?	Good	1		O2v2	O2	none	Very high	0.9848		aac(6')-Ib'.v1;aadA2;aph3-Ia.v1^	-	-	-	-	mphA	catA1^	-	sul1	-	-	dfrA12
KPN590	Blood	SRR5385438	Houston	130	160303	454968	5444576	no	-	ST307	0	1	6	7	-	0	-	0	-	0	-	0	-	0	-	wzi173	KL102	none	Very high	0.9927		O2v2	O2	none	Very high	0.9845		aac(3)-IIa.v1;strA.v1*;strB.v1*	-	-	-	-	-	-	-	sul2	tet(D)	-	dfrA14.v2*
KPN588	Urine	SRR5385440	Houston	137	142274	318403	5460073	no	-	ST258	0	1	7	8	-	0	-	0	-	0	-	0	-	0	-	wzi29	KL106	?	Good	1		O2v2	O2	none	Very high	0.9848		aac(6')-Ib'.v1;aadA2^;aph3-Ia.v1^	-	-	-	-	mphA	catA1^	-	sul1	-	-	dfrA12
KPN587	Lung	SRR5385441	Houston	196	147629	449859	5585056	no	-	ST3792	0	2	7	8	-	0	-	0	-	0	-	0	-	0	-	wzi29	KL106	?	Good	0.9988		O2v2	O2	none	Very high	0.9847		aac(6')-Ib'.v1;aadA2;aph3-Ia.v1^	-	-	-	-	mphA	catA1^	-	sul1	-	-	dfrA12
KPN581	Lung	SRR5385446	Houston	180	146314	455621	5473736	no	-	ST258	0	3	9	9	-	0	-	0	-	0	-	0	-	0	-	wzi29	KL106	none	Very high	1		O2v2	O2	none	Very high	0.9848		aac(6')-Ib'.v1;aadA2^;aph3-Ia.v1^	-	-	-	-	mphA	catA1^	-	sul1	-	-	dfrA12
KPN580	Lung	SRR5385447	Houston	215	96776	262882	5532129	no	-	ST258	0	3	8	8	-	0	-	0	-	0	-	0	-	0	-	wzi29	unknown (best match = KL106)	?-	None	0.9985	KL106_07_wzy,KL106_10_wecB,KL106_11_wzx,KL106_12,KL106_17	O2v2	O2	none	Very high	0.9847		aac(6')-Ib'.v1;aadA2*;aph3-Ia.v1^	-	-	-	-	mphA	catA1^	-	sul1	-	-	dfrA12
KPN579	Blood	SRR5385448	Houston	135	161193	415130	5495112	no	-	ST307	0	2	5	4	-	0	-	0	-	0	-	0	-	0	-	wzi173	KL102	?-	Good	0.9926	KL102_09,KL102_13	O2v2	O2	none	Very high	0.9845		-	-	-	-	-	-	-	-	-	-	-	dfrA14.v2*
KPN578	Urine	SRR5385449	Houston	144	177647	399411	5357310	no	-	ST307	0	1	6	6	-	0	-	0	-	0	-	0	-	0	-	wzi173	KL102	?-	Good	0.9926	KL102_10	O2v2	O2	none	Very high	0.9845		strA.v1*;strB.v1*	-	-	-	-	-	-	-	sul2	-	-	dfrA14.v2*
KPN577	Urine	SRR5385450	Houston	205	110186	281912	5484900	no	-	ST258	0	2	8	9	-	0	-	0	-	0	-	0	-	0	-	wzi29	KL106	?-	Good	0.9986	KL106_08,KL106_09	O2v2	O2	none	Very high	0.9848		aac(6')-Ib'.v1;aadA2^;aph3-Ia.v1^	-	-	-	-	mphA	catA1^	-	sul1	-	-	dfrA12
KPN576	-	SRR5385451	Houston	207	130645	445080	5584633	no	-	ST3792	0	2	8	9	-	0	-	0	-	0	-	0	-	0	-	wzi29	KL106	?-	Good	0.9983	KL106_17	O2v2	O2	none	Very high	0.9848		aac(6')-Ib'.v1;aadA2;aph3-Ia.v1^	-	-	-	-	mphA	catA1^	-	sul1	-	-	dfrA12
KPN575	Lung	SRR5385452	Houston	130	187882	389411	5483751	no	-	ST307-1LV	0	1	8	12	-	0	-	0	-	0	-	0	-	0	-	wzi173	unknown (best match = KL102)	?-	None	0.9927	KL102_07_wbaP,KL102_09,KL102_11,KL102_13	O2v2	O2	none	Very high	0.9845		aac(3)-IIa.v1^;aac(6')-Ib-cr.v2;strA.v1^;strB.v1	-	-	qnrB1.v2^	-	-	CatB4.v1?	-	sul2	tet(A).v1	-	dfrA14.v2*
KPN574	Urine	SRR5385453	Houston	128	146307	365352	5439321	no	-	ST307	0	1	6	7	-	0	-	0	-	0	-	0	-	0	-	wzi173	KL102	?-	Good	0.9922	KL102_08_wzy,KL102_13	O2v2	O2	none	Very high	0.9845		aac(3)-IIa.v1;strA.v1*;strB.v1*	-	-	-	-	-	-	-	sul2	tet(D)	-	dfrA14.v2*
KPN572	Urine	SRR5385455	Houston	275	161193	415130	5648499	no	-	ST307	0	2	7	6	-	0	-	0	-	0	-	0	-	0	-	wzi173	KL102	none	Very high	0.9927		O2v2	O2	none	Very high	0.9845		aac(3)-IIa.v1	-	-	-	-	-	catII.2*	-	-	tet(D)	-	dfrA14.v2*
KPN569	Urine	SRR5385457	Houston	197	113445	262083	5443691	no	-	ST307	0	1	6	7	-	0	-	0	-	0	-	0	-	0	-	wzi173	unknown (best match = KL102)	?-	None	0.9922	KL102_06_wzc,KL102_07_wbaP,KL102_08_wzy,KL102_09,KL102_12,KL102_13,KL102_14,KL102_15_wzx	O2v2	O2	?-	Good	0.9847	O1/O2v2_08_gmlC,O1/O2v2_09_gmlB,O1/O2v2_10_gmlA	aac(3)-IIa.v1;strA.v1*;strB.v1*	-	-	-	-	-	-	-	sul2	-	-	dfrA14.v2*
KPN568	Urine	SRR5385458	Houston	221	121924	455622	5496676	no	-	ST3792	0	2	8	9	-	0	-	0	-	0	-	0	-	0	-	wzi29	KL106	?-	Good	0.9986	KL106_06_wzc,KL106_17	O2v2	O2	none	Very high	0.9848		aac(6')-Ib'.v1;aadA2^;aph3-Ia.v1^	-	-	-	-	mphA	catA1^	-	sul1	-	-	dfrA12
KPN567	Urine	SRR5385459	Houston	186	137517	455518	5552725	no	-	ST258	0	2	7	8	-	0	-	0	-	0	-	0	-	0	-	wzi29	KL106	?-	Good	0.9992	KL106_07_wzy	O2v2	O2	none	Very high	0.9848		aac(6')-Ib'.v1;aadA2;aph3-Ia.v1^	-	-	-	-	mphA	catA1^	-	sul1	-	-	dfrA12
KPN564	Wound	SRR5385461	Houston	213	144522	275874	6033533	no	-	ST258	2	2	7	13	ybt 17; ICEKp10	267-1LV	clb 3	19	-	0	-	0	-	0	-	wzi154	unknown (best match = KL107)	?-	Low	0.9998	KL107_02_cpsACP	O2v2	O2	none	Very high	0.9838		aac(6')-Ib'.v1;aadA2;ant(2'')-Ia;aph3-Ia.v1^	-	-	-	-	mphE.v2*;msrE	catB11;catB3.v2;cmlA6*	-	-	-	-	dfrA19*
KPN563	-	SRR5385462	Houston	273	142940	270120	6046628	no	-	ST258	2	2	7	12	ybt 17; ICEKp10	267-1LV	clb 3	19	-	0	-	0	-	0	-	wzi154	unknown (best match = KL107)	?-	Low	0.9998	KL107_02_cpsACP	O2v2	O2	?	Good	0.9838		aadA2;ant(2'')-Ia;aph3-Ia.v1^	-	-	-	-	mphE.v2*;msrE	catB11;catB3.v2;cmlA6*	-	-	-	-	dfrA19*
KPN561	Wound	SRR5385463	Houston	127	195986	512159	5539129	no	-	ST307	0	2	6	5	-	0	-	0	-	0	-	0	-	0	-	wzi173	KL102	none	Very high	0.9927		O2v2	O2	none	Very high	0.9845		aac(3)-IIa.v1	-	-	-	-	-	-	-	-	-	-	dfrA14.v2*
KPN558	Lung	SRR5385466	Houston	413	100571	345415	5650926	no	-	ST15	1	0	7	6	ybt 10; ICEKp4	162	-	0	-	0	-	0	-	0	-	wzi24	KL24	none	Very high	1		O1v1	O1	none	Very high	0.9852		aac(6')-Ib-cr.v2;aadA^	-	-	-	-	-	catA1*	-	sul1^	tet(A).v1	-	dfrA15.v2
KPN557	Urine	SRR5385467	Houston	162	177647	512159	5583333	no	-	ST307	0	2	8	9	-	0	-	0	-	0	-	0	-	0	-	wzi173	unknown (best match = KL102)	?-	None	0.9926	KL102_07_wbaP,KL102_09,KL102_10,KL102_12,KL102_13,KL102_15_wzx	O2v2	O2	none	Very high	0.9845		aac(3)-IIa.v1;strA.v1*;strB.v1*	-	-	-	-	-	catII.2*	-	sul2	-	-	dfrA14.v2*
KPN556	Wound	SRR5385468	Houston	255	139067	268526	9456006	no	total_size	ST307	0	2	8	15	-	0	-	0	-	0	-	0	-	0	-	wzi173	KL102	?-	Good	0.9893	KL102_09,KL102_10,KL102_13	O2v2	O2	none	Very high	0.9845		aac(3)-IIa.v1;aph(3')-VIa*;armA;strA.v1;strB.v1	-	-	-	-	mphE.v2;msrE	-	-	-	tet(B).v2*?	-	dfrA14.v2*
KPN555	Lung	SRR5385469	Houston	154	148909	277236	5692042	no	-	ST258	2	0	4	6	ybt 17; ICEKp10	289-3LV	clb 3	17-2LV	-	0	-	0	-	0	-	wzi154	KL107	?	Good	0.9999		O2v2	O2	none	Very high	0.9837		aac(3)-IV;aadA2;aadA^;aph(4)-Ia	-	-	-	-	-	cmlA1*	-	sul3	-	-	-
KPN554	Urine	SRR5385470	Houston	108	187833	512155	5347221	no	-	ST307	0	1	8	7	-	0	-	0	-	0	-	0	-	0	-	wzi173	KL102	none	Very high	0.9927		O2v2	O2	none	Very high	0.9845		strA.v1*;strB.v1*	-	-	-	-	-	catII.2*	-	sul2	-	-	dfrA14.v2*
KPN553	Wound	SRR5385471	Houston	161	191716	502526	5830462	no	-	ST14	1	2	10	24	ybt 14; ICEKp5	138	-	0	-	0	-	0	-	0	-	wzi2	KL2	?-	Good	0.9972	KL2_08,KL2_13	O1v1	O1	?-	Good	0.9998	O1/O2v1_06_wbbO	aac(3)-IId^;aac(6')-Ib-cr.v2;aadA*;aadA2^;aph(3')-VI;sat-2;strA.v1*;strB.v1*	-	-	qnrB1.v2^	-	ereA2*;mphE.v2^;msrE	CatB4.v1;catA1^;cmlA5	arr-2	sul1;sul2	-	-	dfrA1.v1;dfrA12;dfrA14.v2*
KPN552	Urine	SRR5385472	Houston	154	130074	328880	5505577	no	-	ST258	0	1	7	8	-	0	-	0	-	0	-	0	-	0	-	wzi29	KL106	?-	Good	0.9988	KL106_17	O2v2	O2	none	Very high	0.9848		aac(6')-Ib'.v1;aadA2^;aph3-Ia.v1^	-	-	-	-	mphA	catA1^	-	sul1	-	-	dfrA12
KPN550	Urine	SRR5385473	Houston	103	299951	955432	5577405	no	-	ST17	1	2	2	2	ybt 15; ICEKp11	231	-	0	-	0	-	0	-	0	-	wzi141	KL25	-	High	0.9917	KL25_09_wfeD	O5	O5	*	High	0.9421		-	-	-	-	-	-	-	-	-	-	-	-
KPN548	Abscess	SRR5385474	Houston	63	296405	1180050	5486688	no	-	ST20	0	0	0	0	-	0	-	0	-	0	-	0	-	0	-	wzi421	KL22	-	Good	0.9907	KL22_17	O2v2	O2	none	Very high	0.9838		-	-	-	-	-	-	-	-	-	-	-	-
KPN546	Urine	SRR5385476	Houston	111	214810	512022	5424030	no	-	ST307-1LV	0	1	5	4	-	0	-	0	-	0	-	0	-	0	-	wzi173	KL102	none	Very high	0.9927		O2v1	O2	-	Good	0.9817	O1/O2v1_07_kfoC	aac(3)-IIa.v1	-	-	-	-	-	-	-	-	tet(D)	-	dfrA14.v2*
KPN545	Lung	SRR5385477	Houston	380	82082	233746	6021091	no	-	ST258	2	2	7	11	ybt 17; ICEKp10	267-1LV	clb 3	19	-	0	-	0	-	0	-	wzi154	unknown (best match = KL107)	?-	Low	0.9997	KL107_07_wbaP,KL107_09,KL107_10	O2v2	O2	?	Good	0.9838		aac(6')-Ib'.v1;aadA2;ant(2'')-Ia;aph3-Ia.v1^	-	-	-	-	mphE.v2*	catB11;cmlA6*	-	-	-	-	dfrA19*
KPN544	Wound	SRR5385478	Houston	168	177647	512154	5590620	no	-	ST307	0	2	8	8	-	0	-	0	-	0	-	0	-	0	-	wzi173	KL102	none	Very high	0.9927		O2v2	O2	none	Very high	0.9845		aac(3)-IIa.v1;strB.v1*	-	-	-	-	-	catII.2*	-	sul2	-	-	dfrA14.v2*
KPN542	Urine	SRR5385480	Houston	177	130089	455443	5462543	no	-	ST258	0	0	4	7	-	0	-	0	-	0	-	0	-	0	-	wzi154	KL107	none	Very high	0.9998		O2v2	O2	?-	Good	0.9837	O1/O2v2_02_wzt	aac(3)-IV;aac(6')-Ib'.v1;aadA2;aadA^;aph(4)-Ia	-	-	-	-	-	cmlA1*	-	sul3	-	-	-
KPN540	Lung	SRR5385481	Houston	260	130067	300240	6038724	no	-	ST3792	2	1	7	12	ybt 17; ICEKp10	267-1LV	clb 3	19	-	0	-	0	-	0	-	wzi154	KL107	?-	Good	0.9998	KL107_09	O2v2	O2	none	Very high	0.9838		aac(6')-Ib'.v1;aadA2;ant(2'')-Ia;aph3-Ia.v1^	-	-	-	-	msrE	catB11;catB3.v2;cmlA6*	-	-	-	-	dfrA19*
KPN539	Abscess	SRR5385482	Houston	190	161193	373309	5577158	no	-	ST307	0	2	8	9	-	0	-	0	-	0	-	0	-	0	-	wzi173	unknown (best match = KL102)	?-	None	0.9924	KL102_06_wzc,KL102_09,KL102_12,KL102_14,KL102_15_wzx	O2v2	O2	?	Good	0.9846		aac(3)-IIa.v1;strA.v1*;strB.v1*	-	-	-	-	-	catII.2*	-	sul2	-	-	dfrA14.v2*
KPN538	Urine	SRR5385483	Houston	133	176393	517601	5561414	no	-	ST42-1LV	0	1	11	17	-	0	-	0	-	0	-	0	-	0	-	wzi59	KL3	none	Very high	0.9961		O1v2	O1	none	Very high	0.9841		aac(3)-IId^;aadA2^;aph3-Ia.v1^	-	-	-	-	ereA2*;mphA	CatB4.v1?;catA1^;cmlA5*?	arr-2	sul1	tet(A).v1;tet(D)*	-	dfrA12
KPN537	Lung	SRR5385484	Houston	1954	22572	143013	15923424	no	total_size	ST14	1	2	10	24	ybt 14; ICEKp5	138	-	0	-	0	-	0	-	0	-	wzi2	unknown (best match = KL2)	?-	None	0.9971	KL2_05_wzb,KL2_06_wzc,KL2_07,KL2_08,KL2_09,KL2_10,KL2_11_wzx,KL2_12,KL2_13,KL2_14_wcaJ	unknown (best match = O2v1)	unknown	?-	Low	0.9999	O1/O2v1_01_wzm,O1/O2v1_03_wbbM,O1/O2v1_06_wbbO	aac(3)-IId^;aac(6')-Ib-cr.v2;aadA2^;ant(2'')-Ia;aph(3')-Ia*?;sat-2;strA.v1*;strB.v1*	-	-	qnrB1.v2^	-	ereA2*	CatB4.v1?;catA1^;cmlA5	arr-2	sul1;sul2?	-	-	dfrA12;dfrA14.v2*
KPN536	Urine	SRR5385485	Houston	143	165345	415129	5509651	no	-	ST307	0	2	8	8	-	0	-	0	-	0	-	0	-	0	-	wzi173	KL102	none	Very high	0.9927		O2v2	O2	none	Very high	0.9845		strA.v1*;strB.v1*	-	-	-	-	-	catII.2*	-	sul2	-	-	dfrA14.v2*
KPN534	-	SRR5385487	Houston	366	81906	222576	5527798	no	-	ST258	0	0	5	6	-	0	-	0	-	0	-	0	-	0	-	wzi154	unknown (best match = KL107)	?-	None	0.9997	KL107_06_wzc,KL107_07_wbaP,KL107_09,KL107_10	unknown (best match = O2v1)	unknown	?-	None	0.953	O1/O2v1_05_wbbN,O1/O2v1_07_kfoC	aac(6')-Ib'.v1;aadA2	-	-	-	-	-	cmlA1*	-	sul1*;sul3	-	-	dfrA12
KPN533	Urine	SRR5385488	Houston	149	163276	394431	5454962	no	-	ST307	0	2	6	8	-	0	-	0	-	0	-	0	-	0	-	wzi173	unknown (best match = KL102)	?-	None	0.9923	KL102_07_wbaP,KL102_08_wzy,KL102_09,KL102_10,KL102_13,KL102_14	O2v2	O2	none	Very high	0.9845		aac(3)-IIa.v1;aac(6')-Ib4;aadA1.v1	-	-	-	-	-	-	-	sul1*	-	-	dfrA14.v2*
KPN532	-	SRR5385489	Houston	126	138066	455218	5473192	no	-	ST258	0	1	6	8	-	0	-	0	-	0	-	0	-	0	-	wzi154	KL107	none	Very high	0.9998		O2v2	O2	none	Very high	0.9837		aac(6')-Ib'.v1;aadA2^;aadA^	-	-	-	-	-	cmlA1*	-	sul1;sul3	-	-	dfrA12
KPN530	Lung	SRR5385490	Houston	121	161193	415130	5441198	no	-	ST307	0	1	2	1	-	0	-	0	-	0	-	0	-	0	-	wzi173	KL102	?-	Good	0.9926	KL102_08_wzy,KL102_13	O2v2	O2	?-	Good	0.9845	O1/O2v2_08_gmlC	-	-	-	-	-	-	-	-	-	-	-	-
KPN529	Wound	SRR5385491	Houston	2502	11436	97439	10647030	no	total_size	ST14-3LV	0	0	1	0	-	0	-	0	-	0	iro unknown	0	-	0	-	wzi16	unknown (best match = KL113)	?-+*	None	0.858	KL113_05_wzb,KL113_06_wzc,KL113_07_wzx,KL113_08,KL113_09,KL113_10,KL113_11_wcoS,KL113_16_wcaJ	O1v1	O1	?	Good	0.9852		-	-	-	-	-	-	-	-	-	-	-	-
KPN528	Lung	SRR5385492	Houston	222	157247	575147	5850720	no	-	ST14	1	3	11	25	ybt 14; ICEKp5	138	-	0	-	0	-	0	-	0	-	wzi2	KL2	none	Very high	0.9974		O1v1	O1	?-	Good	0.9998	O1/O2v1_06_wbbO	aac(3)-IId^;aac(6')-Ib-cr.v2;aadA*;aadA2^;aph(3')-VI;armA;sat-2;strA.v1*;strB.v1*	-	-	qnrB1.v2^	-	ereA2*;mphE.v2^;msrE	CatB4.v1;catA1^;cmlA5	arr-2	sul1*;sul2	-	-	dfrA1.v1;dfrA12;dfrA14.v2*
KPN526	Urine	SRR5385494	Houston	132	160303	511331	5442060	no	-	ST307	0	1	4	4	-	0	-	0	-	0	-	0	-	0	-	wzi173	KL102	none	Very high	0.9927		O2v2	O2	none	Very high	0.9845		aac(3)-IIa.v1;aac(6')-Ib'.v1	-	-	-	-	-	-	-	-	-	-	dfrA14.v2*
KPN486	Lung	SRR5385514	Houston	177	125662	296567	5756132	no	-	ST258	2	1	7	11	ybt 17; ICEKp10	289-2LV	clb 3	17-2LV	-	0	-	0	-	0	-	wzi154	KL107	none	Very high	0.9999		O2v2	O2	none	Very high	0.9838		aac(3)-IV;aadA2^;aadA^;aph(4)-Ia	-	-	-	-	mphA	cmlA1*	-	sul1;sul3	-	-	dfrA12
KPN485	Urine	SRR5385515	Houston	157	129950	267309	5557449	no	-	ST307	0	1	7	8	-	0	-	0	-	0	-	0	-	0	-	wzi173	KL102	?-	Good	0.9922	KL102_09	O2v2	O2	none	Very high	0.9845		aac(3)-IIa.v1;strA.v1*;strB.v1*	-	-	-	-	-	catII.2*	-	sul2	-	-	dfrA14.v2*
KPN484	Lung	SRR5385516	Houston	177	135623	370777	5620052	no	-	ST15	0	1	10	16	-	0	-	0	-	0	-	0	-	0	-	wzi24	KL39	*	Very high	0.9858		O1v1	O1	none	Very high	0.9851		aac(3)-IId*;aac(6')-Ib-cr.v2;aadA16*;aadA2^;aph3-Ia.v1^	-	-	qnrB2.v2^	-	mphA	floR.v1*	arr-3	sul1;sul1	tet(A).v1*	-	dfrA12;dfrA27
KPN483	-	SRR5385517	Houston	116	199405	377318	5421008	no	-	ST16	0	1	9	10	-	0	-	0	-	0	-	0	-	0	-	wzi50	KL51	?-	Good	0.9993	KL51_07_wcaJ	O3b	O3b	none	Very high	0.9908		aac(6')-Ib-cr.v2;aadA2^;aph3-Ia.v1^	-	-	-	-	mphA	CatB4.v1?	-	sul1	tet(A).v1	-	dfrA12
KPN482	Lung	SRR5385518	Houston	147	140487	315921	5621701	no	-	ST15	3	0	5	8	-	0	-	0	iuc 1	1	-	0	-	0	rmpA2_3-47%	wzi24	KL24	none	Very high	0.9998		O1v1	O1	none	Very high	0.9852		aac(3)-IIa.v1;aac(6')-IIc;aadA1.v1^;aph(3')-Ia^	-	-	-	-	-	floR.v2*	-	sul1;sul2	-	-	dfrA1.v2
KPN481	Urine	SRR5385519	Houston	151	137267	451848	5557782	no	-	ST307	0	1	7	8	-	0	-	0	-	0	-	0	-	0	-	wzi173	KL102	?-	Good	0.9926	KL102_09,KL102_13	O2v2	O2	none	Very high	0.9845		aac(3)-IIa.v1;strA.v1*;strB.v1*	-	-	-	-	-	catII.2*	-	sul2	-	-	dfrA14.v2*
KPN480	Urine	SRR5385520	Houston	124	137268	328118	5406409	no	-	ST307	0	1	7	9	-	0	-	0	-	0	-	0	-	0	-	wzi173	KL102	none	Very high	0.9927		O2v2	O2	none	Very high	0.9845		aac(3)-IIa.v1;aac(6')-Ib'.v1;strA.v1*;strB.v1*	-	-	-	-	-	catII.2*	-	sul2	tet(D)	-	dfrA14.v2*
KPN479	Urine	SRR5385521	Houston	216	133626	414745	5563741	no	-	ST307	0	2	8	10	-	0	-	0	-	0	-	0	-	0	-	wzi173	KL102	none	Very high	0.9927		O2v2	O2	none	Very high	0.9845		aac(3)-IIa.v1;aac(6')-Ib'.v1;strA.v1*;strB.v1*	-	-	-	-	-	catII.2*	-	sul2	tet(D)	-	dfrA14.v2*
KPN477	Urine	SRR5385522	Houston	205	131662	270508	5461937	no	-	ST258	0	2	9	9	-	0	-	0	-	0	-	0	-	0	-	wzi29	KL106	?	Good	0.9992		O2v2	O2	none	Very high	0.9848		aac(6')-Ib'.v1;aadA2^	-	-	-	-	mphA	catA1^	-	sul1	-	-	dfrA12
KPN475	Abscess	SRR5385523	Houston	227	128759	286850	5821932	no	-	ST258	2	2	4	3	ybt 17; ICEKp10	267-1LV	clb 3	19	-	0	-	0	-	0	-	wzi154	KL107	?-	Good	0.9999	KL107_10	O2v2	O2	none	Very high	0.9838		aac(6')-Ib'.v1	-	-	-	-	-	-	-	-	-	-	-
KPN473	Urine	SRR5385524	Houston	136	128759	287626	5451936	no	-	ST258	0	2	5	5	-	0	-	0	-	0	-	0	-	0	-	wzi29	KL106	?	Good	1		O2v2	O2	none	Very high	0.9848		aac(6')-Ib'.v1;aadA2	-	-	-	-	-	-	-	sul1	-	-	-
KPN472	-	SRR5385525	Houston	163	130025	331293	5626542	no	-	ST258	2	1	5	7	ybt 17; ICEKp10	289-2LV	clb 3	17-2LV	-	0	-	0	-	0	-	wzi154	KL107	none	Very high	0.9999		O2v2	O2	none	Very high	0.9838		aac(3)-IV;aadA2;aadA^;aph(4)-Ia	-	-	-	-	-	cmlA1*	-	sul3	-	-	-
KPN471	Lung	SRR5385526	Houston	218	130010	285904	5582201	no	-	ST258	0	2	8	9	-	0	-	0	-	0	-	0	-	0	-	wzi29	KL106	?	Good	0.9991		O2v2	O2	none	Very high	0.9847		aac(6')-Ib'.v1;aadA2;aph3-Ia.v1^	-	-	-	-	mphA	catA1^	-	sul1	-	-	dfrA12
KPN470	Wound	SRR5385527	Houston	131	167363	371787	5417020	no	-	ST42	0	0	9	14	-	0	-	0	-	0	-	0	-	0	-	wzi59	KL3	none	Very high	0.9961		O1v2	O1	none	Very high	0.9842		aac(3)-IId^;aac(6')-Ib'.v1;aadA2^	-	-	-	-	ereA2*;mphA	catA1^;cmlA5*?	arr-2	sul1	tet(A).v1;tet(D)	-	dfrA12
KPN469	Urine	SRR5385528	Houston	140	129887	312349	5530304	no	-	ST307	0	1	4	3	-	0	-	0	-	0	-	0	-	0	-	wzi173	KL102	?-	Good	0.9928	KL102_09,KL102_13	O2v2	O2	none	Very high	0.9845		aac(3)-IIa.v1	-	-	-	-	-	-	-	-	-	-	-
KPN468	Lung	SRR5385529	Houston	234	130012	270508	5585259	no	-	ST258	0	2	8	9	-	0	-	0	-	0	-	0	-	0	-	wzi29	KL106	?	Good	0.9992		O2v2	O2	none	Very high	0.9847		aac(6')-Ib'.v1;aadA2;aph3-Ia.v1^	-	-	-	-	mphA	catA1^	-	sul1	-	-	dfrA12
KPN467	Blood	SRR5385530	Houston	162	130025	331293	5625696	no	-	ST258	2	1	5	8	ybt 17; ICEKp10	289-2LV	clb 3	17-2LV	-	0	-	0	-	0	-	wzi154	KL107	none	Very high	0.9999		O2v2	O2	none	Very high	0.9838		aac(3)-IV;aac(6')-Ib'.v1;aadA2;aadA^;aph(4)-Ia	-	-	-	-	-	cmlA1*	-	sul3	-	-	-
KPN466	Urine	SRR5385531	Houston	996	34349	328117	12592890	no	total_size	ST307	0	2	8	14	-	0	-	0	-	0	-	0	-	0	-	wzi173	KL102	?-	Good	0.9927	KL102_13	O2v2	O2	none	Very high	0.9845		aadA6;aph(3')-IIb*;strA.v1*;strB.v1*	-	-	-	-	-	catB7*;catII.2*	-	sul1;sul2	-	-	dfrA14.v2*
KPN465	Lung	SRR5385532	Houston	131	141165	328140	5427977	no	-	ST307	0	1	5	4	-	0	-	0	-	0	-	0	-	0	-	wzi173	KL102	?	Good	0.9927		O2v2	O2	none	Very high	0.9845		aac(3)-IIa.v1	-	-	-	-	-	-	-	-	tet(D)	-	dfrA14.v2*
KPN464	Lung	SRR5385533	Houston	232	129622	270626	5585587	no	-	ST258	0	2	8	9	-	0	-	0	-	0	-	0	-	0	-	wzi29	KL106	?	Good	0.9992		O2v2	O2	none	Very high	0.9848		aac(6')-Ib'.v1;aadA2^;aph3-Ia.v1^	-	-	-	-	mphA	catA1^	-	sul1	-	-	dfrA12
KPN463	Lung	SRR5385534	Houston	136	141932	452316	5441964	no	-	ST307	0	1	6	7	-	0	-	0	-	0	-	0	-	0	-	wzi173	KL102	?-	Good	0.9927	KL102_13	O2v2	O2	none	Very high	0.9845		aac(3)-IIa.v1;strA.v1*;strB.v1*	-	-	-	-	-	-	-	sul2	tet(D)	-	dfrA14.v2*
KPN462	Lung	SRR5385535	Houston	239	126041	445070	5459837	no	-	ST258	0	1	8	7	-	0	-	0	-	0	-	0	-	0	-	wzi154	KL107	none	Very high	0.9998		O2v2	O2	none	Very high	0.9837		aadA2^	-	-	-	-	mphA	CatB4.v1?	-	sul1	-	-	dfrA12
KPN461	Wound	SRR5385536	Houston	141	141932	300852	5439631	no	-	ST307	0	1	6	7	-	0	-	0	-	0	-	0	-	0	-	wzi173	KL102	?-	Good	0.992	KL102_08_wzy,KL102_13,KL102_15_wzx	O2v2	O2	none	Very high	0.9845		aac(3)-IIa.v1;strA.v1*;strB.v1*	-	-	-	-	-	-	-	sul2	tet(D)	-	dfrA14.v2*
KPN460	Lung	SRR5385537	Houston	118	152302	338820	5552414	no	-	ST14	0	0	0	0	-	0	-	0	-	0	-	0	-	0	-	wzi2	KL2	?-	Good	0.9975	KL2_07,KL2_09,KL2_10	O1v1	O1	none	Very high	0.9999		-	-	-	-	-	-	-	-	-	-	-	-
KPN1230	Lung	SRR5385621	Houston	322	69086	217737	5588422	no	-	ST307	0	2	8	9	-	0	-	0	-	0	-	0	-	0	-	wzi173	KL102	?-	Good	0.9927	KL102_03_wzi,KL102_10	O2v2	O2	?-	Good	0.9846	O1/O2v2_09_gmlB	aac(3)-IIa.v1;strA.v1*;strB.v1*	-	-	-	-	-	catII.2*	-	sul2	-	-	dfrA14.v2*
KPN1224	Blood	SRR5385623	Houston	318	43839	222436	5501608	no	-	ST307	0	2	8	8	-	0	-	0	-	0	-	0	-	0	-	wzi173	KL102	?-	Good	0.9925	KL102_08_wzy,KL102_09,KL102_13	O2v2	O2	?-	Good	0.9845	O1/O2v2_08_gmlC	strA.v1*;strB.v1*	-	-	-	-	-	catII.2*	-	sul2	-	-	dfrA14.v2*
KPN1221	Lung	SRR5385625	Houston	264	92770	312046	5549283	no	-	ST258	0	2	7	8	-	0	-	0	-	0	-	0	-	0	-	wzi29	KL106	?-	Good	0.9989	KL106_07_wzy,KL106_09,KL106_17	O2v2	O2	none	Very high	0.9848		aac(6')-Ib'.v1;aadA2^;aph3-Ia.v1^	-	-	-	-	mphA	catA1^	-	sul1?	-	-	dfrA12
KPN1220	Lung	SRR5385626	Houston	230	99907	270316	5595229	no	-	ST258	0	2	8	9	-	0	-	0	-	0	-	0	-	0	-	wzi29	KL106	?-	Good	0.9988	KL106_07_wzy,KL106_12,KL106_15_rfbp	O2v2	O2	none	Very high	0.9848		aac(6')-Ib'.v1;aadA2^;aph3-Ia.v1^	-	-	-	-	mphA	catA1^	-	sul1	-	-	dfrA12
KPN1219	Urine	SRR5385627	Houston	147	106346	296826	5462360	no	-	ST307	0	1	2	1	-	0	-	0	-	0	-	0	-	0	-	wzi173	KL102	?-	Good	0.9928	KL102_07_wbaP,KL102_13	O2v2	O2	?-	Good	0.9845	O1/O2v2_07_kfoC	-	-	-	-	-	-	-	-	-	-	-	-
KPN1218	Urine	SRR5385628	Houston	232	135998	255321	5590578	no	-	ST258	0	2	8	9	-	0	-	0	-	0	-	0	-	0	-	wzi29	KL106	?-+	Good	0.9988	KL106_07_wzy,KL106_12,KL106_17	O2v2	O2	none	Very high	0.9848		aac(6')-Ib'.v1;aadA2;aph3-Ia.v1^	-	-	-	-	mphA	catA1^	-	sul1	-	-	dfrA12
KPN1217	Lung	SRR5385629	Houston	336	61272	211476	5584454	no	-	ST258	0	2	8	9	-	0	-	0	-	0	-	0	-	0	-	wzi29	unknown (best match = KL106)	?-	None	1	KL106_07_wzy,KL106_08,KL106_09,KL106_12,KL106_15_rfbp,KL106_17	O2v2	O2	none	Very high	0.9848		aac(6')-Ib'.v1;aadA2;aph3-Ia.v1^	-	-	-	-	mphA	catA1^	-	sul1	-	-	dfrA12
KPN1216	Blood	SRR5385630	Houston	253	95842	255260	5587910	no	-	ST258	0	2	8	9	-	0	-	0	-	0	-	0	-	0	-	wzi29	KL106	?-	Good	0.9988	KL106_08	O2v2	O2	?	Good	0.9846		aac(6')-Ib'.v1;aadA2;aph3-Ia.v1^	-	-	-	-	mphA	catA1^	-	sul1	-	-	dfrA12
KPN1214	Urine	SRR5385632	Houston	157	186783	525389	5758372	no	-	ST405	1	1	8	11	ybt 13; ICEKp2	302-4LV	-	0	-	0	-	0	-	0	-	wzi424	KL151	none	Very high	0.9923		O4	O4	none	Very high	0.997		aac(6')-Ib-cr.v2;strA.v1^;strB.v1	-	-	qnrB1.v2^	-	-	CatB4.v1?	-	sul2	tet(A).v1	-	dfrA14.v2*
KPN1213	Blood	SRR5385633	Houston	198	61010	218391	5405106	no	-	ST1427	0	1	3	3	-	0	-	0	-	0	-	0	-	0	-	-	unknown (best match = KL155)	?-	None	0.9785	KL155_08,KL155_09_epsH_1,KL155_10,KL155_11,KL155_13_wzy,KL155_14_epsH_2,KL155_16_glf	OL101	OL101	*	High	0.9499		ant(2'')-Ia	-	-	qnrS1	-	-	-	-	-	-	-	-
KPN1210	Wound	SRR5385635	Houston	199	110293	455424	5581475	no	-	ST258	0	3	8	8	-	0	-	0	-	0	-	0	-	0	-	wzi29	KL106	?	Good	1		O2v2	O2	none	Very high	0.9848		aac(6')-Ib'.v1;aadA2;aph3-Ia.v1^	-	-	-	-	mphA	catA1^	-	sul1	-	-	dfrA12
KPN1208	Blood	SRR5385637	Houston	118	149386	468212	5651912	no	-	ST42	0	2	2	2	-	0	-	0	-	0	-	0	-	0	-	wzi33	KL64	none	Very high	0.9985		O1v1	O1	none	Very high	0.9929		-	-	-	-	-	-	-	-	-	-	-	-
KPN1207	Lung	SRR5385638	Houston	186	119525	286472	5655417	no	-	ST42	0	2	2	2	-	0	-	0	-	0	-	0	-	0	-	wzi33	KL64	?	Good	0.9985		O1v1	O1	?-	Good	0.9931	O1/O2v1_01_wzm	-	-	-	-	-	-	-	-	-	-	-	-
KPN1206	Urine	SRR5385639	Houston	217	100634	251854	5504101	no	-	ST16	0	1	9	11	-	0	-	0	-	0	-	0	-	0	-	wzi50	KL51	?-	Good	0.9992	KL51_09_wzy,KL51_13,KL51_14_wcoZ	O3b	O3b	none	Very high	0.9908		aac(6')-Ib-cr.v2;aadA2^;aph3-Ia.v1^	-	-	-	-	mphA	CatB4.v1?	-	sul1	tet(A).v1	-	dfrA12
KPN1205	Urine	SRR5385640	Houston	132	172131	512153	5416590	no	-	ST307	0	1	4	3	-	0	-	0	-	0	-	0	-	0	-	wzi173	KL102	?-	Good	0.9925	KL102_06_wzc,KL102_07_wbaP,KL102_13	O2v2	O2	-	High	0.9845	O1/O2v2_06_wbbO	aac(3)-IIa.v1	-	-	-	-	-	-	-	-	-	-	dfrA14.v2*
KPN1204	Urine	SRR5385641	Houston	143	160303	415333	5392512	no	-	ST307	0	2	7	6	-	0	-	0	-	0	-	0	-	0	-	wzi173	KL102	?	Good	0.9927		O2v2	O2	?-	Good	0.9845	O1/O2v2_06_wbbO	aac(3)-IIa.v1	-	-	-	-	-	catII.2*	-	-	-	-	dfrA14.v2*
KPN1203	Urine	SRR5385642	Houston	124	160067	468824	5473154	no	-	ST307	0	1	4	3	-	0	-	0	-	0	-	0	-	0	-	wzi173	KL102	none	Very high	0.9927		O2v2	O2	none	Very high	0.9845		aac(3)-IIa.v1	-	-	-	-	-	-	-	-	-	-	-
KPN1202	Urine	SRR5385643	Houston	302	128620	425421	5630836	no	-	ST258	0	2	8	8	-	0	-	0	-	0	-	0	-	0	-	wzi29	KL106	?-	Good	0.9988	KL106_07_wzy,KL106_08	O2v2	O2	?-	Good	0.9846	O1/O2v2_07_kfoC	aac(6')-Ib'.v1;aadA2^	-	-	-	-	mphA	catA1^	-	sul1	-	-	dfrA12
KPN726	Urine	SRR5385644	Houston	820	30624	310630	10307348	no	total_size	ST13-3LV	2	1	10	15	ybt unknown	0	clb 3	13-5LV	-	0	-	0	-	0	-	wzi40	KL3	?-	Good	0.9995	KL3_04_wza,KL3_10_pglJ	O1/O2v2	unknown	none	Very high	0.9873		aac(6')-Ib-cr.v2;aadA*;aadA2^;aph3-Ia.v1^;sat-2	-	-	-	-	mphA	CatB4.v1?	-	sul1	tet(A).v1	-	dfrA1.v1;dfrA12
KPN1200	Blood	SRR5385645	Houston	232	150652	371859	5654345	no	-	ST307	0	1	4	3	-	0	-	0	-	0	-	0	-	0	-	wzi173	KL102	?	Good	0.9928		O2v2	O2	none	Very high	0.9845		aac(3)-IIa.v1	-	-	-	-	-	-	-	-	-	-	-
KPN1198	Lung	SRR5385647	Houston	215	128826	270316	5594699	no	-	ST258	0	2	7	8	-	0	-	0	-	0	-	0	-	0	-	wzi29	KL106	?-	Good	0.9999	KL106_13_wzx	O2v2	O2	none	Very high	0.9848		aac(6')-Ib'.v1;aadA2^;aph3-Ia.v1^	-	-	-	-	mphA	catA1^	-	sul1	-	-	dfrA12
KPN1197	Lung	SRR5385648	Houston	369	50880	148067	5586398	no	-	ST258	0	2	7	8	-	0	-	0	-	0	-	0	-	0	-	wzi29	unknown (best match = KL106)	?-	None	0.9987	KL106_06_wzc,KL106_07_wzy,KL106_13_wzx,KL106_15_rfbp,KL106_17	O2v2	O2	?-	Good	0.9848	O1/O2v2_07_kfoC	aac(6')-Ib'.v1;aadA2^;aph3-Ia.v1^	-	-	-	-	mphA	catA1^	-	sul1	-	-	dfrA12
KPN1196	Wound	SRR5385649	Houston	206	88653	260346	5489143	no	-	ST307-1LV	0	2	5	4	-	0	-	0	-	0	-	0	-	0	-	wzi173	unknown (best match = KL102)	?-	None	0.9925	KL102_08_wzy,KL102_09,KL102_13,KL102_14	O2v2	O2	?-	Good	0.9845	O1/O2v2_08_gmlC	aac(3)-IIa.v1	-	-	-	-	-	-	-	-	-	-	dfrA14.v2*
KPN1195	Urine	SRR5385650	Houston	132	160067	469851	5377381	no	-	ST307	0	1	6	5	-	0	-	0	-	0	-	0	-	0	-	wzi173	KL102	?-	Good	0.9927	KL102_08_wzy,KL102_11	O2v2	O2	none	Very high	0.9845		aac(3)-IIa.v1	-	-	-	-	-	catII.2*	-	-	tet(D)	-	dfrA14.v2*
KPN1194	Urine	SRR5385651	Houston	146	129856	361355	5448042	no	-	ST307	0	1	8	7	-	0	-	0	-	0	-	0	-	0	-	wzi173	KL102	?-	Good	0.9928	KL102_08_wzy	O2v2	O2	none	Very high	0.9845		strA.v1*;strB.v1*	-	-	-	-	-	catII.2*	-	sul2	tet(D)	-	dfrA14.v2*
KPN1193	Urine	SRR5385652	Houston	153	161193	576211	5546965	no	-	ST307	0	1	3	2	-	0	-	0	-	0	-	0	-	0	-	wzi173	KL102	none	Very high	0.9927		O2v2	O2	none	Very high	0.9845		-	-	-	-	-	-	-	-	-	-	-	dfrA14.v2*
KPN1192	Urine	SRR5385653	Houston	133	160072	418347	5565686	no	-	ST307	0	1	5	6	-	0	-	0	-	0	-	0	-	0	-	wzi173	KL102	?	Good	0.9927		O2v2	O2	?-	Good	0.9846	O1/O2v2_07_kfoC	aadA2;strA.v1;strB.v1	-	-	-	-	-	-	-	sul1	-	-	-
KPN1191	Urine	SRR5385654	Houston	171	173377	724839	5611761	no	-	ST14-2LV	0	1	6	8	-	0	-	0	-	0	-	0	-	0	-	-	KL142	none	Very high	0.9979		O1v1	O1	none	Very high	0.9867		aac(3)-IId^;strA.v1;strB.v1	-	-	qnrB1.v1	-	mphA	-	-	sul2	-	-	-
KPN1190	Urine	SRR5385655	Houston	146	180651	404227	5745064	no	-	ST405	1	1	8	12	ybt 13; ICEKp2	302-4LV	-	0	-	0	-	0	-	0	-	wzi424	KL151	?	Good	0.9922		O4	O4	none	Very high	0.997		aac(3)-IId^;aac(6')-Ib-cr.v2;strA.v1^;strB.v1	-	-	qnrB1.v2^	-	-	CatB4.v1?	-	sul2	tet(A).v1	-	dfrA14.v2*
KPN1189	Urine	SRR5385656	Houston	325	53052	151989	5383051	no	-	ST307	0	2	7	7	-	0	-	0	-	0	-	0	-	0	-	wzi173	unknown (best match = KL102)	?-	None	0.9925	KL102_07_wbaP,KL102_08_wzy,KL102_10,KL102_12	O2v2	O2	?-	Good	0.9844	O1/O2v2_05_wbbN	strA.v1*;strB.v1*	-	-	-	-	-	-	-	sul2	-	-	dfrA14.v2*
KPN1188	Lung	SRR5385657	Houston	322	119879	265746	5694327	no	-	ST307	0	1	8	12	-	0	-	0	-	0	-	0	-	0	-	wzi173	KL102	?-	Good	0.9924	KL102_13	O2v2	O2	none	Very high	0.9845		aac(3)-IIa.v1^;aac(6')-Ib-cr.v2;strA.v1^;strB.v1	-	-	qnrB1.v2^	-	-	CatB4.v1?	-	sul2	tet(A).v1	-	dfrA14.v2*
KPN1186	Urine	SRR5385659	Houston	120	160067	713198	5411044	no	-	ST307	0	2	5	4	-	0	-	0	-	0	-	0	-	0	-	wzi173	KL102	?-	Good	0.9926	KL102_11,KL102_13	O2v2	O2	?-	Good	0.9846	O1/O2v2_07_kfoC	aac(3)-IIa.v1	-	-	-	-	-	-	-	-	-	-	dfrA14.v2*
KPN1185	Urine	SRR5385660	Houston	221	110363	455391	5584627	no	-	ST258	0	2	6	7	-	0	-	0	-	0	-	0	-	0	-	wzi29	KL106	?-	Good	1	KL106_07_wzy,KL106_12	O2v2	O2	?	Good	0.9847		aac(6')-Ib'.v1;aadA2^;aph3-Ia.v1^	-	-	-	-	-	catA1^	-	sul1	-	-	dfrA12
KPN1184	Urine	SRR5385661	Houston	208	100690	307308	5547944	no	-	ST258	0	2	7	7	-	0	-	0	-	0	-	0	-	0	-	wzi29	KL106	?-	Good	0.9995	KL106_10_wecB,KL106_17	O2v2	O2	none	Very high	0.9848		aac(6')-Ib'.v1;aadA2	-	-	-	-	mphA	catA1^	-	sul1	-	-	dfrA12
KPN1183	Urine	SRR5385662	Houston	434	129008	450063	5803786	no	-	ST258	0	2	8	8	-	0	-	0	-	0	-	0	-	0	-	wzi29	KL106	?-	Good	1	KL106_07_wzy	O2v2	O2	?	Good	0.9848		aac(6')-Ib'.v1;aadA2	-	-	-	-	-	catII.2*	-	sul1	tet(D)^	-	dfrA14.v2*
KPN1182	Lung	SRR5385663	Houston	109	160067	414925	5450309	no	-	ST307	0	2	4	3	-	0	-	0	-	0	-	0	-	0	-	wzi173	KL102	none	Very high	0.9927		O2v2	O2	none	Very high	0.9845		-	-	-	-	-	-	-	-	-	-	-	-
KPN1181	Urine	SRR5385664	Houston	173	86936	196785	5375758	no	-	ST307	0	1	6	5	-	0	-	0	-	0	-	0	-	0	-	wzi173	KL102	none	Very high	0.9927		O2v2	O2	none	Very high	0.9845		aac(3)-IIa.v1	-	-	-	-	-	catII.2*	-	-	tet(D)	-	dfrA14.v2*
KPN1180	Urine	SRR5385665	Houston	538	100634	609181	12555290	no	total_size	ST16	0	2	10	17	-	0	-	0	-	0	-	0	-	0	-	wzi50	KL51	none	Very high	0.9994		O3b	O3b	none	Very high	0.9907		aac(6')-Ib-cr.v2;aadA2^;aph(3')-IIb*;aph3-Ia.v1^	-	-	crpP*	-	mphA	CatB4.v1?;catB7*	-	sul1	tet(A).v1	-	dfrA12
KPN1179	Urine	SRR5385666	Houston	104	157092	415129	5438947	no	-	ST307	0	2	4	3	-	0	-	0	-	0	-	0	-	0	-	wzi173	KL102	none	Very high	0.9927		O2v2	O2	none	Very high	0.9845		-	-	-	-	-	-	-	-	-	-	-	-
KPN1178	Urine	SRR5385667	Houston	107	214814	512123	5371343	no	-	ST2975	0	1	6	7	-	0	-	0	-	0	-	0	-	0	-	wzi173	KL102	none	Very high	0.9927		O2v2	O2	none	Very high	0.9845		aac(3)-IIa.v1	-	-	qnrB17^	-	-	-	-	sul1;sul1	-	-	dfrA22*
KPN1177	Blood	SRR5385668	Houston	78	240966	807583	5458288	no	-	ST462	0	1	8	11	-	0	-	0	-	0	-	0	-	0	-	wzi173	KL149	none	Very high	0.9986		O4	O4	none	Very high	0.9973		aac(6')-Ib-cr.v2;strA.v1^;strB.v1	-	-	qnrB1.v2^	-	-	CatB4.v1?	-	sul2	tet(A).v1	-	dfrA14.v2*
KPN1176	Urine	SRR5385669	Houston	125	143304	326671	5364433	no	-	ST258	0	2	4	4	-	0	-	0	-	0	-	0	-	0	-	wzi29	KL106	none	Very high	1		O2v2	O2	none	Very high	0.9848		aac(6')-Ib'.v1;aadA2	-	-	-	-	-	-	-	sul1	-	-	-
KPN1174	Blood	SRR5385670	Houston	85	203675	940012	5459200	no	-	ST462	0	1	8	11	-	0	-	0	-	0	-	0	-	0	-	wzi173	KL149	none	Very high	0.9987		O4	O4	none	Very high	0.9973		aac(6')-Ib-cr.v2;strA.v1^;strB.v1	-	-	qnrB1.v2^	-	-	CatB4.v1?	-	sul2	tet(A).v1	-	dfrA14.v2*
KPN1173	Blood	SRR5385671	Houston	83	203675	940013	5459298	no	-	ST462	0	1	8	11	-	0	-	0	-	0	-	0	-	0	-	wzi173	KL149	none	Very high	0.9987		O4	O4	none	Very high	0.9973		aac(6')-Ib-cr.v2;strA.v1^;strB.v1	-	-	qnrB1.v2^	-	-	CatB4.v1?	-	sul2	tet(A).v1	-	dfrA14.v2*
KPN1172	Wound	SRR5385672	Houston	132	161193	512130	5475182	no	-	ST307	0	2	5	4	-	0	-	0	-	0	-	0	-	0	-	wzi173	KL102	none	Very high	0.9927		O2v2	O2	none	Very high	0.9845		aac(3)-IIa.v1	-	-	-	-	-	-	-	-	-	-	dfrA14.v2*
KPN1171	Blood	SRR5385673	Houston	80	203802	807504	5456868	no	-	ST462	0	1	8	11	-	0	-	0	-	0	-	0	-	0	-	wzi173	KL149	none	Very high	0.9987		O4	O4	none	Very high	0.9973		aac(6')-Ib-cr.v2;strA.v1^;strB.v1	-	-	qnrB1.v2^	-	-	CatB4.v1?	-	sul2	tet(A).v1	-	dfrA14.v2*
KPN1170	Wound	SRR5385674	Houston	98	203675	543581	5426561	no	-	ST462	0	1	8	12	-	0	-	0	-	0	-	0	-	0	-	wzi173	KL149	none	Very high	0.9987		O4	O4	none	Very high	0.9973		aac(3)-IIa.v1^;aac(6')-Ib-cr.v2;strA.v1^;strB.v1	-	-	qnrB1.v2^	-	-	CatB4.v1?	-	sul2	tet(A).v1	-	dfrA14.v2*
KPN1169	Urine	SRR5385675	Houston	214	146360	415193	5636552	no	-	ST307	0	2	8	9	-	0	-	0	-	0	-	0	-	0	-	wzi173	KL102	?-	Good	0.9927	KL102_13	O2v2	O2	none	Very high	0.9845		aac(3)-IIa.v1;strA.v1*;strB.v1*	-	-	-	-	-	catII.2*	-	sul2	-	-	dfrA14.v2*
KPN1168	Lung	SRR5385676	Houston	237	142425	287271	5598713	no	-	ST258	0	2	7	8	-	0	-	0	-	0	-	0	-	0	-	wzi29	KL106	?-	Good	0.9988	KL106_15_rfbp,KL106_17	O2v2	O2	none	Very high	0.9848		aac(6')-Ib'.v1;aadA2^;aph3-Ia.v1^	-	-	-	-	mphA	catA1^	-	sul1	-	-	dfrA12
KPN1167	Wound	SRR5385677	Houston	153	228988	690905	5445978	no	-	ST323	0	3	10	13	-	0	-	0	-	0	-	0	-	0	-	wzi262	KL21	none	Very high	0.9998		O3b	O3b	none	Very high	0.992		aac(3)-IIa.v1^;aac(6')-Ib-cr.v2;strA.v1^;strB.v1	-	-	qnrB1.v2^	-	-	CatB4.v1?	-	sul2	tet(A).v1	-	dfrA14.v2*
KPN1166	Lung	SRR5385678	Houston	396	45218	258064	5602807	no	-	ST258	0	2	8	9	-	0	-	0	-	0	-	0	-	0	-	wzi29	unknown (best match = KL106)	?-	None	0.9988	KL106_06_wzc,KL106_07_wzy,KL106_10_wecB,KL106_13_wzx	O2v2	O2	?	Good	0.9849		aac(6')-Ib'.v1;aadA2;aph3-Ia.v1^	-	-	-	-	mphA	catA1^	-	sul1	-	-	dfrA12
KPN1164	Urine	SRR5385680	Houston	135	110538	468676	5389979	no	-	ST307	0	1	6	5	-	0	-	0	-	0	-	0	-	0	-	wzi173	KL102	?-	Good	0.9926	KL102_10	O2v2	O2	?-	Good	0.9845	O1/O2v2_06_wbbO	aac(3)-IIa.v1	-	-	-	-	-	catII.2*	-	-	tet(D)	-	dfrA14.v2*
KPN1162	Urine	SRR5385682	Houston	144	142861	455621	5500297	no	-	ST258	0	0	6	7	-	0	-	0	-	0	-	0	-	0	-	wzi29	KL106	?	Good	0.9987		O2v2	O2	none	Very high	0.9848		aac(6')-Ib'.v1;aadA2^;aph3-Ia.v1^	-	-	-	-	mphA	catA1^	-	sul1	-	-	dfrA12
KPN1161	Lung	SRR5385683	Houston	132	155384	349209	5470679	no	-	ST327	0	1	6	6	-	0	-	0	-	0	-	0	-	0	-	wzi39	KL39	*	Very high	0.9927		O1v1	O1	none	Very high	0.9831		aac(6')-Ib-cr.v2	-	-	qnrB1.v2^	-	-	CatB4.v1?	-	-	tet(A).v1	-	-
KPN1160	Lung	SRR5385684	Houston	218	149643	287398	5611248	no	-	ST258	0	2	8	9	-	0	-	0	-	0	-	0	-	0	-	wzi29	KL106	?	Good	0.9987		O2v2	O2	none	Very high	0.9848		aac(6')-Ib'.v1;aadA2;aph3-Ia.v1^	-	-	-	-	mphA	catA1^	-	sul1	-	-	dfrA12
KPN1159	Urine	SRR5385685	Houston	134	156007	372371	5573430	no	-	ST3299	1	1	9	16	ybt 10; ICEKp4	162	-	0	-	0	-	0	-	0	-	wzi24	KL24	none	Very high	1		O1v1	O1	?	Good	0.9853		aac(3)-IIa.v1^;aac(6')-Ib-cr.v2;aadA^;ant(2'')-Ia;strA.v1^;strB.v1	-	-	qnrS1	-	-	CatB4.v1?;catA1*	-	sul1^;sul2	tet(A).v1	-	dfrA15.v2
KPN1158	Lung	SRR5385686	Houston	89	265253	438100	5514379	no	-	ST16	0	1	6	6	-	0	-	0	-	0	-	0	-	0	-	wzi187	KL27	none	Very high	0.9928		O4	O4	none	Very high	0.9971		aac(6')-Ib-cr.v2	-	-	qnrB1.v2^	-	-	CatB4.v1?	-	-	tet(A).v1	-	-
KPN1156	Urine	SRR5385687	Houston	169	143378	352798	5564623	no	-	ST3299	1	1	9	13	ybt 10; ICEKp4	162	-	0	-	0	-	0	-	0	-	wzi24	KL24	?-	Good	1	KL24_09_wcuV,KL24_13_wcuG	O1v1	O1	none	Very high	0.9852		aadA^;ant(2'')-Ia;strA.v1^;strB.v1	-	-	qnrS1	-	-	catA1*	-	sul1^;sul2	tet(A).v1	-	dfrA15.v2
KPN1155	Blood	SRR5385688	Houston	248	122033	270173	5557259	no	-	ST258	0	2	8	9	-	0	-	0	-	0	-	0	-	0	-	wzi29	KL106	?-+	Good	0.9988	KL106_07_wzy,KL106_08,KL106_17	O2v2	O2	none	Very high	0.9847		aac(6')-Ib'.v1;aadA2^;aph3-Ia.v1^	-	-	-	-	mphA	catA1^	-	sul1	-	-	dfrA12
KPN1154	Urine	SRR5385689	Houston	211	162939	394786	5787756	no	-	ST307	0	1	3	1	-	0	-	0	-	0	-	0	-	0	-	wzi173	KL102	?-	Good	0.9927	KL102_13	O2v2	O2	none	Very high	0.9845		-	-	-	-	-	-	-	-	-	-	-	-
KPN1153	Wound	SRR5385690	Houston	120	146361	511805	5395056	no	-	ST307	0	1	6	5	-	0	-	0	-	0	-	0	-	0	-	wzi173	KL102	none	Very high	0.9927		O2v2	O2	?-	Good	0.9845	O1/O2v2_06_wbbO	aac(3)-IIa.v1	-	-	-	-	-	catII.2*	-	-	tet(D)	-	dfrA14.v2*
KPN1152	Lung	SRR5385691	Houston	98	172864	400934	5368988	no	-	ST111	1	1	8	12	ybt 7; ICEKp7	67-4LV	-	0	-	0	-	0	-	0	-	-	KL63	none	Very high	0.9936		O1v2	O1	?	Good	0.9929		aac(3)-IIa.v1^;aac(6')-Ib-cr.v2;strA.v1^;strB.v1	-	-	qnrB1.v2^	-	-	CatB4.v1?	-	sul2	tet(A).v1	-	dfrA14.v2*
KPN1151	Urine	SRR5385692	Houston	144	223409	591688	5485349	no	-	ST16	0	1	9	10	-	0	-	0	-	0	-	0	-	0	-	wzi50	KL51	none	Very high	0.9994		O3b	O3b	none	Very high	0.9907		aac(6')-Ib-cr.v2;aadA2^;aph3-Ia.v1^	-	-	-	-	mphA	CatB4.v1?	-	sul1	tet(A).v1	-	dfrA12
KPN1149	Urine	SRR5385694	Houston	184	107861	348798	5528916	no	-	ST13	2	1	10	11	-	0	clb 3	19-1LV	-	0	-	0	-	0	-	wzi40	KL3	?	Good	0.9998		O1/O2v2	unknown	none	Very high	0.9871		aac(6')-Ib-cr.v2;aadA2^;aph3-Ia.v1^	-	-	-	-	mphA	CatB4.v1?	-	sul1	tet(D)	-	dfrA12
KPN1147	Lung	SRR5385696	Houston	228	142353	351088	5606820	no	-	ST258	0	2	7	8	-	0	-	0	-	0	-	0	-	0	-	wzi29	KL106	?	Good	0.9987		O2v2	O2	none	Very high	0.9848		aac(6')-Ib'.v1;aadA2^;aph3-Ia.v1^	-	-	-	-	mphA	catA1^	-	sul1	-	-	dfrA12
KPN1146	Urine	SRR5385697	Houston	133	216269	572127	5486616	no	-	ST16	0	1	9	10	-	0	-	0	-	0	-	0	-	0	-	wzi50	KL51	?	Good	0.9993		O3b	O3b	none	Very high	0.9906		aac(6')-Ib-cr.v2;aadA2^;aph3-Ia.v1^	-	-	-	-	mphA	CatB4.v1?	-	sul1	tet(A).v1	-	dfrA12
KPN1145	Urine	SRR5385698	Houston	198	149036	335454	5814220	no	-	ST37	0	2	11	21	-	0	-	0	-	0	-	0	-	0	-	wzi75	KL105	-	High	0.9997	KL105_11,KL105_13	O2v2	O2	none	Very high	0.9845		aac(6')-IIa.v2;aadA2*;armA;rmtF;strA.v1^;strB.v1	-	-	qnrB1.v1	-	mphE.v2;msrE*	CatB4.v1?;catB11*	arr-2	sul1;sul2^	tet(A).v2^	-	dfrA1.v1*
KPN1142	Lung	SRR5385701	Houston	86	205709	439102	5507696	no	-	ST628	0	0	0	0	-	0	-	0	-	0	-	0	-	0	-	wzi426	KL123	*	Very high	0.9532		O3b	O3b	none	Very high	0.9937		-	-	-	-	-	-	-	-	-	-	-	-
KPN1141	Blood	SRR5385702	Houston	124	160415	415129	5496796	no	-	ST307	0	2	6	8	-	0	-	0	-	0	-	0	-	0	-	wzi173	KL102	none	Very high	0.9925		O2v2	O2	none	Very high	0.9845		aac(6')-Ib'.v1*;aadA*;strA.v1^;strB.v1	-	-	-	-	-	-	-	sul2	-	-	dfrA14.v2*
KPN1140	Urine	SRR5385703	Houston	141	112990	330676	5490376	no	-	ST307	0	2	6	8	-	0	-	0	-	0	-	0	-	0	-	wzi173	KL102	?-	Good	0.9925	KL102_07_wbaP,KL102_11,KL102_13	O2v2	O2	none	Very high	0.9845		aac(6')-Ib'.v1*;aadA*;strA.v1^;strB.v1	-	-	-	-	-	-	-	sul2	-	-	dfrA14.v2*
KPN1139	Blood	SRR5385704	Houston	153	161193	415129	5505734	no	-	ST307	0	2	7	9	-	0	-	0	-	0	-	0	-	0	-	wzi173	KL102	none	Very high	0.9925		O2v2	O2	none	Very high	0.9845		aac(6')-Ib'.v1*;aadA*;strA.v1^;strB.v1	-	-	-	-	-	-	-	sul2	-	-	dfrA14.v2*
KPN1137	Urine	SRR5385705	Houston	197	145826	450061	5466252	no	-	ST258	0	2	7	7	-	0	-	0	-	0	-	0	-	0	-	wzi29	KL106	?-	Good	0.9988	KL106_10_wecB	O2v2	O2	none	Very high	0.9848		aac(6')-Ib'.v1;aadA2^	-	-	-	-	mphA	-	-	sul1	-	-	dfrA12
KPN1136	Lung	SRR5385706	Houston	135	169370	354363	5423974	no	-	ST17	1	0	5	5	ybt 14; ICEKp5	140-1LV	-	0	-	0	-	0	-	0	-	wzi141	KL25	?-	Good	0.9916	KL25_08_wzy,KL25_09_wfeD,KL25_12_wzx	O5	O5	*	High	0.942		strB.v1	-	-	-	-	-	catA1^	-	sul2	tet(D)	-	dfrA14.v2
KPN1135	Urine	SRR5385707	Houston	147	171896	415294	5513545	no	-	ST307	0	2	8	8	-	0	-	0	-	0	-	0	-	0	-	wzi173	KL102	none	Very high	0.9927		O2v2	O2	none	Very high	0.9844		strA.v1*;strB.v1*	-	-	-	-	-	catII.2*	-	sul2	-	-	dfrA14.v2*
KPN1134	Urine	SRR5385708	Houston	157	166371	567160	5613110	no	-	ST14-2LV	0	1	6	8	-	0	-	0	-	0	-	0	-	0	-	-	KL142	none	Very high	0.9979		O1v1	O1	none	Very high	0.9867		aac(3)-IId^;strA.v1;strB.v1	-	-	qnrB1.v1	-	mphA	-	-	sul2	-	-	-
KPN1133	Urine	SRR5385709	Houston	90	247576	807607	5500663	no	-	ST462	0	1	8	12	-	0	-	0	-	0	-	0	-	0	-	wzi173	KL149	none	Very high	0.9987		O4	O4	none	Very high	0.9972		aac(3)-IId^;strA.v1^;strB.v1	-	-	qnrS1	-	-	catII.2*	-	sul1;sul2	tet(A).v1;tet(D)	-	dfrA1.v1
KPN1131	Lung	SRR5385711	Houston	236	100847	359357	5550661	no	-	ST258	0	2	8	9	-	0	-	0	-	0	-	0	-	0	-	wzi29	unknown (best match = KL106)	?-+	None	0.9987	KL106_07_wzy,KL106_08,KL106_10_wecB,KL106_17	O2v2	O2	none	Very high	0.9848		aac(6')-Ib'.v1;aadA2^;aph3-Ia.v1^	-	-	-	-	mphA	catA1^	-	sul1	-	-	dfrA12
KPN1129	Urine	SRR5385712	Houston	202	111953	307592	5824019	no	-	ST258	2	1	8	13	ybt 17; ICEKp10	289-2LV	clb 3	17-1LV	-	0	-	0	-	0	-	wzi154	KL107	none	Very high	0.9999		O2v2	O2	none	Very high	0.9838		aac(3)-IV;aac(6')-Ib'.v1;aadA2;aadA^;aph(4)-Ia;aph3-Ia.v1^	-	-	-	-	mphA	catA1^;cmlA1*	-	sul1;sul3	-	-	dfrA12
KPN1128	Lung	SRR5385713	Houston	156	177712	449698	5643970	no	-	ST111	1	1	8	11	ybt 14; ICEKp5	147-1LV	-	0	-	0	-	0	-	0	-	wzi63	KL63	none	Very high	0.9935		O1v2	O1	none	Very high	0.9929		aac(3)-IIa.v1^;aac(6')-Ib-cr.v2;strA.v1^;strB.v1	-	-	qnrB1.v2^	-	-	CatB4.v1?	-	sul2	tet(A).v1	-	dfrA14.v2*
KPN1127	Urine	SRR5385714	Houston	105	178626	517644	5297166	no	-	ST551	0	1	7	8	-	0	-	0	-	0	-	0	-	0	-	wzi18	KL10	?-	Good	0.9662	KL10_12_wcaN	O1v1	O1	?-	Good	0.9807	O1/O2v1_06_wbbO	strA.v1^;strB.v1	-	-	qnrB1.v2^	-	-	-	-	sul2	tet(A).v1	-	dfrA14.v2*
KPN1126	Urine	SRR5385715	Houston	135	181524	524871	5426579	no	-	ST16	0	1	9	10	-	0	-	0	-	0	-	0	-	0	-	wzi50	KL51	?-	Good	0.9994	KL51_13,KL51_14_wcoZ	O3b	O3b	none	Very high	0.9907		aac(6')-Ib-cr.v2;aadA2^;aph3-Ia.v1^	-	-	-	-	mphA	CatB4.v1?	-	sul1	tet(A).v1	-	dfrA12
KPN1125	Lung	SRR5385716	Houston	225	137752	255451	5605618	no	-	ST258	0	2	8	9	-	0	-	0	-	0	-	0	-	0	-	wzi29	KL106	?	Good	0.9988		O2v2	O2	none	Very high	0.9848		aac(6')-Ib'.v1;aadA2^;aph3-Ia.v1^	-	-	-	-	mphA	catA1^	-	sul1	-	-	dfrA12
KPN1124	Lung	SRR5385717	Houston	117	211910	470661	5374858	no	-	ST2975	0	1	6	7	-	0	-	0	-	0	-	0	-	0	-	wzi173	KL102	none	Very high	0.9927		O2v2	O2	none	Very high	0.9845		aac(3)-IIa.v1	-	-	qnrB17^	-	-	-	-	sul1;sul1	-	-	dfrA22*
KPN1123	Urine	SRR5385718	Houston	96	214814	511896	5466258	no	-	ST307	0	1	2	1	-	0	-	0	-	0	-	0	-	0	-	wzi173	KL102	none	Very high	0.9927		O2v2	O2	none	Very high	0.9845		-	-	-	-	-	-	-	-	-	-	-	-
KPN1122	Blood	SRR5385719	Houston	98	187893	512196	5367033	no	-	ST2975	0	1	6	7	-	0	-	0	-	0	-	0	-	0	-	wzi173	KL102	none	Very high	0.9927		O2v2	O2	none	Very high	0.9845		aac(3)-IIa.v1	-	-	qnrB17^	-	-	-	-	sul1;sul1	-	-	dfrA22*
KPN1121	Wound	SRR5385720	Houston	142	227550	412929	5459715	no	-	ST37	1	2	2	1	ybt 9; ICEKp3	209-2LV	-	0	-	0	-	0	-	0	-	wzi96	KL38	none	Very high	0.997		O3b	O3b	none	Very high	0.993		-	-	-	-	-	-	-	-	-	-	-	-
KPN1120	Lung	SRR5385721	Houston	499	28614	134553	5397411	no	-	ST2975	0	1	5	4	-	0	-	0	-	0	-	0	-	0	-	wzi173	KL102	?-	Good	0.987	KL102_01_galF	O2v2	O2	none	Very high	0.9845		-	-	-	qnrB17^	-	-	-	-	sul1?	-	-	dfrA22*
KPN1119	Urine	SRR5385722	Houston	231	98382	217736	5429344	no	-	ST307	0	1	7	8	-	0	-	0	-	0	-	0	-	0	-	-	unknown (best match = KL102)	?-	None	0.9921	KL102_03_wzi,KL102_04_wza,KL102_05_wzb,KL102_06_wzc,KL102_07_wbaP,KL102_08_wzy,KL102_09,KL102_13,KL102_15_wzx	O2v2	O2	none	Very high	0.9845		aac(3)-IIa.v1;strA.v1*;strB.v1*	-	-	-	-	-	catII.2*	-	sul2	tet(D)	-	dfrA14.v2*
KPN1118	Urine	SRR5385723	Houston	111	162590	511994	5534182	no	-	ST307	0	1	2	1	-	0	-	0	-	0	-	0	-	0	-	wzi173	KL102	none	Very high	0.9927		O2v2	O2	none	Very high	0.9845		-	-	-	-	-	-	-	-	-	-	-	-
KPN1117	Urine	SRR5385724	Houston	155	154282	347545	5736900	no	-	ST258	2	1	9	9	ybt 17; ICEKp10	289-2LV	clb 3	17-2LV	-	0	-	0	-	0	-	wzi154	KL107	none	Very high	0.9998		O2v2	O2	none	Very high	0.9838		aadA2^	-	-	-	-	mphA	CatB4.v1?	-	sul1	tet(A).v1	-	dfrA12
KPN1116	Urine	SRR5385725	Houston	94	219256	411421	5444851	no	-	ST219	1	1	5	6	ybt 9; ICEKp3	183-1LV	-	0	-	0	-	0	-	0	-	wzi177	KL114	none	Very high	0.9978		O1v1	O1	none	Very high	0.9855		strA.v1*;strB.v1*	-	-	qnrS1	-	-	catII.2*	-	sul2	-	-	-
KPN1115	-	SRR5385726	Houston	110	198986	404037	5530931	no	-	ST37	0	2	9	11	-	0	-	0	-	0	-	0	-	0	-	wzi535	unknown (best match = KL21)	-+*	None	0.9776	KL21_13_wcuA,KL21_14_wcaL,KL21_15_wzx	O2v1	O2	none	Very high	0.988		aac(3)-IIa.v1^;aac(6')-Ib-cr.v2;aadA2^	-	-	qnrB1.v2^	-	mphA	CatB4.v1?	-	sul1	tet(A).v1	-	dfrA12
KPN1113	Blood	SRR5385727	Houston	132	250730	609119	5560358	no	-	ST16	0	1	9	10	-	0	-	0	-	0	-	0	-	0	-	wzi50	KL51	none	Very high	0.9993		O3b	O3b	none	Very high	0.9907		aac(6')-Ib-cr.v2;aadA2^;aph3-Ia.v1^	-	-	-	-	mphA	CatB4.v1?	-	sul1	tet(A).v1	-	dfrA12
KPN1111	Urine	SRR5385728	Houston	65	338458	446101	5465383	no	-	ST985	1	1	8	12	ybt 16; ICEKp12	277	-	0	-	0	-	0	-	0	-	wzi39	KL39	none	Very high	0.9955		O1v2	O1	none	Very high	0.9935		aac(3)-IIa.v1^;aac(6')-Ib-cr.v2;strA.v1^;strB.v1	-	-	qnrB1.v2^	-	-	CatB4.v1?	-	sul2	tet(A).v1	-	dfrA14.v2*
KPN1110	Urine	SRR5385729	Houston	209	129865	316034	5555408	no	-	ST258	0	1	4	4	-	0	-	0	-	0	-	0	-	0	-	wzi29	KL106	?-	Good	0.9996	KL106_13_wzx	O2v2	O2	none	Very high	0.9848		aac(6')-Ib'.v1;aadA2	-	-	-	-	-	-	-	sul1	-	-	-
KPN1109	Wound	SRR5385730	Houston	128	161813	415193	5521556	no	-	ST307	0	2	7	7	-	0	-	0	-	0	-	0	-	0	-	-	KL102	none	Very high	0.9927		O2v2	O2	none	Very high	0.9845		strA.v1*;strB.v1*	-	-	-	-	-	-	-	sul2	-	-	dfrA14.v2*
KPN1108	Urine	SRR5385731	Houston	157	137517	441112	5551480	no	-	ST258	0	1	4	4	-	0	-	0	-	0	-	0	-	0	-	wzi29	KL106	?	Good	0.9993		O2v2	O2	none	Very high	0.9848		aac(6')-Ib'.v1;aadA2	-	-	-	-	-	-	-	sul1	-	-	-
KPN1107	Blood	SRR5385732	Houston	221	164172	421871	5595694	no	-	ST307	0	1	7	8	-	0	-	0	-	0	-	0	-	0	-	wzi173	KL102	none	Very high	0.9927		O2v2	O2	none	Very high	0.9845		aac(3)-IIa.v1;strA.v1*;strB.v1*	-	-	-	-	-	catII.2*	-	sul2	-	-	dfrA14.v2*
KPN1106	Lung	SRR5385733	Houston	211	123111	329487	5540227	no	-	ST258	0	2	8	9	-	0	-	0	-	0	-	0	-	0	-	wzi29	KL106	?-	Good	0.9988	KL106_17	O2v2	O2	none	Very high	0.9848		aac(6')-Ib'.v1;aadA2^;aph3-Ia.v1^	-	-	-	-	mphA	catA1^	-	sul1	-	-	dfrA12
KPN1105	Blood	SRR5385734	Houston	234	141090	376021	5642947	no	-	ST307	0	2	8	9	-	0	-	0	-	0	-	0	-	0	-	wzi173	KL102	?-	Good	0.9927	KL102_13,KL102_14	O2v2	O2	none	Very high	0.9845		aac(3)-IIa.v1;strA.v1*;strB.v1*	-	-	-	-	-	catII.2*	-	sul2	-	-	dfrA14.v2*
KPN1104	Urine	SRR5385735	Houston	246	62304	211445	5497475	no	-	ST258	0	2	4	4	-	0	-	0	-	0	-	0	-	0	-	wzi29	unknown (best match = KL106)	?-+	None	1	KL106_03_wzi,KL106_08,KL106_10_wecB,KL106_12,KL106_15_rfbp,KL106_17	O2v2	O2	?-	Good	0.9849	O1/O2v2_01_wzm	aac(6')-Ib'.v1;aadA2	-	-	-	-	-	-	-	sul1	-	-	-
KPN1103	Urine	SRR5385736	Houston	101	214814	576187	5370068	no	-	ST2975	0	1	6	7	-	0	-	0	-	0	-	0	-	0	-	wzi173	KL102	none	Very high	0.9927		O2v2	O2	none	Very high	0.9845		aac(3)-IIa.v1	-	-	qnrB17^	-	-	-	-	sul1;sul1	-	-	dfrA22*
KPN1102	-	SRR5385737	Houston	121	166030	296110	5574413	no	-	ST258	2	1	5	4	ybt 17; ICEKp10	267-1LV	clb 3	19	-	0	-	0	-	0	-	wzi154	KL107	none	Very high	0.9999		O2v2	O2	none	Very high	0.9838		ant(2'')-Ia	-	-	-	-	-	-	-	sul1*	-	-	-
KPN1100	Lung	SRR5385738	Houston	212	165612	400722	5554336	no	-	ST258	0	2	8	9	-	0	-	0	-	0	-	0	-	0	-	wzi29	KL106	?	Good	0.9987		O2v2	O2	none	Very high	0.9848		aac(6')-Ib'.v1;aadA2^;aph3-Ia.v1^	-	-	-	-	mphA	catA1^	-	sul1	-	-	dfrA12
KPN1099	Urine	SRR5385739	Houston	118	174865	589138	5488555	no	-	ST753	0	1	3	3	-	0	-	0	-	0	-	0	-	0	-	-	KL3	none	Very high	0.996		O2v2	O2	none	Very high	0.9842		-	-	-	qnrB17^	-	-	-	-	sul1	-	-	-
KPN1098	Urine	SRR5385740	Houston	286	130065	354939	9561287	no	total_size	ST258	0	2	9	11	-	0	-	0	-	0	-	0	-	0	-	wzi29	KL106	?-+	Good	0.9988	KL106_08,KL106_17	O2v2	O2	?	Good	0.9848		aac(6')-Ib'.v1;aadA2;aph3-Ia.v1^	-	-	-	-	mphA	catA1^;catII.1*	-	sul1	tet(D)*	-	dfrA12
KPN1097	Urine	SRR5385741	Houston	80	194465	400765	5387279	no	-	ST869	0	1	7	7	-	0	-	0	-	0	-	0	-	0	-	wzi82	KL23	none	Perfect	1		O2v2	O2	?	Good	0.9845		aac(3)-IId^	-	-	qnrS1	-	-	-	-	sul1	tet(A).v1	-	dfrA1.v1
KPN1096	Lung	SRR5385742	Houston	73	238816	587813	5389912	no	-	ST869	0	1	7	7	-	0	-	0	-	0	-	0	-	0	-	wzi82	KL23	none	Perfect	1		O2v2	O2	?	Good	0.9845		aac(3)-IId^	-	-	qnrS1	-	-	-	-	sul1	tet(A).v1	-	dfrA1.v1
KPN1095	Lung	SRR5385743	Houston	106	206272	572234	5385554	no	-	ST1440	0	1	7	8	-	0	-	0	-	0	-	0	-	0	-	wzi19	KL19	?-*	Good	0.9493	KL19_13_wzy,KL19_14	O2v2	O2	none	Very high	0.9841		aac(6')-Ib-cr.v2;aadA^	-	-	-	-	-	CatB4.v1?	-	sul1	tet(D)	-	dfrA8
KPN1094	Urine	SRR5385744	Houston	128	129797	410247	5487720	no	-	ST418	0	1	2	1	-	0	-	0	-	0	-	0	-	0	-	wzi154	KL107	?-	Good	0.9999	KL107_05_wzb	O2v2	O2	none	Very high	0.9832		-	-	-	-	-	-	-	-	-	-	-	-
KPN1093	Lung	SRR5385745	Houston	102	214059	993130	5388562	no	-	ST1440	0	1	7	8	-	0	-	0	-	0	-	0	-	0	-	wzi19	KL19	*	High	0.9493		O2v2	O2	none	Very high	0.9841		aac(6')-Ib-cr.v2;aadA^	-	-	-	-	-	CatB4.v1?	-	sul1	tet(D)	-	dfrA8
KPN1092	Urine	SRR5385746	Houston	148	226556	586048	5488446	no	-	ST16	0	1	9	10	-	0	-	0	-	0	-	0	-	0	-	wzi50	KL51	-	High	0.9994	KL51_14_wcoZ	O3b	O3b	?-	Good	0.9907	O3b_01_manC	aac(6')-Ib-cr.v2;aadA2^;aph3-Ia.v1^	-	-	-	-	mphA	CatB4.v1?	-	sul1	tet(A).v1	-	dfrA12
KPN1091	Urine	SRR5385747	Houston	179	111541	340246	5456208	no	-	ST307	0	2	8	8	-	0	-	0	-	0	-	0	-	0	-	wzi173	KL102	?	Good	0.9927		O2v2	O2	none	Very high	0.9845		strA.v1*;strB.v1*	-	-	-	-	-	catII.2*	-	sul2	-	-	dfrA14.v2*
KPN1090	Urine	SRR5385748	Houston	194	163897	449753	5549943	no	-	ST258	0	2	7	8	-	0	-	0	-	0	-	0	-	0	-	wzi29	KL106	?-	Good	0.9988	KL106_07_wzy,KL106_10_wecB	O2v2	O2	none	Very high	0.9848		aac(6')-Ib'.v1;aadA2;aph3-Ia.v1^	-	-	-	-	mphA	catA1^	-	sul1	-	-	dfrA12
KPN1087	Urine	SRR5385749	Houston	120	165331	415295	5494699	no	-	ST307	0	3	6	4	-	0	-	0	-	0	-	0	-	0	-	wzi173	KL102	?-	Good	0.9926	KL102_07_wbaP	O2v2	O2	?-	Good	0.9844	O1/O2v2_05_wbbN	aac(3)-IIa.v1	-	-	-	-	-	-	-	-	-	-	dfrA14.v2*
KPN1086	Lung	SRR5385750	Houston	113	199931	576039	5369909	no	-	ST2975	0	1	6	7	-	0	-	0	-	0	-	0	-	0	-	wzi173	KL102	none	Very high	0.9927		O2v2	O2	none	Very high	0.9845		aac(3)-IIa.v1	-	-	qnrB17^	-	-	-	-	sul1;sul1	-	-	dfrA22*
KPN1085	Urine	SRR5385751	Houston	213	209802	729473	5620362	no	-	ST16	0	2	10	12	-	0	-	0	-	0	-	0	-	0	-	wzi50	KL51	none	Very high	0.9993		O3b	O3b	none	Very high	0.9908		aac(6')-Ib-cr.v2;aadA2^;aph3-Ia.v1^	-	-	-	-	mphA	CatB4.v1?	-	sul1	tet(A).v1	-	dfrA12
KPN1084	Lung	SRR5385752	Houston	651	49829	215900	9593019	no	total_size	ST258	0	1	9	18	-	0	-	0	-	0	-	0	-	0	-	wzi29	unknown (best match = KL106)	?-	None	0.9988	KL106_07_wzy,KL106_08,KL106_09,KL106_10_wecB,KL106_12,KL106_15_rfbp,KL106_17	O2v2	O2	none	Very high	0.9848		aac(3)-IId^;aadA2^;aadA5^;aph3-Ia.v1^;strA.v1^;strB.v1	-	-	-	-	mphA	catA1^;catB3.v2;catII.2*	-	sul1;sul2*	tet(B).v2*	-	dfrA12;dfrA17
KPN1083	Wound	SRR5385753	Houston	406	100845	651421	12291248	no	total_size	ST1107	0	2	9	19	-	0	-	0	-	0	-	0	-	0	-	wzi59	KL3	-	High	0.9957	KL3_14	O1v2	O1	-	High	0.9839	O1/O2v2_06_wbbO	aac(3)-IId^;aac(6')-IIa.v1*;aph(3')-IIb*;strA.v1^;strB.v1	-	-	crpP*;qnrS1	-	-	catB7*;catII.2*	-	sul2	tet(A).v1	-	dfrA1.v1
KPN1074	Urine	SRR5385760	Houston	126	161193	415130	5457772	no	-	ST307	0	1	7	8	-	0	-	0	-	0	-	0	-	0	-	wzi173	KL102	?	Good	0.9926		O2v2	O2	none	Very high	0.9845		aac(3)-IIa.v1;strA.v1*;strB.v1*	-	-	-	-	-	catII.2*	-	sul2	tet(D)	-	dfrA14.v2*
KPN1071	Urine	SRR5385762	Houston	114	144146	351088	5449443	no	-	ST258	0	1	7	8	-	0	-	0	-	0	-	0	-	0	-	wzi29	KL106	?	Good	0.9988		O2v2	O2	none	Very high	0.9848		aac(6')-Ib'.v1;aadA2^;aph3-Ia.v1^	-	-	-	-	mphA	catA1^	-	sul1	-	-	dfrA12
KPN1070	Urine	SRR5385763	Houston	174	134157	257440	5688258	no	-	ST258	1	1	9	8	ybt 10; ICEKp4	162	-	0	-	0	-	0	-	0	-	wzi154	KL107	none	Very high	0.9999		O2v2	O2	none	Very high	0.9838		aadA2^	-	-	-	-	mphA	CatB4.v1?	-	sul1	tet(A).v1	-	dfrA12
KPN1069	Urine	SRR5385764	Houston	137	121532	255329	5255819	no	-	ST258	0	1	3	2	-	0	-	0	-	0	-	0	-	0	-	wzi29	KL106	?-	Good	1	KL106_08	O2v2	O2	none	Very high	0.9848		aac(6')-Ib'.v1	-	-	-	-	-	-	-	-	-	-	-
KPN1067	Lung	SRR5385766	Houston	154	139965	381951	5518191	no	-	ST307	0	1	7	6	-	0	-	0	-	0	-	0	-	0	-	wzi173	KL102	none	Very high	0.9927		O2v2	O2	none	Very high	0.9845		aac(3)-IIa.v1	-	-	-	-	-	catII.2*	-	-	tet(D)	-	dfrA14.v2*
KPN1066	Urine	SRR5385767	Houston	136	122175	266642	5400553	no	-	ST551-1LV	0	1	7	8	-	0	-	0	-	0	-	0	-	0	-	wzi18	KL10	?-	Good	0.9663	KL10_11_wcuQ,KL10_14_wzy	O1v1	O1	none	Very high	0.9806		strA.v1^;strB.v1	-	-	qnrB1.v2^	-	-	-	-	sul2	tet(A).v1	-	dfrA14.v2*
KPN1065	Lung	SRR5385768	Houston	96	210128	482571	5466347	no	-	ST280	0	1	8	12	-	0	-	0	-	0	-	0	-	0	-	wzi82	KL23	none	Perfect	1		O2v2	O2	?	Good	0.9844		aac(3)-IIa.v1^;aac(6')-Ib-cr.v2;strA.v1^;strB.v1	-	-	qnrB1.v2^	-	-	CatB4.v1?	-	sul2	tet(A).v1	-	dfrA14.v2*
KPN1064	Lung	SRR5385769	Houston	213	135966	316507	5587941	no	-	ST258	0	2	8	9	-	0	-	0	-	0	-	0	-	0	-	wzi29	KL106	?	Good	0.9988		O2v2	O2	none	Very high	0.9848		aac(6')-Ib'.v1;aadA2;aph3-Ia.v1^	-	-	-	-	mphA	catA1^	-	sul1	-	-	dfrA12
KPN1063	Urine	SRR5385770	Houston	225	100690	329372	5550860	no	-	ST258	0	2	8	9	-	0	-	0	-	0	-	0	-	0	-	wzi29	KL106	?-	Good	0.9988	KL106_12,KL106_17	O2v2	O2	?	Good	0.9848		aac(6')-Ib'.v1;aadA2^;aph3-Ia.v1^	-	-	-	-	mphA	catA1^	-	sul1	-	-	dfrA12
KPN1058	Lung	SRR5385773	Houston	149	130067	374091	5741977	no	-	ST258	2	1	9	9	ybt 17; ICEKp10	289-2LV	clb 3	17-2LV	-	0	-	0	-	0	-	wzi154	KL107	none	Very high	0.9998		O2v2	O2	none	Very high	0.9838		aadA2^	-	-	-	-	mphA	CatB4.v1?	-	sul1	tet(A).v1	-	dfrA12
KPN1057	Lung	SRR5385774	Houston	210	177249	415499	5608880	no	-	ST307	0	2	8	9	-	0	-	0	-	0	-	0	-	0	-	wzi173	KL102	none	Very high	0.9927		O2v2	O2	none	Very high	0.9845		aac(3)-IIa.v1;strA.v1*;strB.v1*	-	-	-	-	-	catII.2*	-	sul2	-	-	dfrA14.v2*
KPN1056	Urine	SRR5385775	Houston	102	146940	345959	5414151	no	-	ST628	0	1	6	10	-	0	-	0	-	0	-	0	-	0	-	wzi409	KL2	none	Very high	0.9876		O3b	O3b	none	Very high	0.9932		aac(3)-IIa.v1^;aac(6')-Ib-cr.v2;strA.v1^;strB.v1	-	-	-	-	-	CatB4.v1?	-	sul2	-	-	dfrA14.v2*
KPN1051	Urine	SRR5385778	Houston	289	183648	697813	10275353	no	total_size	ST1088-1LV	0	2	6	9	-	0	-	0	-	0	-	0	-	0	-	wzi268	KL25	-	High	0.9828	KL25_09_wfeD	O3/O3a	O3/O3a	*	Very high	0.9549		-	-	-	qnrB6^;qnrS1	-	-	-	-	sul1	tet(A).v1	-	dfrA1.v1
KPN1050	Lung	SRR5385779	Houston	236	99647	287037	5585192	no	-	ST258	0	2	7	8	-	0	-	0	-	0	-	0	-	0	-	wzi29	KL106	?	Good	0.9988		O2v2	O2	none	Very high	0.9848		aac(6')-Ib'.v1;aadA2^;aph3-Ia.v1^	-	-	-	-	mphA	catA1^	-	sul1	-	-	dfrA12
KPN1048	Lung	SRR5385781	Houston	566	67112	418588	12637150	no	total_size	ST258	0	2	9	15	-	0	-	0	-	0	-	0	-	0	-	wzi29	KL106	?-	Good	0.9979	KL106_11_wzx	O2v2	O2	none	Very high	0.9848		aadA2;aph(3')-IIb*;aph3-Ia.v1^	-	-	crpP*	-	mphA	catA1^;catB7*;cmlB	-	sul1	-	-	dfrA12
KPN1047	Urine	SRR5385782	Houston	181	146315	331337	5717152	no	-	ST258	0	1	7	8	-	0	-	0	-	0	-	0	-	0	-	wzi154	KL107	none	Very high	0.9999		O2v2	O2	none	Very high	0.9838		aadA2^;ant(2'')-Ia;aph3-Ia.v1^	-	-	-	-	mphA	catB3.v2	-	sul1	-	-	dfrA12
KPN1045	Urine	SRR5385784	Houston	190	137517	451798	5546728	no	-	ST258	0	2	7	8	-	0	-	0	-	0	-	0	-	0	-	wzi29	KL106	?	Good	0.9988		O2v2	O2	none	Very high	0.9848		aac(6')-Ib'.v1;aadA2^;aph3-Ia.v1^	-	-	-	-	mphA	catA1^	-	sul1	-	-	dfrA12
KPN1043	Blood	SRR5385786	Houston	407	34386	153653	5575308	no	-	ST258	0	2	8	8	-	0	-	0	-	0	-	0	-	0	-	wzi29	KL106	?-+	Good	0.9987	KL106_09,KL106_17	O2v2	O2	?-	Good	0.9849	O1/O2v2_01_wzm	aac(6')-Ib'.v1;aadA2	-	-	-	-	mphA	catA1^	-	sul1	-	-	dfrA12
KPN1039	Urine	SRR5385790	Houston	125	140766	339010	5450503	no	-	ST307	0	1	4	3	-	0	-	0	-	0	-	0	-	0	-	wzi173	KL102	none	Very high	0.9927		O2v2	O2	?	Good	0.9844		aac(3)-IIa.v1	-	-	-	-	-	-	-	-	-	-	dfrA14.v2*
KPN1038	Urine	SRR5385791	Houston	199	86181	277650	5604954	yes (1)	ambiguous_bases	ST307	0	1	7	8	-	0	-	0	-	0	-	0	-	0	-	wzi173	KL102	?-	Good	0.9928	KL102_07_wbaP	O2v2	O2	?-	Good	0.9846	O1/O2v2_02_wzt,O1/O2v2_06_wbbO	aac(3)-IIa.v1^;strA.v1^;strB.v1	-	-	-	-	-	-	-	sul2	tet(B).v2*	-	dfrA14.v2*
KPN1036	Abscess	SRR5385793	Houston	235	111104	258472	5948588	no	-	ST461	0	1	3	3	-	0	-	0	-	0	-	0	-	0	-	wzi396	unknown (best match = KL133)	-+*	None	0.7593	KL133_05_wzb,KL133_06_wzc,KL133_07_wzy,KL133_08_wcuD,KL133_09,KL133_10_wcuI,KL133_11_manC,KL133_12_manB,KL133_13_wbaZ,KL133_15_wcuA,KL133_16_wcaL,KL133_17_wzx	O1v2	O1	none	Very high	0.9656		ant(2'')-Ia	-	-	qnrS1	-	-	-	-	-	-	-	-
KPN1034	Urine	SRR5385795	Houston	171	196018	510766	5613963	no	-	ST2185	0	0	0	0	-	0	-	0	-	0	-	0	-	0	-	wzi11	KL11	*	High	0.9242		O3/O3a	O3/O3a	*	Very high	0.9553		-	-	-	-	-	-	-	-	-	-	-	-
KPN1033	Urine	SRR5385796	Houston	80	247605	408405	5450247	no	-	ST261	1	1	7	7	ybt 14; ICEKp5	135	-	0	-	0	-	0	-	0	-	wzi173	KL38	-	High	0.9818	KL38_14	O2v2	O2	-	High	0.9848	O1/O2v2_04_glf	aac(3)-IId^	-	-	qnrS1	-	-	-	-	sul1	tet(A).v1	-	dfrA1.v1*
KPN1032	Urine	SRR5385797	Houston	182	157095	413850	5534786	no	-	ST307	0	1	6	5	-	0	-	0	-	0	-	0	-	0	-	wzi173	KL102	-	High	0.9926	KL102_07_wbaP	O2v2	O2	none	Very high	0.9845		aac(3)-IIa.v1	-	-	-	-	-	catII.2*	-	-	tet(D)	-	dfrA14.v2*
KPN1031	Urine	SRR5385798	Houston	103	178371	316735	5400205	no	-	ST1427	0	1	3	3	-	0	-	0	-	0	-	0	-	0	-	-	KL155	?-	Good	0.9791	KL155_08,KL155_20_rmlD,KL155_21_rmlC	OL101	OL101	?-+*	Good	0.921	OL101_03_rfbD,OL101_04_rfbC	ant(2'')-Ia	-	-	qnrS1	-	-	-	-	-	-	-	-
KPN1030	Lung	SRR5385799	Houston	238	123247	318403	5596859	no	-	ST258	0	2	7	8	-	0	-	0	-	0	-	0	-	0	-	wzi29	KL106	?-	Good	1	KL106_12,KL106_13_wzx	O2v2	O2	none	Very high	0.9848		aac(6')-Ib'.v1;aadA2^;aph3-Ia.v1^	-	-	-	-	mphA	catA1^	-	sul1	-	-	dfrA12
KPN1026	Urine	SRR5385801	Houston	193	139814	471616	5493674	no	-	ST258	0	0	6	6	-	0	-	0	-	0	-	0	-	0	-	wzi29	KL106	?	Good	1		O2v2	O2	?-	Good	0.9848	O1/O2v2_02_wzt,O1/O2v2_09_gmlB	aac(6')-Ib'.v1;aadA2^	-	-	-	-	mphA	catA1^	-	sul1	-	-	dfrA12
KPN1025	Urine	SRR5385802	Houston	90	292326	855593	5400954	no	-	ST17	0	1	5	6	-	0	-	0	-	0	-	0	-	0	-	wzi360	KL122	none	Very high	0.9998		O2v2	O2	?-	Good	0.9852	O1/O2v2_05_wbbN	aac(6')-Ib-cr.v2;aph3-Ia.v1^	-	-	-	-	-	CatB4.v1?	-	-	tet(A).v1	-	-
KPN1023	Lung	SRR5385803	Houston	391	30860	109462	5494559	no	-	ST307	0	2	6	5	-	0	-	0	-	0	-	0	-	0	-	wzi173	KL102	?-	Good	0.9927	KL102_13,KL102_15_wzx	O2v2	O2	none	Very high	0.9845		aac(3)-IIa.v1	-	-	-	-	-	-	-	-	-	-	dfrA14.v2*
KPN1022	Urine	SRR5385804	Houston	152	139934	362112	5481378	no	-	ST307	0	2	7	6	-	0	-	0	-	0	-	0	-	0	-	wzi173	KL102	?-	Good	0.9927	KL102_07_wbaP	O2v2	O2	?-	Good	0.9844	O1/O2v2_04_glf	aac(3)-IIa.v1	-	-	-	-	-	catII.2*	-	-	-	-	dfrA14.v2*
KPN1021	Urine	SRR5385805	Houston	76	269359	901988	5354562	no	-	ST348	0	1	8	11	-	0	-	0	-	0	-	0	-	0	-	wzi94	KL62	none	Very high	0.9995		O1v1	O1	none	Very high	0.9886		aac(6')-Ib-cr.v2;strA.v1^;strB.v1	-	-	qnrB1.v2^	-	-	CatB4.v1?	-	sul2	tet(A).v1	-	dfrA14.v2*
KPN1020	-	SRR5385806	Houston	142	136272	343480	5487245	no	-	ST429	0	2	2	2	-	0	-	0	-	0	-	0	-	0	-	wzi187	KL27	?-	Good	0.9928	KL27_09_wckS	O4	O4	none	Very high	0.9971		-	-	-	-	-	-	-	-	-	-	-	-
KPN1019	Lung	SRR5385807	Houston	188	94910	255302	5620388	no	-	ST258	2	1	7	8	ybt 17; ICEKp10	267	clb 3	19	-	0	-	0	-	0	-	wzi29	KL106	?-	Good	0.9987	KL106_15_rfbp	O2v2	O2	none	Very high	0.9848		aac(6')-Ib'.v1;aadA2^;aph3-Ia.v1^	-	-	-	-	mphA	catA1^	-	sul1*	-	-	dfrA12
KPN1018	Lung	SRR5385808	Houston	160	129689	316340	5622722	no	-	ST258	2	1	7	8	ybt 17; ICEKp10	267	clb 3	19	-	0	-	0	-	0	-	wzi29	KL106	?-	Good	0.9987	KL106_17	O2v2	O2	none	Very high	0.9848		aac(6')-Ib'.v1;aadA2^;aph3-Ia.v1^	-	-	-	-	mphA	catA1^	-	sul1*	-	-	dfrA12
KPN1017	Urine	SRR5385809	Houston	131	261941	512840	5577932	no	-	ST22	0	1	8	12	-	0	-	0	-	0	-	0	-	0	-	wzi9	KL9	none	Very high	0.9998		O2v2	O2	none	Very high	0.9843		aac(3)-IIa.v1^;aac(6')-Ib-cr.v2;strA.v1^;strB.v1	-	-	qnrB1.v2^	-	-	CatB4.v1?	-	sul2	tet(A).v1	-	dfrA14.v2*
KPN1015	Urine	SRR5385810	Houston	231	131911	359442	5602428	no	-	ST258	0	2	7	8	-	0	-	0	-	0	-	0	-	0	-	wzi29	KL106	?-	Good	0.9987	KL106_07_wzy	O2v2	O2	none	Very high	0.9848		aac(6')-Ib'.v1;aadA2^;aph3-Ia.v1^	-	-	-	-	mphA	catA1^	-	sul1	-	-	dfrA12
KPN1013	Urine	SRR5385812	Houston	669	30189	139753	5977161	no	-	ST778-1LV	0	1	7	6	-	0	-	0	-	0	-	0	-	0	-	wzi173	KL102	?-+	Good	0.9912	KL102_02_cpsACP,KL102_07_wbaP,KL102_13	O2v2	O2	?-	Good	0.9849	O1/O2v2_04_glf,O1/O2v2_08_gmlC	aac(6')-Ib'.v1	-	-	-	-	-	CatB4.v1?	-	sul1	-	-	dfrA12
KPN1012	Urine	SRR5385813	Houston	218	129068	312345	5550497	no	-	ST258	0	2	8	9	-	0	-	0	-	0	-	0	-	0	-	wzi29	KL106	?	Good	0.9988		O2v2	O2	none	Very high	0.9848		aac(6')-Ib'.v1;aadA2^;aph3-Ia.v1^	-	-	-	-	mphA	catA1^	-	sul1	-	-	dfrA12
KPN1011	Urine	SRR5385814	Houston	102	166027	482414	5468433	no	-	ST280	0	1	8	12	-	0	-	0	-	0	-	0	-	0	-	wzi82	KL23	none	Very high	1		O2v2	O2	?	Good	0.9844		aac(3)-IIa.v1^;aac(6')-Ib-cr.v2;strA.v1^;strB.v1	-	-	qnrB1.v2^	-	-	CatB4.v1?	-	sul2	tet(A).v1	-	dfrA14.v2*
KPN1007	Lung	SRR5385816	Houston	106	202336	326668	5466640	no	-	ST280	0	1	8	12	-	0	-	0	-	0	-	0	-	0	-	wzi82	KL23	none	Perfect	1		O2v2	O2	?	Good	0.9844		aac(3)-IIa.v1^;aac(6')-Ib-cr.v2;strA.v1^;strB.v1	-	-	qnrB1.v2^	-	-	CatB4.v1?	-	sul2	tet(A).v1	-	dfrA14.v2*
KPN1006	Urine	SRR5385817	Houston	307	105245	396589	12344234	no	total_size	ST307	0	1	8	17	-	0	-	0	-	0	-	0	-	0	-	wzi173	KL102	?-	Good	0.9927	KL102_08_wzy	O2v2	O2	none	Very high	0.9845		aac(3)-IIa.v1;aadA6;ant(2'')-Ia^;aph(3')-IIb*;strA.v1*;strB.v1*	-	-	crpP*	-	-	catB7*;catII.2*	-	sul1;sul2	tet(D)	-	dfrA14.v2*
KPN1005	Urine	SRR5385818	Houston	143	140241	380586	5426534	no	-	ST307	0	1	5	4	-	0	-	0	-	0	-	0	-	0	-	wzi173	KL102	none	Very high	0.9927		O2v2	O2	none	Very high	0.9845		aac(3)-IIa.v1	-	-	-	-	-	-	-	-	tet(D)	-	dfrA14.v2*
KPN1004	Urine	SRR5385819	Houston	247	130070	312168	5605035	no	-	ST258	0	2	7	8	-	0	-	0	-	0	-	0	-	0	-	wzi29	KL106	?	Good	0.9987		O2v2	O2	none	Very high	0.9848		aac(6')-Ib'.v1;aadA2^;aph3-Ia.v1^	-	-	-	-	mphA	catA1^	-	sul1	-	-	dfrA12
KPN1002	Wound	SRR5385820	Houston	113	165568	415334	5389902	no	-	ST307	0	1	5	4	-	0	-	0	-	0	-	0	-	0	-	wzi173	KL102	none	Very high	0.9927		O2v2	O2	none	Very high	0.9845		aac(3)-IIa.v1	-	-	-	-	-	-	-	-	tet(D)	-	dfrA14.v2*
KPN1001	Urine	SRR5385821	Houston	122	130046	350954	5424917	no	-	ST628	0	1	8	12	-	0	-	0	-	0	-	0	-	0	-	wzi409	KL2	?-	Good	0.9874	KL2_08,KL2_11_wzx	O3b	O3b	none	Very high	0.9931		aac(3)-IIa.v1^;aac(6')-Ib-cr.v2;strA.v1^;strB.v1	-	-	qnrB1.v2^	-	-	CatB4.v1?	-	sul2	tet(A).v1	-	dfrA14.v2*
KPN1000	-	SRR5385822	Houston	99	202176	395394	5458071	no	-	ST280	0	1	8	12	-	0	-	0	-	0	-	0	-	0	-	wzi82	KL23	?-	Good	1	KL23_10_wzy	unknown (best match = OL102)	unknown	-*	None	0.872	OL102_05_wbbL,OL102_06_rhamnan,OL102_07_wzm,OL102_08_wzt	aac(3)-IIa.v1^;aac(6')-Ib-cr.v2;strA.v1^;strB.v1	-	-	qnrB1.v2^	-	-	CatB4.v1?	-	sul2	tet(A).v1	-	dfrA14.v2*
KPN999	Urine	SRR5385823	Houston	141	112360	301831	5458665	no	-	ST280	0	1	8	12	-	0	-	0	-	0	-	0	-	0	-	wzi82	KL23	none	Very high	1		unknown (best match = OL102)	unknown	-*	None	0.872	OL102_05_wbbL,OL102_06_rhamnan,OL102_07_wzm,OL102_08_wzt	aac(3)-IIa.v1^;aac(6')-Ib-cr.v2;strA.v1^;strB.v1	-	-	qnrB1.v2^	-	-	CatB4.v1?	-	sul2	tet(A).v1	-	dfrA14.v2*
KPN997	-	SRR5385824	Houston	168	177647	512196	5567872	no	-	ST307	0	2	4	3	-	0	-	0	-	0	-	0	-	0	-	wzi173	KL102	none	Very high	0.9927		O2v2	O2	none	Very high	0.9845		aac(3)-IIa.v1	-	-	-	-	-	-	-	-	-	-	-
KPN995	Wound	SRR5385825	Houston	121	172132	418335	5511844	no	-	ST307	0	1	4	3	-	0	-	0	-	0	-	0	-	0	-	-	unknown (best match = KL107)	?-	None	0.9089	KL107_03_wzi,KL107_04_wza,KL107_05_wzb,KL107_06_wzc,KL107_07_wbaP,KL107_08,KL107_09,KL107_10,KL107_12,KL107_13,KL107_14,KL107_15	O2v2	O2	none	Very high	0.9845		aac(3)-IIa.v1	-	-	-	-	-	-	-	-	-	-	-
KPN994	-	SRR5385826	Houston	348	50479	270016	5504074	no	-	ST258	0	2	8	9	-	0	-	0	-	0	-	0	-	0	-	wzi29	KL106	?-	Good	0.9991	KL106_07_wzy,KL106_13_wzx,KL106_17	O2v2	O2	none	Very high	0.9848		aac(6')-Ib'.v1;aadA2;aph3-Ia.v1^	-	-	-	-	mphA	catA1^	-	sul1	-	-	dfrA12
KPN992	Lung	SRR5385827	Houston	104	197172	296862	5505978	no	-	ST280	0	1	8	12	-	0	-	0	-	0	-	0	-	0	-	wzi82	KL23	none	Very high	1		O2v2	O2	?	Good	0.9844		aac(3)-IIa.v1^;aac(6')-Ib-cr.v2;strA.v1^;strB.v1	-	-	qnrB1.v2^	-	-	CatB4.v1?	-	sul2	tet(A).v1	-	dfrA14.v2*
KPN991	Lung	SRR5385828	Houston	107	202217	308622	5503157	no	-	ST280	0	1	8	12	-	0	-	0	-	0	-	0	-	0	-	wzi82	KL23	none	Very high	1		O2v2	O2	?	Good	0.9844		aac(3)-IIa.v1^;aac(6')-Ib-cr.v2;strA.v1^;strB.v1	-	-	qnrB1.v2^	-	-	CatB4.v1?	-	sul2	tet(A).v1	-	dfrA14.v2*
KPN990	Lung	SRR5385829	Houston	97	210128	331234	5506003	no	-	ST280	0	1	8	12	-	0	-	0	-	0	-	0	-	0	-	wzi82	KL23	none	Very high	1		O2v2	O2	?	Good	0.9844		aac(3)-IIa.v1^;aac(6')-Ib-cr.v2;strA.v1^;strB.v1	-	-	qnrB1.v2^	-	-	CatB4.v1?	-	sul2	tet(A).v1	-	dfrA14.v2*
KPN989	Urine	SRR5385830	Houston	226	143282	359331	5512137	no	-	ST258	0	2	7	8	-	0	-	0	-	0	-	0	-	0	-	wzi29	KL106	?-	Good	0.9993	KL106_07_wzy	O2v2	O2	none	Very high	0.9848		aac(6')-Ib'.v1;aadA2^;aph3-Ia.v1^	-	-	-	-	mphA	catA1^	-	sul1	-	-	dfrA12
KPN988	Lung	SRR5385831	Houston	111	210128	331125	5505883	no	-	ST280	0	1	8	12	-	0	-	0	-	0	-	0	-	0	-	wzi82	KL23	none	Very high	1		O2v2	O2	?	Good	0.9844		aac(3)-IIa.v1^;aac(6')-Ib-cr.v2;strA.v1^;strB.v1	-	-	qnrB1.v2^	-	-	CatB4.v1?	-	sul2	tet(A).v1	-	dfrA14.v2*
KPN986	Urine	SRR5385832	Houston	107	160461	400485	5320718	no	-	ST307	0	1	2	1	-	0	-	0	-	0	-	0	-	0	-	wzi173	KL102	none	Very high	0.9927		O2v2	O2	none	Very high	0.9845		-	-	-	-	-	-	-	-	-	-	-	-
KPN984	Urine	SRR5385833	Houston	222	121888	312312	5595603	no	-	ST258	0	2	7	8	-	0	-	0	-	0	-	0	-	0	-	wzi29	KL106	?-	Good	0.9988	KL106_10_wecB	O2v2	O2	none	Very high	0.9848		aac(6')-Ib'.v1;aadA2;aph3-Ia.v1^	-	-	-	-	mphA	catA1^	-	sul1	-	-	dfrA12
KPN983	Urine	SRR5385834	Houston	125	161193	415232	5381785	no	-	ST307	0	1	6	5	-	0	-	0	-	0	-	0	-	0	-	wzi173	KL102	?	Good	0.9927		O2v2	O2	none	Very high	0.9845		aac(3)-IIa.v1	-	-	-	-	-	catII.2*	-	-	tet(D)	-	dfrA14.v2*
KPN982	Urine	SRR5385835	Houston	128	143611	450061	5458668	no	-	ST258	0	2	5	5	-	0	-	0	-	0	-	0	-	0	-	wzi29	KL106	?	Good	1		O2v2	O2	none	Very high	0.9848		aac(6')-Ib'.v1;aadA2	-	-	-	-	-	-	-	sul1	-	-	-
KPN981	Urine	SRR5385836	Houston	92	210128	383384	5464371	no	-	ST280	0	1	8	12	-	0	-	0	-	0	-	0	-	0	-	wzi82	KL23	none	Very high	1		O2v2	O2	?	Good	0.9844		aac(3)-IIa.v1^;aac(6')-Ib-cr.v2;strA.v1^;strB.v1	-	-	qnrB1.v2^	-	-	CatB4.v1?	-	sul2	tet(A).v1	-	dfrA14.v2*
KPN980	Urine	SRR5385837	Houston	128	168854	485605	5509205	no	-	ST16	1	0	5	6	ybt 10; ICEKp4	91-2LV	-	0	-	0	-	0	-	0	-	wzi50	KL51	none	Very high	0.9994		O3b	O3b	none	Very high	0.9908		aadA2^;sat-2	-	-	-	-	mphA	-	-	sul1	-	-	dfrA1.v1;dfrA12
KPN978	-	SRR5385838	Houston	145	139187	454225	5463928	no	-	ST258	0	2	4	3	-	0	-	0	-	0	-	0	-	0	-	wzi29	KL106	none	Very high	1		O2v2	O2	none	Very high	0.9845		aac(6')-Ib'.v1*	-	-	-	-	-	-	-	-	-	-	-
KPN977	Urine	SRR5385839	Houston	176	142222	270575	5648210	no	-	ST258	0	1	5	8	-	0	-	0	-	0	-	0	-	0	-	wzi154	KL107	none	Very high	0.9999		O2v2	O2	none	Very high	0.9838		aac(3)-IV;aadA2;aadA^;aph(4)-Ia	-	-	-	-	-	catA1^;cmlA1*	-	sul3	-	-	-
KPN975	Urine	SRR5385841	Houston	113	200082	470724	5768630	no	-	ST307	0	1	5	4	-	0	-	0	-	0	-	0	-	0	-	wzi173	KL102	none	Very high	0.9927		O2v2	O2	none	Very high	0.9845		aac(3)-IIa.v1	-	-	-	-	-	-	-	-	-	-	dfrA14.v2*
KPN974	Urine	SRR5385842	Houston	138	210134	377451	5635784	no	-	ST16	0	1	6	5	-	0	-	0	-	0	-	0	-	0	-	wzi50	KL51	?	Good	0.9994		O3b	O3b	none	Very high	0.9908		aadA2^	-	-	-	-	mphA	-	-	sul1	-	-	dfrA12
KPN973	Lung	SRR5385843	Houston	119	130089	396181	5333021	no	-	ST258	0	1	6	9	-	0	-	0	-	0	-	0	-	0	-	wzi154	KL107	none	Very high	0.9998		O2v2	O2	none	Very high	0.9837		aac(3)-IV;aac(6')-Ib'.v1;aadA2;aadA^;aph(4)-Ia	-	-	-	-	-	cmlA1*	-	sul3	-	-	-
KPN972	Urine	SRR5385844	Houston	1167	21523	151092	9387130	no	total_size	ST307	0	0	6	9	-	0	-	0	-	0	-	0	-	0	-	wzi173	KL102	?-	Good	0.9927	KL102_13	O2v2	O2	none	Very high	0.9845		aac(6')-Ib'.v1;strA.v1*;strB.v1*	-	-	-	-	-	catA4*;catII.2*	-	sul2	tet(D);tet(J)*	-	dfrA14.v2*
KPN971	Blood	SRR5385845	Houston	806	28183	141824	9494168	no	total_size	ST280	0	1	8	14	-	0	-	0	-	0	-	0	-	0	-	wzi82	KL23	?	Good	0.9947		unknown (best match = OL102)	unknown	-*	None	0.872	OL102_05_wbbL,OL102_06_rhamnan,OL102_07_wzm,OL102_08_wzt	aac(3)-IIa.v1^;aac(6')-Ib-cr.v2;strA.v1^;strB.v1	-	-	qnrB1.v2^	-	-	CatB4.v1?;catA4*	-	sul2	tet(A).v1;tet(J)*	-	dfrA14.v2*
KPN968	Lung	SRR5385846	Houston	111	165345	415130	5389757	no	-	ST307	0	1	5	5	-	0	-	0	-	0	-	0	-	0	-	wzi173	KL102	none	Very high	0.9927		O2v2	O2	none	Very high	0.9845		strA.v1*;strB.v1*	-	-	-	-	-	-	-	sul2	-	-	dfrA14.v2*
KPN967	Urine	SRR5385847	Houston	171	137619	270575	5669719	no	-	ST258	0	1	7	12	-	0	-	0	-	0	-	0	-	0	-	wzi154	KL107	none	Very high	0.9999		O2v2	O2	none	Very high	0.9838		aac(3)-IV;aadA2;aadA^;aph(4)-Ia;aph3-Ia.v1^	-	-	-	-	mphA	catA1^;cmlA1*	-	sul1;sul3	-	-	dfrA12
KPN966	Urine	SRR5385848	Houston	140	161193	512022	5503366	no	-	ST307	0	2	5	4	-	0	-	0	-	0	-	0	-	0	-	wzi173	KL102	none	Very high	0.9927		O2v2	O2	none	Very high	0.9845		aac(3)-IIa.v1	-	-	-	-	-	-	-	-	-	-	dfrA14.v2*
KPN965	Abscess	SRR5385849	Houston	85	230748	579477	5504538	no	-	ST16	1	1	6	7	ybt 10; ICEKp4	91-2LV	-	0	-	0	-	0	-	0	-	wzi50	KL51	none	Very high	0.9994		O3b	O3b	none	Very high	0.9908		aadA2^;sat-2	-	-	-	-	mphA	-	-	sul1	-	-	dfrA1.v1;dfrA12
KPN964	Urine	SRR5385850	Houston	128	172135	421712	5524984	no	-	ST307	0	2	8	8	-	0	-	0	-	0	-	0	-	0	-	wzi173	KL102	none	Very high	0.9927		O2v2	O2	none	Very high	0.9845		strA.v1*;strB.v1*	-	-	-	-	-	catII.2*	-	sul2	-	-	dfrA14.v2*
KPN963	Urine	SRR5385851	Houston	129	177647	415228	5506673	no	-	ST307	0	2	6	5	-	0	-	0	-	0	-	0	-	0	-	wzi173	KL102	none	Very high	0.9927		O2v2	O2	none	Very high	0.9845		aac(3)-IIa.v1	-	-	-	-	-	-	-	-	-	-	dfrA14.v2*
KPN962	Blood	SRR5385852	Houston	98	223503	404544	5564044	no	-	ST25	1	1	8	13	ybt 14; ICEKp5	145-1LV	-	0	-	0	-	0	-	0	-	wzi72	KL2	none	Very high	0.9841		O1v2	O1	none	Very high	0.992		aac(3)-IIa.v1^;aac(6')-Ib-cr.v2;strA.v1^;strB.v1	-	-	qnrB1.v2^	-	-	CatB4.v1?	-	sul2	tet(A).v1;tet(D)	-	dfrA14.v2*
KPN961	Wound	SRR5385853	Houston	1644	41299	415435	9975590	no	total_size	ST307	0	2	5	4	-	0	-	0	-	0	-	0	-	0	-	wzi173	KL102	?-	Good	0.9926	KL102_13	O2v2	O2	none	Very high	0.9845		aac(3)-IIa.v1	-	-	-	-	-	-	-	-	-	-	dfrA14.v2*
KPN960	Urine	SRR5385854	Houston	100	164049	415129	5413853	no	-	ST307	0	2	5	4	-	0	-	0	-	0	-	0	-	0	-	wzi173	KL102	none	Very high	0.9927		O2v2	O2	?-	Good	0.9846	O1/O2v2_07_kfoC	aac(3)-IIa.v1	-	-	-	-	-	-	-	-	-	-	dfrA14.v2*
KPN959	Urine	SRR5385855	Houston	131	163499	454906	5461631	no	-	ST307	0	1	6	6	-	0	-	0	-	0	-	0	-	0	-	wzi173	KL102	?	Good	0.9926		O2v2	O2	none	Very high	0.9845		strA.v1*;strB.v1*	-	-	-	-	-	-	-	sul2	-	-	dfrA14.v2*
KPN958	Lung	SRR5385856	Houston	136	139344	331103	5753525	no	-	ST258	2	1	2	1	ybt 17; ICEKp10	267-1LV	clb 3	19	-	0	-	0	-	0	-	wzi154	KL107	none	Very high	0.9999		O2v2	O2	none	Very high	0.9838		-	-	-	-	-	-	-	-	-	-	-	-
KPN957	Lung	SRR5385857	Houston	187	130074	450061	5570014	no	-	ST258	0	2	6	7	-	0	-	0	-	0	-	0	-	0	-	wzi29	KL106	?	Good	1		O2v2	O2	none	Very high	0.9848		aac(3)-IIa.v1;aac(6')-Ib'.v1;aadA2	-	-	-	-	-	-	-	sul1	-	-	-
KPN956	Urine	SRR5385858	Houston	92	224698	399276	5428681	no	-	ST307	0	0	3	2	-	0	-	0	-	0	-	0	-	0	-	wzi173	KL102	none	Very high	0.9927		O2v2	O2	none	Very high	0.9845		aac(3)-IIa.v1	-	-	-	-	-	-	-	-	-	-	-
KPN954	Lung	SRR5385860	Houston	147	187650	415436	5514840	no	-	ST307	0	2	6	5	-	0	-	0	-	0	-	0	-	0	-	wzi173	KL102	none	Very high	0.9927		O2v2	O2	none	Very high	0.9845		aac(3)-IIa.v1	-	-	-	-	-	catII.2*	-	-	-	-	dfrA14.v2*
KPN953	Urine	SRR5385861	Houston	132	165347	512279	5512061	no	-	ST307	0	2	7	6	-	0	-	0	-	0	-	0	-	0	-	wzi173	KL102	?-	Good	0.9927	KL102_13	O2v2	O2	none	Very high	0.9844		aac(3)-IIa.v1	-	-	-	-	-	catII.2*	-	-	-	-	dfrA14.v2*
KPN952	Urine	SRR5385862	Houston	101	183346	404426	5566107	no	-	ST25	1	1	8	13	ybt 14; ICEKp5	145-1LV	-	0	-	0	-	0	-	0	-	wzi72	KL2	none	Very high	0.984		O1v2	O1	?-	Good	0.992	O1/O2v2_03_wbbM	aac(3)-IIa.v1^;aac(6')-Ib-cr.v2;strA.v1^;strB.v1	-	-	qnrB1.v2^	-	-	CatB4.v1?	-	sul2	tet(A).v1;tet(D)	-	dfrA14.v2*
KPN951	Urine	SRR5385863	Houston	120	177647	418335	5623460	no	-	ST307	0	1	4	3	-	0	-	0	-	0	-	0	-	0	-	wzi173	KL102	?	Good	0.9926		O2v2	O2	none	Very high	0.9845		aac(3)-IIa.v1	-	-	-	-	-	-	-	-	-	-	-
KPN950	Wound	SRR5385864	Houston	117	161193	415129	5494051	no	-	ST307	0	2	5	4	-	0	-	0	-	0	-	0	-	0	-	wzi173	KL102	none	Very high	0.9927		O2v2	O2	none	Very high	0.9845		aac(3)-IIa.v1	-	-	-	-	-	-	-	-	-	-	dfrA14.v2*
KPN948	Urine	SRR5385865	Houston	195	146314	345528	5488690	no	-	ST258	0	2	9	10	-	0	-	0	-	0	-	0	-	0	-	wzi29	KL106	none	Very high	1		O2v2	O2	none	Very high	0.9848		aac(6')-Ib'.v1;aadA2^;aph3-Ia.v1^	-	-	-	-	mphA	catA1^	-	sul1	-	-	dfrA12
KPN947	Lung	SRR5385866	Houston	95	223391	404516	5527042	no	-	ST25	1	1	8	13	ybt 14; ICEKp5	145-1LV	-	0	-	0	-	0	-	0	-	wzi72	KL2	?-	Good	0.9841	KL2_07	O1v2	O1	none	Very high	0.992		aac(3)-IIa.v1^;aac(6')-Ib-cr.v2;strA.v1^;strB.v1	-	-	qnrB1.v2^	-	-	CatB4.v1?	-	sul2	tet(A).v1;tet(D)	-	dfrA14.v2*
KPN946	Lung	SRR5385867	Houston	98	212240	404516	5527390	no	-	ST25	1	1	8	13	ybt 14; ICEKp5	145-1LV	-	0	-	0	-	0	-	0	-	wzi72	KL2	none	Very high	0.9841		O1v2	O1	none	Very high	0.992		aac(3)-IIa.v1^;aac(6')-Ib-cr.v2;strA.v1^;strB.v1	-	-	qnrB1.v2^	-	-	CatB4.v1?	-	sul2	tet(A).v1;tet(D)	-	dfrA14.v2*
KPN945	Urine	SRR5385868	Houston	127	165345	411249	5490629	no	-	ST307	0	2	6	5	-	0	-	0	-	0	-	0	-	0	-	wzi173	KL102	none	Very high	0.9927		O2v2	O2	none	Very high	0.9845		-	-	-	-	-	-	catII.2*	-	-	-	-	dfrA14.v2*
KPN944	Urine	SRR5385869	Houston	201	137929	351088	5598228	no	-	ST258	0	2	9	10	-	0	-	0	-	0	-	0	-	0	-	wzi29	KL106	?-	Good	1	KL106_07_wzy	O2v2	O2	none	Very high	0.9848		aac(6')-Ib'.v1;aadA2^;aph3-Ia.v1^	-	-	-	-	mphA	catA1^	-	sul1	-	-	dfrA12
KPN943	Urine	SRR5385870	Houston	85	228736	657819	5438328	no	-	ST16	0	1	6	6	-	0	-	0	-	0	-	0	-	0	-	wzi50	KL51	none	Very high	0.9994		O3b	O3b	none	Very high	0.9907		aac(6')-Ib-cr.v2;aph3-Ia.v1^	-	-	-	-	-	CatB4.v1?	-	-	tet(A).v1	-	-
KPN942	Lung	SRR5385871	Houston	94	223518	404420	5526801	no	-	ST25	1	1	8	13	ybt 14; ICEKp5	145-1LV	-	0	-	0	-	0	-	0	-	wzi72	KL2	none	Very high	0.9841		O1v2	O1	none	Very high	0.992		aac(3)-IIa.v1^;aac(6')-Ib-cr.v2;strA.v1^;strB.v1	-	-	qnrB1.v2^	-	-	CatB4.v1?	-	sul2	tet(A).v1;tet(D)	-	dfrA14.v2*
KPN941	-	SRR5385872	Houston	171	172859	449958	5481067	no	-	ST258	0	2	9	10	-	0	-	0	-	0	-	0	-	0	-	wzi29	KL106	none	Very high	1		O2v2	O2	none	Very high	0.9848		aac(6')-Ib'.v1;aadA2^;aph3-Ia.v1^	-	-	-	-	mphA	catA1^	-	sul1	-	-	dfrA12
KPN940	Wound	SRR5385873	Houston	118	199664	398294	5413563	no	-	ST307	0	1	6	5	-	0	-	0	-	0	-	0	-	0	-	wzi173	KL102	none	Very high	0.9927		O2v2	O2	none	Very high	0.9845		aac(3)-IIa.v1	-	-	-	-	-	catII.2*	-	-	-	-	dfrA14.v2*
KPN939	Urine	SRR5385874	Houston	180	165994	455621	5599262	no	-	ST258	0	2	8	9	-	0	-	0	-	0	-	0	-	0	-	wzi29	KL106	none	Very high	1		O2v2	O2	none	Very high	0.9848		aac(6')-Ib'.v1;aadA2^;aph3-Ia.v1^	-	-	-	-	mphA	catA1^	-	sul1	-	-	dfrA12
KPN938	Urine	SRR5385875	Houston	308	98427	403772	9439552	no	total_size	ST307	0	1	7	10	-	0	-	0	-	0	-	0	-	0	-	wzi173	KL102	none	Very high	0.9927		O2v2	O2	none	Very high	0.9845		aadA*;aadA2^;ant(2'')-Ia;aph(3')-Ia;sat-2	-	-	-	-	-	-	-	sul1	tet(J)*	-	dfrA1.v1
KPN935	Urine	SRR5385878	Houston	88	203794	531168	5527907	no	-	ST3578	0	0	0	0	-	0	-	0	-	0	-	0	-	0	-	wzi202	KL127	?-	Good	0.9792	KL127_16_rmlA	OL101	OL101	?-*	Good	0.9183	OL101_02_rfbA	-	-	-	-	-	-	-	-	-	-	-	-
KPN934	Urine	SRR5385879	Houston	96	182863	357756	5559522	no	-	ST45	1	1	8	11	ybt 10; ICEKp4	78	-	0	-	0	-	0	-	0	-	wzi101	KL24	?-	Good	0.9902	KL24_13_wcuG,KL24_14_wzy	O2v1	O2	none	Very high	0.9875		aac(6')-Ib-cr.v2;strA.v1^;strB.v1	-	-	qnrB1.v2^	-	-	CatB4.v1?	-	sul2	tet(A).v1	-	dfrA14.v2*
KPN933	Wound	SRR5385880	Houston	124	195986	397767	5411172	no	-	ST307	0	1	6	5	-	0	-	0	-	0	-	0	-	0	-	wzi173	KL102	none	Very high	0.9927		O2v2	O2	none	Very high	0.9845		aac(3)-IIa.v1	-	-	-	-	-	catII.2*	-	-	-	-	dfrA14.v2*
KPN932	Urine	SRR5385881	Houston	1172	23648	341950	10362831	no	total_size	ST3712-2LV	4	1	6	8	ybt unknown	0	-	0	iuc unknown	0	-	0	-	0	-	-	KL16	?-	Good	0.9941	KL16_08_wzy,KL16_09_gtf1,KL16_11_lacA	O1v1	O1	none	Very high	0.9835		strA.v1^;strB.v1	-	-	-	-	mphA	-	-	sul2*	tet(B).v2*	-	dfrA17
KPN931	Urine	SRR5385882	Houston	176	216338	657634	5538630	no	-	ST16	0	2	10	12	-	0	-	0	-	0	-	0	-	0	-	wzi50	KL51	none	Very high	0.9994		O3b	O3b	none	Very high	0.9908		aac(6')-Ib-cr.v2;aadA2^;aph3-Ia.v1^	-	-	-	-	mphA	CatB4.v1?	-	sul1	tet(A).v1	-	dfrA12
KPN930	Lung	SRR5385883	Houston	102	180090	512154	5373438	no	-	ST307	0	2	5	4	-	0	-	0	-	0	-	0	-	0	-	wzi173	KL102	?	Good	0.9927		O2v2	O2	none	Very high	0.9845		aac(3)-IIa.v1	-	-	-	-	-	-	-	-	-	-	dfrA14.v2*
KPN929	Lung	SRR5385884	Houston	196	160751	454989	5609145	no	-	ST307	0	2	7	10	-	0	-	0	-	0	-	0	-	0	-	wzi173	KL102	?-	Good	0.9926	KL102_09,KL102_12,KL102_13	O2v2	O2	none	Very high	0.9845		aac(3)-IIa.v1;strA.v1*;strB.v1*	-	-	qnrB17^	-	-	catII.2*	-	sul1;sul2	-	-	dfrA14.v2*
KPN928	Urine	SRR5385885	Houston	135	141884	415231	5498440	no	-	ST307	0	2	5	4	-	0	-	0	-	0	-	0	-	0	-	wzi173	KL102	?-	Good	0.9927	KL102_15_wzx	O2v2	O2	none	Very high	0.9845		aac(3)-IIa.v1	-	-	-	-	-	-	-	-	-	-	dfrA14.v2*
KPN927	Lung	SRR5385886	Houston	108	243065	542982	5450714	no	-	ST432	0	1	2	2	-	0	-	0	-	0	-	0	-	0	-	wzi206	KL57	none	Very high	0.9979		O3b	O3b	none	Very high	0.9894		-	-	-	-	-	-	-	-	-	-	-	dfrA14.v2*
KPN926	Lung	SRR5385887	Houston	182	149643	326623	5593441	no	-	ST258	0	2	9	10	-	0	-	0	-	0	-	0	-	0	-	wzi29	KL106	none	Very high	1		O2v2	O2	none	Very high	0.9848		aac(6')-Ib'.v1;aadA2;aph3-Ia.v1^	-	-	-	-	mphA	catA1^	-	sul1	-	-	dfrA12
KPN925	Wound	SRR5385888	Houston	202	166309	512186	5612337	no	-	ST307	0	2	8	9	-	0	-	0	-	0	-	0	-	0	-	wzi173	KL102	?	Good	0.9927		O2v2	O2	none	Very high	0.9845		aac(3)-IIa.v1;strA.v1*;strB.v1*	-	-	-	-	-	catII.2*	-	sul2	-	-	dfrA14.v2*
KPN924	Lung	SRR5385889	Houston	148	146314	332336	5639178	no	-	ST258	2	1	7	8	ybt 17; ICEKp10	267	clb 3	19	-	0	-	0	-	0	-	wzi29	KL106	?-	Good	0.9987	KL106_07_wzy	O2v2	O2	none	Very high	0.9848		aac(6')-Ib'.v1;aadA2^;aph3-Ia.v1^	-	-	-	-	mphA	catA1^	-	sul1*	-	-	dfrA12
KPN923	Urine	SRR5385890	Houston	131	161754	415350	5516537	no	-	ST307	0	1	4	3	-	0	-	0	-	0	-	0	-	0	-	wzi173	KL102	?-	Good	0.9927	KL102_08_wzy	O2v2	O2	none	Very high	0.9845		aac(3)-IIa.v1	-	-	-	-	-	-	-	-	-	-	-
KPN922	Urine	SRR5385891	Houston	122	160067	623476	5328471	no	-	ST307	0	1	6	6	-	0	-	0	-	0	-	0	-	0	-	wzi173	KL102	?-	Good	0.9927	KL102_13	O2v2	O2	none	Very high	0.9845		strA.v1*;strB.v1*	-	-	-	-	-	-	-	sul2	-	-	dfrA14.v2*
KPN921	Bile	SRR5385892	Houston	142	143479	314237	5609291	no	-	ST26	0	0	0	0	-	0	-	0	-	0	-	0	-	0	-	wzi377	KL142	none	Very high	0.9994		O1v1	O1	none	Very high	0.9861		-	-	-	-	-	-	-	-	-	-	-	-
KPN920	Urine	SRR5385893	Houston	218	109792	450061	5573320	no	-	ST258	0	2	6	8	-	0	-	0	-	0	-	0	-	0	-	wzi29	unknown (best match = KL106)	?-+	None	0.999	KL106_06_wzc,KL106_07_wzy,KL106_09,KL106_10_wecB,KL106_11_wzx,KL106_17	O2v2	O2	none	Very high	0.9848		aac(3)-IIa.v1;aac(6')-Ib'.v1;aadA2	-	-	-	-	-	-	-	sul1	-	-	-
KPN919	Urine	SRR5385894	Houston	132	160298	415720	5499704	no	-	ST307	0	2	5	4	-	0	-	0	-	0	-	0	-	0	-	wzi173	KL102	?-	Good	0.9927	KL102_13	O2v2	O2	none	Very high	0.9845		aac(3)-IIa.v1	-	-	-	-	-	-	-	-	-	-	dfrA14.v2*
KPN918	Urine	SRR5385895	Houston	135	146315	503953	5739857	no	-	ST258	2	1	9	10	ybt 17; ICEKp10	289-2LV	clb 3	17-2LV	-	0	-	0	-	0	-	wzi154	KL107	none	Very high	0.9998		O2v2	O2	none	Very high	0.9838		aac(6')-Ib'.v1;aadA2^	-	-	-	-	mphA	CatB4.v1?	-	sul1	tet(A).v1	-	dfrA12
KPN916	Abscess	SRR5385896	Houston	121	205938	514398	5617733	no	-	ST16	0	1	9	10	-	0	-	0	-	0	-	0	-	0	-	wzi50	KL51	none	Very high	0.9994		O3b	O3b	none	Very high	0.9907		aac(6')-Ib-cr.v2;aadA2^;aph3-Ia.v1^	-	-	-	-	mphA	CatB4.v1?	-	sul1	tet(A).v1	-	dfrA12
KPN915	Urine	SRR5385897	Houston	110	165345	399955	5520924	no	-	ST307	0	1	2	1	-	0	-	0	-	0	-	0	-	0	-	wzi173	KL102	none	Very high	0.9927		O2v2	O2	none	Very high	0.9845		-	-	-	-	-	-	-	-	-	-	-	-
KPN914	Urine	SRR5385898	Houston	96	165710	418335	5533771	no	-	ST307	0	1	2	1	-	0	-	0	-	0	-	0	-	0	-	wzi173	KL102	none	Very high	0.9927		O2v2	O2	none	Very high	0.9845		-	-	-	-	-	-	-	-	-	-	-	-
KPN913	Wound	SRR5385899	Houston	93	177647	399836	5533536	no	-	ST307	0	1	2	1	-	0	-	0	-	0	-	0	-	0	-	wzi173	KL102	none	Very high	0.9927		O2v2	O2	none	Very high	0.9845		-	-	-	-	-	-	-	-	-	-	-	-
KPN912	Urine	SRR5385900	Houston	123	164051	415555	5441730	no	-	ST307	0	1	7	9	-	0	-	0	-	0	-	0	-	0	-	wzi173	KL102	none	Very high	0.9927		O2v2	O2	none	Very high	0.9845		aac(3)-IIa.v1;aac(6')-Ib'.v1;strA.v1*;strB.v1*	-	-	-	-	-	catII.2*	-	sul2	tet(D)	-	dfrA14.v2*
KPN911	Urine	SRR5385901	Houston	98	205973	512509	5516028	no	-	ST16	0	1	6	5	-	0	-	0	-	0	-	0	-	0	-	wzi50	KL51	none	Very high	0.9993		O3b	O3b	none	Very high	0.9908		aadA2^	-	-	-	-	mphA	-	-	sul1	-	-	dfrA12
KPN909	Urine	SRR5385903	Houston	165	154281	465164	5499021	no	-	ST258	0	2	8	9	-	0	-	0	-	0	-	0	-	0	-	wzi29	KL106	?-	Good	0.9998	KL106_14	O2v2	O2	none	Very high	0.9848		aac(6')-Ib'.v1;aadA2^;aph3-Ia.v1^	-	-	-	-	mphA	catA1^	-	sul1	-	-	dfrA12
KPN908	Urine	SRR5385904	Houston	184	136940	449647	5570192	no	-	ST258	0	2	6	8	-	0	-	0	-	0	-	0	-	0	-	wzi29	KL106	?-+	Good	0.9999	KL106_17	O2v2	O2	none	Very high	0.9848		aac(3)-IIa.v1;aac(6')-Ib'.v1;aadA2	-	-	-	-	-	-	-	sul1	-	-	-
KPN907	Urine	SRR5385905	Houston	104	177647	373369	5531414	no	-	ST307	0	1	2	1	-	0	-	0	-	0	-	0	-	0	-	wzi173	KL102	none	Very high	0.9927		O2v2	O2	none	Very high	0.9845		-	-	-	-	-	-	-	-	-	-	-	-
KPN906	Urine	SRR5385906	Houston	77	216003	515384	5363917	no	-	ST16	0	1	8	8	-	0	-	0	-	0	-	0	-	0	-	wzi50	KL51	?-	Good	0.9992	KL51_10_wcuF	O3b	O3b	?-	Good	0.9908	O3b_05_wbdD	aac(6')-Ib-cr.v2;aadA2^	-	-	-	-	mphA	CatB4.v1?	-	sul1	-	-	dfrA12
KPN904	Urine	SRR5385907	Houston	181	136375	351088	5459035	no	-	ST258	0	2	9	10	-	0	-	0	-	0	-	0	-	0	-	wzi29	KL106	none	Very high	1		O2v2	O2	none	Very high	0.9848		aac(6')-Ib'.v1;aadA2^;aph3-Ia.v1^	-	-	-	-	mphA	catA1^	-	sul1	-	-	dfrA12
KPN903	Urine	SRR5385908	Houston	1628	17216	213112	6477358	no	-	ST230	1	1	7	7	ybt 14; ICEKp5?	131-6LV	-	0	-	0	-	0	-	0	-	-	KL127	?-+	Good	0.979	KL127_01_galF,KL127_15_rmlB,KL127_19_ugd	O2v2	O2	-	High	0.9848	O1/O2v2_04_glf	aac(3)-IId^	-	-	qnrS1	-	-	-	-	sul1	tet(A).v1	-	dfrA1.v1*
KPN902	Urine	SRR5385909	Houston	124	160185	415130	5431107	no	-	ST307	0	1	7	8	-	0	-	0	-	0	-	0	-	0	-	wzi173	KL102	?	Good	0.9926		O2v2	O2	none	Very high	0.9845		aac(3)-IIa.v1;strA.v1*;strB.v1*	-	-	-	-	-	catII.2*	-	sul2	tet(D)	-	dfrA14.v2*
KPN900	Urine	SRR5385910	Houston	136	148638	455621	5540757	no	-	ST258	0	2	8	8	-	0	-	0	-	0	-	0	-	0	-	wzi29	KL106	?	Good	0.9992		O2v2	O2	none	Very high	0.9848		aac(6')-Ib'.v1;aadA2^	-	-	-	-	mphA	catA1^	-	sul1	-	-	dfrA12
KPN899	Urine	SRR5385911	Houston	188	130074	450061	5569981	no	-	ST258	0	2	6	7	-	0	-	0	-	0	-	0	-	0	-	wzi29	KL106	none	Very high	1		O2v2	O2	none	Very high	0.9848		aac(3)-IIa.v1;aac(6')-Ib'.v1;aadA2	-	-	-	-	-	-	-	sul1	-	-	-
KPN897	Urine	SRR5385913	Houston	282	116795	512298	9728373	no	total_size	ST307	0	1	7	14	-	0	-	0	-	0	-	0	-	0	-	wzi173	KL102	none	Very high	0.9927		O2v2	O2	none	Very high	0.9845		aac(3)-IIa.v1;aac(6')-Ib'.v1;aadA*;sat-2;strA.v1*;strB.v1*	-	-	-	-	-	catA4*;catII.2*	-	sul2	tet(D);tet(J)*	-	dfrA1.v1;dfrA14.v2*
KPN896	Lung	SRR5385914	Houston	203	137334	270306	5840624	no	-	ST258	2	2	4	3	ybt 17; ICEKp10	267-1LV	clb 3	19	-	0	-	0	-	0	-	wzi154	KL107	none	Very high	0.9999		O2v2	O2	none	Very high	0.9838		aac(6')-Ib'.v1	-	-	-	-	-	-	-	-	-	-	-
KPN895	-	SRR5385915	Houston	104	177647	908015	5571843	no	-	ST307	0	1	2	1	-	0	-	0	-	0	-	0	-	0	-	wzi173	KL102	?-	Good	0.9926	KL102_07_wbaP,KL102_09,KL102_13	O2v2	O2	none	Very high	0.9845		-	-	-	-	-	-	-	-	-	-	-	-
KPN894	Urine	SRR5385916	Houston	122	195986	398073	5413216	no	-	ST307	0	1	6	5	-	0	-	0	-	0	-	0	-	0	-	wzi173	KL102	none	Very high	0.9927		O2v2	O2	none	Very high	0.9845		aac(3)-IIa.v1	-	-	-	-	-	catII.2*	-	-	-	-	dfrA14.v2*
KPN893	Lung	SRR5385917	Houston	187	164148	415129	5602888	no	-	ST307	0	2	8	9	-	0	-	0	-	0	-	0	-	0	-	wzi173	KL102	none	Very high	0.9927		O2v2	O2	none	Very high	0.9845		aac(3)-IIa.v1;strA.v1*;strB.v1*	-	-	-	-	-	catII.2*	-	sul2	-	-	dfrA14.v2*
KPN892	Blood	SRR5385918	Houston	110	163927	329676	5474308	no	-	ST307	0	2	5	4	-	0	-	0	-	0	-	0	-	0	-	wzi173	KL102	none	Very high	0.9927		O2v2	O2	none	Very high	0.9845		aac(3)-IIa.v1	-	-	-	-	-	-	-	-	-	-	dfrA14.v2*
KPN891	Wound	SRR5385919	Houston	118	166431	470960	5428232	no	-	ST307	0	1	7	8	-	0	-	0	-	0	-	0	-	0	-	wzi173	KL102	?-	Good	0.9927	KL102_13	O2v2	O2	none	Very high	0.9845		aac(3)-IIa.v1;strA.v1*;strB.v1*	-	-	-	-	-	catII.2*	-	sul2	tet(D)	-	dfrA14.v2*
KPN890	Urine	SRR5385920	Houston	125	186230	402173	5333244	no	-	ST36	0	1	3	3	-	0	-	0	-	0	-	0	-	0	-	wzi27	KL27	none	Very high	1		O2v2	O2	none	Very high	0.9843		-	-	-	qnrB17^	-	-	-	-	sul1	-	-	-
KPN889	Lung	SRR5385921	Houston	183	102671	274410	5605314	no	-	ST1429-2LV	0	0	0	0	-	0	-	0	-	0	-	0	-	0	-	wzi201	KL60	none	Very high	0.9903		O2v1	O2	none	Very high	0.9862		-	-	-	-	-	-	-	-	-	-	-	-
KPN888	Urine	SRR5385922	Houston	111	274099	514398	5488834	no	-	ST16	0	1	9	10	-	0	-	0	-	0	-	0	-	0	-	wzi50	KL51	none	Very high	0.9994		O3b	O3b	none	Very high	0.9907		aac(6')-Ib-cr.v2;aadA2^;aph3-Ia.v1^	-	-	-	-	mphA	CatB4.v1?	-	sul1	tet(A).v1	-	dfrA12
KPN887	Urine	SRR5385923	Houston	93	172132	399938	5510351	no	-	ST307	0	1	2	1	-	0	-	0	-	0	-	0	-	0	-	wzi173	KL102	none	Very high	0.9927		O2v2	O2	none	Very high	0.9845		-	-	-	-	-	-	-	-	-	-	-	-
KPN886	Urine	SRR5385924	Houston	110	172872	450061	5380304	no	-	ST258	0	1	7	7	-	0	-	0	-	0	-	0	-	0	-	wzi29	KL106	none	Very high	0.9998		O2v2	O2	?	Good	0.9848		aac(6')-Ib'.v1;aadA2^	-	-	-	-	mphA	catA1^	-	sul1	-	-	dfrA12
KPN883	Urine	SRR5385925	Houston	170	154281	499222	5544017	no	-	ST258	0	2	8	9	-	0	-	0	-	0	-	0	-	0	-	wzi29	KL106	none	Very high	1		O2v2	O2	none	Very high	0.9848		aac(6')-Ib'.v1;aadA2^;aph3-Ia.v1^	-	-	-	-	mphA	catA1^	-	sul1	-	-	dfrA12
KPN882	Urine	SRR5385926	Houston	102	160068	379277	5424434	no	-	ST2975	0	1	4	3	-	0	-	0	-	0	-	0	-	0	-	wzi173	KL102	none	Very high	0.9927		O2v2	O2	?-	Good	0.9846	O1/O2v2_07_kfoC	aac(3)-IIa.v1	-	-	-	-	-	-	-	-	-	-	-
KPN881	Lung	SRR5385927	Houston	112	267567	542972	5450699	no	-	ST432	0	1	2	2	-	0	-	0	-	0	-	0	-	0	-	wzi206	KL57	none	Very high	0.9978		O3b	O3b	none	Very high	0.9893		-	-	-	-	-	-	-	-	-	-	-	dfrA14.v2*
KPN880	Blood	SRR5385928	Houston	203	143181	344509	5524218	no	-	ST258	0	1	8	8	-	0	-	0	-	0	-	0	-	0	-	wzi29	KL106	?-+	Good	0.9988	KL106_17	O2v2	O2	none	Very high	0.9848		aac(6')-Ib'.v1;aadA2^;aph3-Ia.v1^	-	-	-	-	mphA	catA1^	-	sul1	-	-	dfrA12
KPN879	Urine	SRR5385929	Houston	146	205175	509577	5530598	no	-	ST16	0	1	9	10	-	0	-	0	-	0	-	0	-	0	-	wzi50	KL51	?-	Good	0.9994	KL51_14_wcoZ	O3b	O3b	none	Very high	0.9908		aac(6')-Ib-cr.v2;aadA2^;aph3-Ia.v1^	-	-	-	-	mphA	CatB4.v1?	-	sul1	tet(A).v1	-	dfrA12
KPN878	Wound	SRR5385930	Houston	124	160366	313877	5497912	no	-	ST307	0	2	5	4	-	0	-	0	-	0	-	0	-	0	-	wzi173	KL102	none	Very high	0.9927		O2v2	O2	none	Very high	0.9845		aac(3)-IIa.v1	-	-	-	-	-	-	-	-	-	-	dfrA14.v2*
KPN877	Urine	SRR5385931	Houston	117	150414	653427	5421403	no	-	ST307	0	1	5	4	-	0	-	0	-	0	-	0	-	0	-	wzi173	KL102	?	Good	0.9926		O2v2	O2	none	Very high	0.9845		aac(3)-IIa.v1	-	-	-	-	-	-	-	-	tet(D)	-	dfrA14.v2*
[truncated: 1,138 more rows]
[truncated: 60 more columns]

## Sheet: Convergent
Supplementary Data 1B. Kleborate results of convergent isolates included in this study
[truncated: 50 more rows]
[truncated: 63 more columns]
