# Supplementary material for: Klebsiella pneumoniae clinical isolates with features of both multidrug-resistance and hypervirulence have unexpectedly low virulence
Source: Nat Commun. 2023 Dec 2;14:7962. doi: 10.1038/s41467-023-43802-1 (PMC10693551; doi:10.1038/s41467-023-43802-1)
Supplement: Supplementary file 5 — Supplementary Data 2 [file 41467_2023_43802_MOESM5_ESM.xlsx]

## Sheet: Sheet1
Supplementary Data 2A. Kleborate analysis of MDR, convergent, and hvKP isolates included in this study
strain	Classification	ST	K_locus	virulence_score	resistance_score	num_resistance_classes	num_resistance_genes	Yersiniabactin	YbST	Colibactin	CbST	Aerobactin	AbST	Salmochelin	SmST	RmpADC	RmST	rmpA2	wzi	O_locus	O_type	AGly_acquired	Col_acquired	Fcyn_acquired	Flq_acquired	Gly_acquired	MLS_acquired	Phe_acquired	Rif_acquired	Sul_acquired	Tet_acquired	Tgc_acquired	Tmt_acquired	Bla_acquired	Bla_inhR_acquired	Bla_ESBL_acquired	Bla_ESBL_inhR_acquired	Bla_Carb_acquired	Bla_chr	SHV_mutations	Omp_mutations	Col_mutations	Flq_mutations	truncated_resistance_hits	spurious_resistance_hits
ARLG-3346	Convergent	ST258	KL107	5	2	7	9	ybt 17; ICEKp10	289-1LV	clb 3	52	iuc 5	62-2LV	iro unknown	0	-	0	-	wzi154	O1/O2v2	O2afg	aadA*;strA.v1^;strB.v1	-	-	-	-	-	-	-	sul2	tet(A).v1	-	dfrA14.v2*	OXA-9.v1;TEM-1D.v1^	-	-	-	KPC-3	SHV-11.v1	35Q	OmpK35-25%	-	GyrA-83I;GyrA-87Y;ParC-80I	-	aac(6')-Ib'.v1*?-66%;aac(6')-Ib'.v1?-59%;aac(6')-Ib-Hangzhou*?-0%
ARLG-4365	Convergent	ST11	KL64	4	2	3	3	ybt 9; ICEKp3	503-1LV	-	0	iuc 1	1	iro 1 (incomplete)	2-1LV	-	0	-	wzi64	O1/O2v1	O2a	-	-	-	-	-	-	-	-	-	-	-	-	-	-	CTX-M-65;SHV-12	-	KPC-2	-	238S;240K;35Q	OmpK35-17%;OmpK36GD	-	GyrA-83I;GyrA-87G;ParC-80I	-	-
ARLG-4803	Convergent	ST231	KL51	4	2	10	14	ybt 14; ICEKp5	376	-	0	iuc 5	61-3LV	-	0	-	0	-	wzi104	O1/O2v2	O1	aac(6')-Ib;aadA2^;rmtF	-	-	qnrS1	-	ermB.v1*;mphA	catA1^	arr-2	sul1	-	-	dfrA12	TEM-1D.v1^;TEM-1D.v1^	-	CTX-M-15	-	OXA-232	SHV-1^	-	OmpK35-30%;OmpK36TD	-	GyrA-83I;ParC-80I	-	-
CRE-015	Convergent	ST16	KL51	3	2	8	9	-	0	-	0	iuc 5	61	-	0	-	0	-	wzi50	O3b	O3b	aac(3)-IIa.v1^;aac(6')-Ib-cr.v2;aadA5	-	-	-	-	mphA	-	-	sul1	tet(A).v1	-	dfrA17	-	-	TEM-116*	-	KPC-3	SHV-1	-	-	-	GyrA-83F;GyrA-87N;ParC-84K	OXA-1*?-0%	CatB4.v1?-46%
DHQP1701672	Convergent	ST23	KL1	5	2	3	2	ybt 1; ICEKp10	47-1LV	clb 2	29	iuc 1	1	iro 1	2	rmp 1; KpVP-1	40	rmpA2_3-47%	wzi1	O1/O2v2	O1	-	-	-	-	-	-	-	-	-	-	-	-	TEM-1D.v1^	-	-	-	KPC-2	SHV-11.v1^	35Q	OmpK36-0%	-	GyrA-87N	OXA-9.v1*-42%	-
K014	Convergent	ST268	KL20	5	1	7	21	ybt 0; ICEKp10	580	clb 3	13	iuc 1	78	iro 1	1	rmp 1; KpVP-1	26-1LV	rmpA2_8*	wzi95	O1/O2v1	O2a	aac(3)-IIg;aac(6')-IIc;strA.v1;strB.v1	mcr-9.1	-	qnrB2.v1^	-	-	catII.2*;catII.2*;catII.2*;catII.2*;catII.2*;catII.2*	-	sul1;sul1;sul2	-	-	-	TEM-1D.v1^	-	SHV-12;SHV-12;SHV-12;SHV-12;SHV-12	-	-	-	238S;238S;238S;238S;238S;240K;240K;240K;240K;240K;35Q;35Q;35Q;35Q;35Q	-	-	-	aac(6')-Ib7*-27%;ereA2*?-0%	-
KPN1402	Convergent	ST15	KL112	4	2	3	3	ybt 16; ICEKp12	277	-	0	iuc 1	1	-	0	-	0	rmpA2_5-54%	-	O1/O2v1	O1	-	-	-	-	-	-	-	-	-	-	-	-	-	-	CTX-M-15;CTX-M-15	-	OXA-48	SHV-28.v1^	-	OmpK35-46%	-	GyrA-83F;GyrA-87A;ParC-80I	-	-
KPN1409	Convergent	ST15	KL112	4	2	3	2	ybt 16; ICEKp12	277	-	0	iuc 1	1	-	0	-	0	rmpA2_5-54%	wzi93	O1/O2v1	O1	-	-	-	-	-	-	-	-	-	-	-	-	-	-	CTX-M-15	-	OXA-48	SHV-28.v1^	-	OmpK35-46%	-	GyrA-83F;GyrA-87A;ParC-80I	CTX-M-15*-86%;CTX-M-15*-89%	-
KPN226	Convergent	ST16	KL51	1	1	4	6	ybt 2; ICEKp1	324-1LV	-	0	-	0	iro 3 (truncated)	7	rmp 3; ICEKp1 (truncated)	30-2LV	-	wzi50	O3b	O3b	aac(3)-IId^;aac(6')-Ib'.v1;aadA*	-	-	-	-	-	-	-	-	-	-	-	OXA-9.v1;TEM-1D.v1^	-	CTX-M-15	-	-	SHV-1	-	-	-	GyrA-83F;GyrA-87N;ParC-84K	-	-
KPN415	Convergent	ST611	KL71	3	1	7	1672	-	0	-	0	iuc 5	61-1LV	-	0	-	0	-	wzi333	O3b	O3b	aac(3)-IIa.v1^;aac(6')-Ib-cr.v2;aadA2^;aadA2^	-	-	-	-	mphA	CatB4.v1	-	sul1	-	-	dfrA12;dfrA12	OXA-1	-	CTX-M-15;SHV-27* +176Y	-	-	-	156D;176Y;omega-loop=RWETELNEALPGYARD	-	-	-	-	-
KPN482	Convergent	ST15	KL24	3	0	5	10	-	0	-	0	iuc 1	1	-	0	-	0	rmpA2_3-47%	wzi24	O1/O2v1	O1	aac(3)-IIa.v1;aac(3)-IIg;aac(6')-IIc;aadA1.v1^;aph(3')-Ia	-	-	-	-	-	floR.v2*	-	sul1;sul1;sul2	-	-	dfrA1.v2	-	-	-	-	-	SHV-28.v1^	-	-	-	GyrA-83F;GyrA-87A;ParC-80I	SHV-215*-57%;TEM-206?-0%;ereA2*?-0%	SCO-1?-43%;aph3-Ia.v1*?-50%
OC1092	Convergent	ST16	KL51	5	3	9	18	ybt 17; ICEKp10	239-2LV	clb 3	12-3LV	iuc 5	61	-	0	-	0	-	-	O3b	O3b	aac(3)-IIa.v1^;aac(3)-IId^;aac(6')-Ib'.v1;aac(6')-Ib-cr.v2;aadA*;aadA5;strA.v1^;strB.v1	-	-	-	-	mphA	-	-	sul1;sul2	tet(A).v1	-	dfrA14.v2*;dfrA17	OXA-1;OXA-9.v1;TEM-1D.v1^	-	-	-	KPC-3	SHV-1;SHV-11.v1^	35Q	-	MgrB-4%	GyrA-83F;GyrA-87N;ParC-84K	-	CatB4.v1?-46%
hvKP1	hvKP	ST86	KL2	4	0	0	0	ybt 10; ICEKp4?	72	-	0	iuc 1	1	iro 1	15	rmp 1; KpVP-1	26	-	wzi2	O1/O2v1	O1	-	-	-	-	-	-	-	-	-	-	-	-	-	-	-	-	-	SHV-1^	-	-	-	-	-	-
hvKP2	hvKP	ST23	KL1	5	0	0	0	ybt 1; ICEKp10	47-1LV	clb 2	29	iuc 1	1	iro 1	2	rmp 1; KpVP-1	26	rmpA2_5*-59%	wzi1	O1/O2v2	O1	-	-	-	-	-	-	-	-	-	-	-	-	-	-	-	-	-	SHV-11.v1^	35Q	-	-	-	-	-
hvKP4	hvKP	ST380	KL2	3	0	0	0	-	0	-	0	iuc 2	14-2LV	iro 2	27	rmp 2; KpVP-2 (truncated)	5-1LV	-	wzi2	O1/O2v1	O1	-	-	-	-	-	-	-	-	-	-	-	-	-	-	-	-	-	SHV-207*	-	-	-	-	-	-
hvKP5	hvKP	ST23	KL1	5	0	0	0	ybt 1; ICEKp10	47-1LV	clb 2	29-3LV	iuc 1	1	iro 1	2	rmp 1; KpVP-1 (truncated)	26-1LV	rmpA2_3-47%	wzi1	O1/O2v2	O1	-	-	-	-	-	-	-	-	-	-	-	-	-	-	-	-	-	SHV-11.v1^	35Q	-	-	-	-	-
KPN13	hvKP	ST268-1LV	KL20	5	0	7	10	ybt 0; ICEKp10	580-1LV	clb 3	13-1LV	iuc 1	78	iro 1	1	rmp 1; KpVP-1 (truncated)	31-1LV	rmpA2_8*	wzi95	O1/O2v1	O2a	aac(3)-IV^;aadA2^;aph(4)-Ia;aph3-Ia.v1^	-	-	qnrS1	-	-	floR.v1*	-	sul2	tet(A).v1	-	dfrA12	LAP-2	-	-	-	-	SHV-11.v1^	35Q	-	-	-	-	-
KPN49	hvKP	ST66	KL2	5	0	0	0	ybt 12; ICEKp10	316	clb 1	9-1LV	iuc 2	6	iro 2	22-1LV	rmp 2; KpVP-2	2	-	wzi257	O1/O2v2	O1	-	-	-	-	-	-	-	-	-	-	-	-	-	-	-	-	-	-	-	-	-	-	-	-
KPN63	hvKP	ST380	KL2	4	0	0	0	ybt 14; ICEKp12 (truncated)	143	-	0	iuc 2	14	iro 2 (truncated)	12	rmp 2; KpVP-2 (incomplete)	7-1LV	-	wzi203	O1/O2v1	O1	-	-	-	-	-	-	-	-	-	-	-	-	-	-	-	-	-	SHV-207	-	-	-	-	-	-
KPN8	hvKP	ST23	KL1	4	0	0	0	ybt 9; ICEKp3	15-3LV	-	0	iuc 1	1	iro 1	2	rmp 1; KpVP-1	26	rmpA2_8*-59%	wzi1	O1/O2v2	O1	-	-	-	-	-	-	-	-	-	-	-	-	-	-	-	-	-	SHV-11.v1^	35Q	-	-	-	-	-
KPPR1	hvKP	ST493	KL2	1	0	0	0	ybt 2; ICEKp1	321	-	0	-	0	iro 3 (truncated)	21	rmp unknown	0	-	wzi2	O1/O2v1	O1	-	-	-	-	-	-	-	-	-	-	-	-	-	-	-	-	-	SHV-1*	-	-	-	-	-	fosA7*?-0%
NTUH-K2044	hvKP	ST23	KL1	4	0	0	0	ybt 2; ICEKp1	326	-	0	iuc 1	1	iro 1,iro 3	19,18	rmp 3; ICEKp1 (truncated),rmp 1; KpVP-1	30-1LV,26	rmpA2_3-47%	wzi1	O1/O2v2	O1	-	-	-	-	-	-	-	-	-	-	-	-	-	-	-	-	-	SHV-11.v1^	35Q	-	-	-	-	-
TK421	hvKP	ST34-2LV	KL20	4	0	0	0	ybt 9; ICEKp3	209-4LV	-	0	iuc 2A	29-2LV	iro unknown	0	rmp unknown	0	-	wzi472	O3/O3a	O3/O3a	-	-	-	-	-	-	-	-	-	-	-	-	-	-	-	-	-	SHV-11.v1^	35Q	-	-	-	-	-
CRE-017	MDR-cKP	ST45	KL24	1	0	0	0	ybt 10; ICEKp4	78-1LV	-	0	-	0	-	0	-	0	-	wzi101	O1/O2v1	O2a	-	-	-	-	-	-	-	-	-	-	-	-	-	-	-	-	-	SHV-1^	-	-	-	-	-	-
CRE-041	MDR-cKP	ST258	KL106	0	2	7	9	-	0	-	0	-	0	-	0	-	0	-	wzi29	O1/O2v2	O2afg	aac(6')-Ib'.v1;aadA2^;aph3-Ia.v1^	-	-	-	-	mphA	catA1^	-	sul1*	-	-	dfrA12;dfrA14.v2*	-	-	-	-	KPC-3	SHV-11.v1^	35Q	OmpK35-25%	-	GyrA-83I;ParC-80I	-	-
CRE-118	MDR-cKP	ST11	KL15	1	1	8	10	ybt 9; ICEKp3	183	-	0	-	0	-	0	-	0	-	wzi50	O4	O4	aac(3)-IIa.v1^;aac(6')-Ib-cr.v2;aadA2^;aph3-Ia.v1^	-	-	-	-	mphA	CatB4.v1?	-	sul1	-	-	dfrA12	OXA-1	-	CTX-M-15	-	-	SHV-11.v1	35Q	-	-	GyrA-83I;ParC-80I	-	-
CRE-163	MDR-cKP	ST15	KL112	0	2	6	9	-	0	-	0	-	0	-	0	-	0	-	wzi93	O1/O2v1	O2a	aac(6')-Ib'.v1;aadA*;strA.v1^;strB.v1	-	-	-	-	-	-	-	sul2	-	-	dfrA14.v2*	OXA-9.v1;TEM-1D.v1^	-	-	-	KPC-3	SHV-28.v1^	-	-	-	GyrA-83F;GyrA-87A;ParC-80I	-	-
CRE-204	MDR-cKP	ST340	KL15	0	0	9	11	-	0	-	0	-	0	-	0	-	0	-	wzi50	O4	O4	aac(6')-Ib-cr.v2^;aadA2^	-	-	qnrB6^	-	mphA	catB3.v2	arr-3	sul1;sul1	tet(A).v1	-	dfrA12	OXA-1	-	-	-	-	SHV-11.v1	35Q	OmpK35-8%	-	GyrA-83I;ParC-80I	-	-
CRE-229	MDR-cKP	ST258	KL107	2	2	7	10	ybt 17; ICEKp10	289	clb 3	52	-	0	-	0	-	0	-	wzi154	O1/O2v2	O2afg	aac(6')-Ib'.v1;aadA*;strA.v1^;strB.v1	-	-	-	-	-	-	-	sul2	-	-	dfrA14.v2*	OXA-9.v1;TEM-1	-	SHV-12	-	KPC-3	-	238S;240K;35Q	OmpK35-25%	-	GyrA-83I;ParC-80I	-	-
CRE-231	MDR-cKP	ST258	KL107	2	2	7	10	ybt 17; ICEKp10	291-1LV	clb 3 (truncated)	52-1LV	-	0	-	0	-	0	-	wzi154	O1/O2v2	O2afg	aac(6')-Ib'.v1*;aadA*;strA.v1^;strB.v1	-	-	-	-	-	catA1^	-	sul2	-	-	dfrA14.v2*	OXA-9.v1;TEM-1D.v1^	-	-	-	KPC-3	SHV-11.v1	35Q	OmpK35-25%	-	GyrA-83I;ParC-80I	-	-
CRE-234	MDR-cKP	ST258	KL107	0	3	9	14	-	0	-	0	-	0	-	0	-	0	-	wzi154	O1/O2v2	O2afg	aac(6')-Ib'.v1;aadA*;aadA2^;strA.v1^;strB.v1	-	-	-	-	mphA	catA1^	-	sul1;sul2	-	-	dfrA12;dfrA14.v2*	OXA-9.v1;TEM-1D.v1^	-	-	-	KPC-3	SHV-11.v1^	35Q	OmpK35-25%	MgrB-4%	GyrA-83I;ParC-80I	-	-
CRE-243	MDR-cKP	ST37	KL118	1	2	6	7	ybt 9; ICEKp3	345	-	0	-	0	-	0	-	0	-	wzi108	OL101	unknown (OL101)	aadA2	-	-	-	-	-	cmlA4*	-	sul1;sul2	tet(D)	-	dfrA15.v2*	-	-	-	-	KPC-3	SHV-11.v1^	35Q	-	-	-	TEM-168?-89%	-
CRE-265	MDR-cKP	ST14	KL2	0	2	6	7	-	0	-	0	-	0	-	0	-	0	-	wzi2	O1/O2v1	O1	aadA*;strA.v1^;strB.v1	-	-	-	-	-	-	-	sul2	-	-	dfrA14.v2*	OXA-9.v1	-	-	-	KPC-3	SHV-28.v1^	-	-	-	GyrA-83F	sul1?-0%	TEM-150?-0%;TEM-219?-46%;aac(6')-Ib'.v1*?-66%;aac(6')-Ib-Hangzhou*?-0%
OC1116	MDR-cKP	ST14	KL2	0	2	6	9	-	0	-	0	-	0	-	0	-	0	-	wzi2	O1/O2v1	O1	aac(6')-Il*;aadA1.v1;aadA2^;strA.v1;strB.v1	-	-	-	-	mphA	-	-	sul1*	-	-	dfrA14.v2*	-	-	-	-	KPC-3	SHV-28.v1^	-	OmpK35-16%	-	GyrA-83F	-	dfrA12*?-67%;sul1?-0%
1155-IKP-00	NON-MDR-cKP	ST1626	KL151	0	0	1	1	-	0	-	0	-	0	iro 4 (truncated)	33-1LV	-	0	-	wzi417	O5	O5	-	-	-	-	-	-	-	-	-	-	-	-	-	SHV-52	-	-	-	-	35Q;69I	-	-	-	-	-
KPN23	NON-MDR-cKP	ST881	KL2	4	0	1	1	ybt 16; ICEKp12	466-1LV	-	0	iuc 3 (truncated)	79	-	0	-	0	-	wzi72	O1/O2v2	O1	-	-	-	-	-	-	-	-	-	tet(A).v1	-	-	-	-	-	-	-	SHV-27	156D	-	-	-	-	-
KPN62	NON-MDR-cKP	ST218	KL57	4	0	0	0	ybt 9; ICEKp3 (truncated)	202-4LV	-	0	iuc 1	1	iro 1	1	rmp 1; KpVP-1	26	rmpA2_8-60%	wzi77	O1/O2v2	O2afg	-	-	-	-	-	-	-	-	-	-	-	-	-	-	-	-	-	SHV-1^	-	-	-	-	-	-
KPN68	NON-MDR-cKP	ST5064	KL64	0	0	0	0	-	0	-	0	-	0	-	0	-	0	-	wzi64	O1/O2v1	O1	-	-	-	-	-	-	-	-	-	-	-	-	-	-	-	-	-	SHV-71	146V	-	-	-	-	-
KPN80	NON-MDR-cKP	ST29	KL30	0	0	0	0	-	0	-	0	-	0	-	0	-	0	-	wzi85	O1/O2v2	O1	-	-	-	-	-	-	-	-	-	-	-	-	-	-	-	-	-	SHV-187	-	-	-	-	-	-
TK77	NON-MDR-cKP	ST23	KL1	2	0	0	0	ybt 1; ICEKp10	47-1LV	clb 2	29-3LV	-	0	-	0	-	0	-	wzi1	O1/O2v2	O1	-	-	-	-	-	-	-	-	-	-	-	-	-	-	-	-	-	SHV-11.v1^	35Q	-	-	-	-	-
Descriptions of headings are available:
https://github.com/klebgenomics/Kleborate/wiki

## Sheet: Sheet2
Supplementary Data 2B. Kleborate analysis of MDR, convergent, and hvKP isolates included in this study
strain	Classification	ST	K_locus	LD50	hmv	hmv_centrifugation (Post OD600 / Pre OD600)	iuc	Siderophore (mm Dipyridyl equivalent)	Serum_Resistance (%)	Capsule (ug/mL)	rmpA	iro	rmpA2	ybt	ent	clb	ST	KL	Otype	CPE	ESBLp	CRE	ESBLr
ARLG-3346	Convergent	ST258	KL107	7.11919	0	0.123089	1	253.929	0.00538	13.7147	0	1	0	1	1	1	ST258	KL107	O2	1	0	1	0
ARLG-4365	Convergent	ST11	KL64	7.55529	0	0.177137	1	172.189	58.3943	16.5282	0	1	1	1	1	0	ST11	KL64	O2	1	1	1	1
ARLG-4803	Convergent	ST231	KL51	8.81744	0	0.137108	1	129.141	8.01853	10.1228	0	0	0	1	1	0	ST231	KL51	O6	1	1	1	1
CRE-015	Convergent	ST16	KL51	7.95685	0	0.118198	1	117.787	5.91704	14.0709	0	0	0	0	1	0	ST16	KL51	O3b	1	0	1	0
DHQP1701672	Convergent	ST23	KL1	6.61721	0	0.301632	1	154.645	43.1027	13.8826	1	1	1	1	1	0	ST23	KL17	O6	1	0	1	0
K014	Convergent	ST268	KL20	4.22948	1	0.295195	1	241.02	1.47576	29.1151	1	1	1	1	1	1	ST268	KL20	O2	0	1	0	1
KPN1402	Convergent	ST15	KL112	8.26124	0	0.191766	1	232.333	0.034	12.2444	0	0	1	1	1	0	ST37	KL105	O6	1	1	1	1
KPN1409	Convergent	ST15	KL112	7.88532	0	0.167334	1	172.432	54.2101	12.626	0	0	1	1	1	0	ST15	KL112	O6	1	1	1	1
KPN226	Convergent	ST16	KL51	8.05197	0	0.179328	0	111.986	0.00847	15.0477	1	1	0	1	1	0	ST16	KL51	O3b	0	1	0	1
KPN415	Convergent	ST611	KL71	8.30782	0	0.220635	1	38.0736	0.413661	12.8091	0	0	0	0	1	0	ST611	KL71	O3b	0	1	0	1
KPN482	Convergent	ST15	KL24	7.36446	0	0.166345	1	193.561	24.5015	25.1569	0	0	0	0	1	0	ST15	KL24	O6	0	0	0	1
OC1092	Convergent	ST16	KL51	8.70493	0	0.159421	1	232.025	1.5	-1.68564	0	0	0	1	1	1	ST16	KL51	O3b	1	0	1	0
hvKP1	hvKP	ST86	KL2	3.19999	1	0.380029	1	206.231	10.3594	19.1992	1	1	1	1	1	0	ST86	KL2	O6	0	0	0	0
hvKP2	hvKP	ST23	KL1	3.06202	1	0.471371	1	248.325	33.1899	30.9416	1	1	1	1	1	1	ST23	KL17	O6	0	0	0	0
hvKP4	hvKP	ST380	KL2	4.61892	1	0.424925	1	241.14	32.2813	25.5741	1	1	0	0	1	0	ST380	KL2	O6	0	0	0	0
hvKP5	hvKP	ST23	KL1	1.98933	1	0.546907	1	206.235	56.3214	24.3627	1	1	1	1	1	1	ST23	KL17	O6	0	0	0	0
KPN13	hvKP	ST268-1LV	KL20	5.24122	1	0.226145	1	212.588	0.0256	17.3575	1	1	1	1	1	1	ST268	KL20	O2	0	0	0	0
KPN49	hvKP	ST66	KL2	1.5095	1	0.459283	1	218.908	316.49	22.3688	1	1	0	1	1	1	ST66	KL2	O6	0	0	0	0
KPN63	hvKP	ST380	KL2	5.15345	1	0.261845	1	258.125	3.72709	9.59372	1	1	0	1	1	0	ST380	KL2	O6	0	0	0	0
KPN8	hvKP	ST23	KL1	2.21792	1	0.517951	1	226.814	125.647	23.3559	1	1	1	1	1	0	ST23	KL17	O6	0	0	0	0
KPPR1	hvKP	ST493	KL2	3.72853	1	0.316245	0	133.482	53.8503	22.3383	1	1	0	1	1	0	ST493	KL2	O6	0	0	0	0
NTUH-K2044	hvKP	ST23	KL1	2.84213	1	0.268194	1	215.223	93.1481	22.1094	1	1	1	1	1	0	ST23	KL17	O6	0	0	0	0
TK421	hvKP	ST34-2LV	KL20	4.52065	1	0.405133	1	210.699	9.94546	33.1598	1	1	0	1	1	0	ST34	KL20	O3/O3a	0	0	0	0
CRE-017	MDR-cKP	ST45	KL24	8.49021	0	0.204146	0	49.1413	0.00515	11.8272	0	0	0	1	1	0	ST45	KL24	O2	0	0	1	0
CRE-041	MDR-cKP	ST258	KL106	8.19135	0	0.203298	0	63.0583	1.33889	4.4857	0	0	0	0	1	0	ST258	KL106	O2	1	0	1	0
CRE-118	MDR-cKP	ST11	KL15	7.77542	0	0.167753	0	110.896	149.735	2.64905	0	0	0	1	1	0	ST11	KL15	O4	0	1	1	1
CRE-163	MDR-cKP	ST15	KL112	8.10026	0	0.173925	0	100.094	0.206553	12.0714	0	0	0	0	1	0	ST15	KL112	unknown	1	0	1	0
CRE-204	MDR-cKP	ST340	KL15	7.8721	0	0.130507	0	46.6974	9.00926	-0.0982861	0	0	0	0	1	0	ST340	KL15	O4	0	0	1	0
CRE-229	MDR-cKP	ST258	KL107	7.39028	0	0.0841316	0	112.438	0.300585	11.8323	0	0	0	1	1	1	ST258	KL107	O2	1	1	1	1
CRE-231	MDR-cKP	ST258	KL107	7.65573	0	0.223323	0	138.978	2.76894	15.8566	0	0	0	1	1	1	ST258	KL107	O2	1	0	1	0
CRE-234	MDR-cKP	ST258	KL107	8.28846	0	0.140173	0	131.051	0	6.64796	0	0	0	0	1	0	ST258	KL107	O2	1	0	1	0
CRE-243	MDR-cKP	ST37	KL118	7.73774	0	0.278331	0	51.0583	4.63989	3.97693	0	0	0	1	1	0	ST37	KL118	OL101	1	0	1	0
CRE-265	MDR-cKP	ST14	KL2	7.49549	1	0.507062	0	148.377	0	38.2424	0	0	0	0	1	0	ST14	KL2	O6	1	0	1	0
OC1116	MDR-cKP	ST14	KL2	8.02279	0	0.208975	0	68.4725	125.758	9.40039	0	0	0	0	1	0	ST14	KL2	O6	1	0	1	0
1155-IKP-00	NON-MDR-cKP	ST1626	KL151	8.16646	0	0.235412	0	55.2893	4.61598	17.9222	0	1	0	0	1	0	ST1626	KL151	O5	0	0	0	0
KPN23	NON-MDR-cKP	ST881	KL2	6.07441	0	0.171541	1	153.83	135.411	12.2597	0	0	0	1	1	0	ST881	KL2	O6	0	0	0	0
KPN62	NON-MDR-cKP	ST218	KL57	6.81417	1	0.259407	1	204.181	0.0159	5.80341	1	1	1	1	1	0	ST218	KL57	O2	0	0	0	0
KPN68	NON-MDR-cKP	ST5064	KL64	8.06473	1	0.232267	0	126.505	11.9997	7.9097	0	0	0	0	1	0	ST30	KL64	O6	0	0	0	0
KPN80	NON-MDR-cKP	ST29	KL30	8.06356	1	0.225563	0	74.3837	84.3217	4.04816	0	0	0	0	1	0	ST29	KL30	O6	0	0	0	0
TK77	NON-MDR-cKP	ST23	KL1	7.02695	0	0.268641	0	128.651	35.85	17.0658	0	0	0	1	1	1	ST23	KL17	O6	0	0	0	0
