# Supplementary material for: Klebsiella pneumoniae clinical isolates with features of both multidrug-resistance and hypervirulence have unexpectedly low virulence
Source: Nat Commun. 2023 Dec 2;14:7962. doi: 10.1038/s41467-023-43802-1 (PMC10693551; doi:10.1038/s41467-023-43802-1)
Supplement: Supplementary file 6 — Supplementary Data 3 [file 41467_2023_43802_MOESM6_ESM.xlsx]

## Sheet: Kleborate
Supplementary Data 3A. Kleborate analysis of plasmids identified in this study
strain	species	species_match	contig_count	N50	largest_contig	total_size	ambiguous_bases	QC_warnings	ST	virulence_score	resistance_score	num_resistance_classes	num_resistance_genes	Yersiniabactin	YbST	Colibactin	CbST	Aerobactin	AbST	Salmochelin	SmST	RmpADC	RmST	rmpA2	wzi	K_locus	AGly_acquired	Col_acquired	Fcyn_acquired	Flq_acquired	Gly_acquired	MLS_acquired	Phe_acquired	Rif_acquired	Sul_acquired	Tet_acquired	Tgc_acquired	Tmt_acquired	Bla_acquired	Bla_inhR_acquired	Bla_ESBL_acquired	Bla_ESBL_inhR_acquired	Bla_Carb_acquired	Bla_chr	SHV_mutations	Omp_mutations	Col_mutations	Flq_mutations	truncated_resistance_hits
pEC244	unknown		1	158911	158911	158911	no	-	NA	3	0	0	0	-	0	-	0	iuc 5	62-2LV	iro 5	34-1LV	-	0	-	-	unknown (KL51)	unknown (K51)	-	None	0.6507	KL51_01_galF,KL51_02_cpsACP,KL51_03_wzi,KL51_04_wza,KL51_05_wzb,KL51_06_wzc,KL51_07_wcaJ,KL51_08_wcpB,KL51_09_wzy,KL51_10_wcuF,KL51_11_wcpA,KL51_12_wzx,KL51_13,KL51_14_wcoZ,KL51_15_gnd,KL51_16_ugd	unknown (O12)	unknown (O12)	-	None	0	O12_01_rfbB,O12_02_rfbA,O12_03_rfbD,O12_04_rfbC,O12_05_wbbL,O12_06_wzm,O12_07_wzt,O12_08_wbbB	-	-	-	-	-	-	-	-	-	-	-	-
KP52.145pII	unknown		1	121703	121703	121703	no	-	NA	3	0	0	0	-	0	-	0	iuc 2	24	iro 2	22	rmp 2; KpVP-2	2	-	-	-	-	-	-	-	-	-	-	-	-	-	-	-	-	-	-	-	-	-	-	-	-	-	-
p1155IKP_1	unknown		1	202648	202648	202648	no	-	NA	0	0	0	0	-	0	-	0	-	0	iro 4 (truncated)	33-1LV	-	0	-	-	-	-	-	-	-	-	-	-	-	-	-	-	-	-	-	-	-	-	-	-	-	-	-	-
pARLG-3346_1	unknown		1	166817	166817	166817	no	-	NA	3	0	1	1	-	0	-	0	iuc 5	62-2LV	iro unknown	0	-	0	-	-	-	-	-	-	-	-	-	-	-	-	tet(A).v1	-	-	-	-	-	-	-	-	-	-	-	-	-
pARLG-4365_1	unknown		1	223853	223853	223853	no	-	NA	3	0	0	0	-	0	-	0	iuc 1	1	iro 1 (incomplete)	2-1LV	-	0	rmpA2_3-47%	-	-	-	-	-	-	-	-	-	-	-	-	-	-	-	-	-	-	-	-	-	-	-	-	-
pARLG-4365_3	unknown		1	11970	11970	11970	no	-	NA	0	0	0	0	-	0	-	0	-	0	-	0	-	0	-	-	-	-	-	-	-	-	-	-	-	-	-	-	-	-	-	-	-	-	-	-	-	-	-	-
pARLG-4803_1	unknown		1	142764	142764	142764	no	-	NA	0	0	5	6	-	0	-	0	-	0	-	0	-	0	-	-	-	aac(6')-Ib;rmtF	-	-	qnrS1	-	-	catA1^	arr-2	-	-	-	-	TEM-1D.v1^	-	-	-	-	-	-	-	-	-	-
pARLG-4803_2	unknown		1	73277	73277	73277	no	-	NA	3	0	4	5	-	0	-	0	iuc 5	61-3LV	-	0	-	0	-	-	-	aadA2^	-	-	-	-	ermB.v1*;mphA	-	-	sul1	-	-	dfrA12	-	-	-	-	-	-	-	-	-	-	-
pARLG-4803_3	unknown		1	8514	8514	8514	no	N50	NA	0	0	1	1	-	0	-	0	-	0	-	0	-	0	-	-	-	-	-	-	-	-	-	-	-	-	-	-	-	TEM-1D.v1^	-	-	-	-	-	-	-	-	-	-
pCRE-015_1	unknown		1	143139	143139	143139	no	-	NA	3	0	6	8	-	0	-	0	iuc 5	61	-	0	-	0	-	-	-	aac(3)-IIa.v1^;aac(6')-Ib-cr.v2;aadA5	-	-	-	-	mphA	-	-	sul1	tet(A).v1	-	dfrA17	OXA-1	-	-	-	-	-	-	-	-	-	-
pCRE-015_2	unknown		1	85420	85420	85420	no	-	NA	0	0	0	0	-	0	-	0	-	0	-	0	-	0	-	-	-	-	-	-	-	-	-	-	-	-	-	-	-	-	-	-	-	-	-	-	-	-	-	-
pCRE-017_1	unknown		1	198910	198910	198910	no	-	NA	0	0	0	0	-	0	-	0	-	0	-	0	-	0	-	-	-	-	-	-	-	-	-	-	-	-	-	-	-	-	-	-	-	-	SHV-1^;SHV-1^	-	-	-	-	-
pCRE-017_2	unknown		1	96506	96506	96506	no	-	NA	0	0	0	0	-	0	-	0	-	0	-	0	-	0	-	-	-	-	-	-	-	-	-	-	-	-	-	-	-	-	-	-	-	-	-	-	-	-	-	-
pCRE-041_1	unknown		1	211212	211212	211212	no	-	NA	0	0	5	6	-	0	-	0	-	0	-	0	-	0	-	-	-	aadA2^;aph3-Ia.v1^	-	-	-	-	mphA	catA1^	-	sul1*	-	-	dfrA12	-	-	-	-	-	-	-	-	-	-	-
pCRE-041_4	unknown		1	13841	13841	13841	no	-	NA	0	0	1	1	-	0	-	0	-	0	-	0	-	0	-	-	-	aac(6')-Ib'.v1	-	-	-	-	-	-	-	-	-	-	-	-	-	-	-	-	-	-	-	-	-	-
pCRE-118_2	unknown		1	34988	34988	34988	no	-	NA	0	0	0	0	-	0	-	0	-	0	-	0	-	0	-	-	-	-	-	-	-	-	-	-	-	-	-	-	-	-	-	-	-	-	-	-	-	-	-	-
pCRE-118_3	unknown		1	7118	7118	7118	no	N50	NA	0	0	0	0	-	0	-	0	-	0	-	0	-	0	-	-	-	-	-	-	-	-	-	-	-	-	-	-	-	-	-	-	-	-	-	-	-	-	-	-
pCRE-118_4	unknown		1	5216	5216	5216	no	N50	NA	0	0	0	0	-	0	-	0	-	0	-	0	-	0	-	-	-	-	-	-	-	-	-	-	-	-	-	-	-	-	-	-	-	-	-	-	-	-	-	-
pCRE-118_5	unknown		1	4510	4510	4510	no	N50	NA	0	0	0	0	-	0	-	0	-	0	-	0	-	0	-	-	-	-	-	-	-	-	-	-	-	-	-	-	-	-	-	-	-	-	-	-	-	-	-	-
pCRE-163_2	unknown		1	56217	56217	56217	no	-	NA	0	0	0	0	-	0	-	0	-	0	-	0	-	0	-	-	-	-	-	-	-	-	-	-	-	-	-	-	-	-	-	-	-	-	-	-	-	-	-	-
pCRE-163_3	unknown		1	8652	8652	8652	no	N50	NA	0	0	0	0	-	0	-	0	-	0	-	0	-	0	-	-	-	-	-	-	-	-	-	-	-	-	-	-	-	-	-	-	-	-	-	-	-	-	-	-
pCRE-204_1	unknown		1	179881	179881	179881	no	-	NA	0	0	4	4	-	0	-	0	-	0	-	0	-	0	-	-	-	aadA2^	-	-	-	-	mphA	-	-	sul1	-	-	dfrA12	-	-	-	-	-	-	-	-	-	-	-
pCRE-204_2	unknown		1	133851	133851	133851	no	-	NA	0	0	7	20	-	0	-	0	-	0	-	0	-	0	-	-	-	aac(6')-Ib-cr.v2^;aac(6')-Ib-cr.v2^;aac(6')-Ib-cr.v2^	-	-	qnrB6^;qnrB6^	-	-	catB3.v2;catB3.v2;catB3.v2	arr-3;arr-3;arr-3	sul1;sul1;sul1;sul1;sul1	tet(A).v1	-	-	OXA-1;OXA-1;OXA-1	-	-	-	-	-	-	-	-	-	-
pCRE-229_1	unknown		1	222886	222886	222886	no	-	NA	0	0	0	0	-	0	-	0	-	0	-	0	-	0	-	-	-	-	-	-	-	-	-	-	-	-	-	-	-	-	-	-	-	-	-	-	-	-	-	-
pCRE-229_4	unknown		1	91170	91170	91170	no	-	NA	0	0	0	0	-	0	-	0	-	0	-	0	-	0	-	-	-	-	-	-	-	-	-	-	-	-	-	-	-	-	-	-	-	-	-	-	-	-	-	-
pCRE-229_5	unknown		1	61616	61616	61616	no	-	NA	0	0	0	0	-	0	-	0	-	0	-	0	-	0	-	-	-	-	-	-	-	-	-	-	-	-	-	-	-	-	-	-	-	-	-	-	-	-	-	-
pCRE-229_6	unknown		1	31030	31030	31030	no	-	NA	0	0	0	0	-	0	-	0	-	0	-	0	-	0	-	-	-	-	-	-	-	-	-	-	-	-	-	-	-	-	-	-	-	-	-	-	-	-	-	-
pCRE-229_7	unknown		1	9294	9294	9294	no	N50	NA	0	0	0	0	-	0	-	0	-	0	-	0	-	0	-	-	-	-	-	-	-	-	-	-	-	-	-	-	-	-	-	-	-	-	-	-	-	-	-	-
pCRE-229_8	unknown		1	2933	2933	2933	no	N50	NA	0	0	0	0	-	0	-	0	-	0	-	0	-	0	-	-	-	-	-	-	-	-	-	-	-	-	-	-	-	-	-	-	-	-	-	-	-	-	-	-
pCRE-231_1	unknown		1	241818	241818	241818	no	-	NA	0	0	0	0	-	0	-	0	-	0	-	0	-	0	-	-	-	-	-	-	-	-	-	-	-	-	-	-	-	-	-	-	-	-	-	-	-	-	-	-
pCRE-231_2	unknown		1	169866	169866	169866	no	-	NA	0	0	1	1	-	0	-	0	-	0	-	0	-	0	-	-	-	-	-	-	-	-	-	catA1^	-	-	-	-	-	-	-	-	-	-	-	-	-	-	-	-
pCRE-231_4	unknown		1	36093	36093	36093	no	-	NA	0	0	0	0	-	0	-	0	-	0	-	0	-	0	-	-	-	-	-	-	-	-	-	-	-	-	-	-	-	-	-	-	-	-	-	-	-	-	-	-
pCRE-231_5	unknown		1	9294	9294	9294	no	N50	NA	0	0	0	0	-	0	-	0	-	0	-	0	-	0	-	-	-	-	-	-	-	-	-	-	-	-	-	-	-	-	-	-	-	-	-	-	-	-	-	-
pCRE-231_6	unknown		1	2933	2933	2933	no	N50	NA	0	0	0	0	-	0	-	0	-	0	-	0	-	0	-	-	-	-	-	-	-	-	-	-	-	-	-	-	-	-	-	-	-	-	-	-	-	-	-	-
pCRE-234_1	unknown		1	210928	210928	210928	no	-	NA	0	0	5	5	-	0	-	0	-	0	-	0	-	0	-	-	-	aadA2^	-	-	-	-	mphA	catA1^	-	sul1	-	-	dfrA12	-	-	-	-	-	-	-	-	-	-	-
pCRE-234_3	unknown		1	113825	113825	113825	no	-	NA	0	0	1	1	-	0	-	0	-	0	-	0	-	0	-	-	-	aac(6')-Ib'.v1	-	-	-	-	-	-	-	-	-	-	-	-	-	-	-	-	-	-	-	-	-	-
pCRE-234_4	unknown		1	43378	43378	43378	no	-	NA	0	0	0	0	-	0	-	0	-	0	-	0	-	0	-	-	-	-	-	-	-	-	-	-	-	-	-	-	-	-	-	-	-	-	SHV-11.v1^	35Q	-	-	-	-
pCRE-234_5	unknown		1	33489	33489	33489	no	-	NA	0	0	1	1	-	0	-	0	-	0	-	0	-	0	-	-	-	-	-	-	-	-	-	-	-	-	-	-	-	TEM-1D.v1^	-	-	-	-	-	-	-	-	-	-
pCRE-234_6	unknown		1	15270	15270	15270	no	-	NA	0	0	1	1	-	0	-	0	-	0	-	0	-	0	-	-	-	aac(6')-Ib'.v1	-	-	-	-	-	-	-	-	-	-	-	-	-	-	-	-	-	-	-	-	-	-
pCRE-243_1	unknown		1	174897	174897	174897	no	-	NA	0	0	4	5	-	0	-	0	-	0	-	0	-	0	-	-	-	aadA2	-	-	-	-	-	cmlA4*	-	sul1;sul2	-	-	dfrA15.v2*	-	-	-	-	-	-	-	-	-	-	-
pCRE-243_2	unknown		1	149908	149908	149908	no	-	NA	0	0	1	1	-	0	-	0	-	0	-	0	-	0	-	-	-	-	-	-	-	-	-	-	-	-	tet(D)	-	-	-	-	-	-	-	-	-	-	-	-	-
pCRE-265_1	unknown		1	183084	183084	183084	no	-	NA	0	0	1	2	-	0	-	0	-	0	-	0	-	0	-	-	-	strA.v1;strB.v1	-	-	-	-	-	-	-	-	-	-	-	-	-	-	-	-	-	-	-	-	-	sul1?-0%
pDHQP1701672_1	unknown		1	227239	227239	227239	no	-	NA	3	0	0	0	-	0	-	0	iuc 1	1	iro 1	2	rmp 1; KpVP-1	40	rmpA2_3-47%	-	-	-	-	-	-	-	-	-	-	-	-	-	-	-	-	-	-	-	-	-	-	-	-	-
pK014_2	unknown		1	208198	208198	208198	no	-	NA	3	0	0	0	-	0	-	0	iuc 1	78	iro 1	1	rmp 1; KpVP-1	26-1LV	rmpA2_8*	-	-	-	-	-	-	-	-	-	-	-	-	-	-	-	-	-	-	-	-	-	-	-	-	-
pKPN13_1	unknown		1	244280	244280	244280	no	-	NA	0	0	0	0	-	0	-	0	-	0	-	0	-	0	-	-	-	-	-	-	-	-	-	-	-	-	-	-	-	-	-	-	-	-	-	-	-	-	-	-
pKPN13_2	unknown		1	204179	204179	204179	no	-	NA	3	0	0	0	-	0	-	0	iuc 1	78	iro 1	1	rmp 1; KpVP-1	31-1LV	rmpA2_8*	-	-	-	-	-	-	-	-	-	-	-	-	-	-	-	-	-	-	-	-	-	-	-	-	-
pKPN13_3	unknown		1	134846	134846	134846	no	-	NA	0	0	7	10	-	0	-	0	-	0	-	0	-	0	-	-	-	aac(3)-IV^;aadA2^;aph(4)-Ia;aph3-Ia.v1^	-	-	qnrS1	-	-	floR.v1*	-	sul2	tet(A).v1	-	dfrA12	LAP-2	-	-	-	-	-	-	-	-	-	-
pKPN1402_1	unknown		1	170177	170177	170177	no	-	NA	3	0	0	0	-	0	-	0	iuc 1	1	-	0	-	0	rmpA2_5-54%	-	-	-	-	-	-	-	-	-	-	-	-	-	-	-	-	-	-	-	-	-	-	-	-	-
pKPN1402_2	unknown		1	108291	108291	108291	no	-	NA	0	0	0	0	-	0	-	0	-	0	-	0	-	0	-	-	-	-	-	-	-	-	-	-	-	-	-	-	-	-	-	-	-	-	-	-	-	-	-	-
pKPN1402_3	unknown		1	79754	79754	79754	no	-	NA	0	0	0	0	-	0	-	0	-	0	-	0	-	0	-	-	-	-	-	-	-	-	-	-	-	-	-	-	-	-	-	-	-	-	-	-	-	-	-	-
pKPN1402_5	unknown		1	5251	5251	5251	no	N50	NA	0	0	0	0	-	0	-	0	-	0	-	0	-	0	-	-	-	-	-	-	-	-	-	-	-	-	-	-	-	-	-	-	-	-	-	-	-	-	-	-
pKPN1409_1	unknown		1	165718	165718	165718	no	-	NA	3	0	0	0	-	0	-	0	iuc 1 (truncated)	1-1LV	-	0	-	0	rmpA2_5-54%	-	-	-	-	-	-	-	-	-	-	-	-	-	-	-	-	-	-	-	-	-	-	-	-	-
pKPN1409_2	unknown		1	108290	108290	108290	no	-	NA	0	0	0	0	-	0	-	0	-	0	-	0	-	0	-	-	-	-	-	-	-	-	-	-	-	-	-	-	-	-	-	-	-	-	-	-	-	-	-	-
pKPN1409_3	unknown		1	79749	79749	79749	no	-	NA	0	0	0	0	-	0	-	0	-	0	-	0	-	0	-	-	-	-	-	-	-	-	-	-	-	-	-	-	-	-	-	-	-	-	-	-	-	-	-	-
pKPN23_1	unknown		1	176477	176477	176477	no	-	NA	3	0	1	1	-	0	-	0	iuc 3 (truncated)	79	-	0	-	0	-	-	-	-	-	-	-	-	-	-	-	-	tet(A).v1	-	-	-	-	-	-	-	-	-	-	-	-	-
pKPN23_2	unknown		1	10060	10060	10060	no	-	NA	0	0	0	0	-	0	-	0	-	0	-	0	-	0	-	-	-	-	-	-	-	-	-	-	-	-	-	-	-	-	-	-	-	-	-	-	-	-	-	-
pKPN415_2	unknown		1	51077	51077	51077	no	-	NA	0	0	4	4	-	0	-	0	-	0	-	0	-	0	-	-	-	aadA2^	-	-	-	-	mphA	-	-	sul1	-	-	dfrA12	-	-	-	-	-	-	-	-	-	-	-
pKPN482_1	unknown		1	297211	297211	297211	no	-	NA	3	0	3	5	-	0	-	0	iuc 1	1	-	0	-	0	rmpA2_3-47%	-	-	aac(3)-IIa.v1;aadA1.v1^;aph(3')-Ia	-	-	-	-	-	-	-	sul1	-	-	dfrA1.v2	-	-	-	-	-	-	-	-	-	-	TEM-206?-0%
pKPN482_3	unknown		1	75670	75670	75670	no	-	NA	0	0	0	0	-	0	-	0	-	0	-	0	-	0	-	-	-	-	-	-	-	-	-	-	-	-	-	-	-	-	-	-	-	-	-	-	-	-	-	-
pKPN482_4	unknown		1	9730	9730	9730	no	N50	NA	0	0	0	0	-	0	-	0	-	0	-	0	-	0	-	-	-	-	-	-	-	-	-	-	-	-	-	-	-	-	-	-	-	-	-	-	-	-	-	-
pKPN482_5	unknown		1	5521	5521	5521	no	N50	NA	0	0	0	0	-	0	-	0	-	0	-	0	-	0	-	-	-	-	-	-	-	-	-	-	-	-	-	-	-	-	-	-	-	-	-	-	-	-	-	-
pKPN49_1	unknown		1	160794	160794	160794	no	-	NA	3	0	0	0	-	0	-	0	iuc 2	6	iro 2	22-1LV	rmp 2; KpVP-2 (truncated)	2-1LV	-	-	-	-	-	-	-	-	-	-	-	-	-	-	-	-	-	-	-	-	-	-	-	-	-	-
pKPN49_2	unknown		1	95090	95090	95090	no	-	NA	0	0	0	0	-	0	-	0	-	0	-	0	-	0	-	-	-	-	-	-	-	-	-	-	-	-	-	-	-	-	-	-	-	-	-	-	-	-	-	-
pKPN62_1	unknown		1	213339	213339	213339	no	-	NA	3	0	0	0	-	0	-	0	iuc 1	1	iro 1	1	rmp 1; KpVP-1 (truncated)	31-1LV	rmpA2_8-60%	-	-	-	-	-	-	-	-	-	-	-	-	-	-	-	-	-	-	-	-	-	-	-	-	-
pKPN63_1	unknown		1	162933	162933	162933	no	-	NA	3	0	0	0	-	0	-	0	iuc 2	14	iro 2 (truncated)	12	rmp 2; KpVP-2	3-1LV	-	-	-	-	-	-	-	-	-	-	-	-	-	-	-	-	-	-	-	-	-	-	-	-	-	-
pKPN68_1	unknown		1	153565	153565	153565	no	-	NA	0	0	0	0	-	0	-	0	-	0	-	0	-	0	-	-	-	-	-	-	-	-	-	-	-	-	-	-	-	-	-	-	-	-	-	-	-	-	-	-
pKPN68_2	unknown		1	4907	4907	4907	no	N50	NA	0	0	0	0	-	0	-	0	-	0	-	0	-	0	-	-	-	-	-	-	-	-	-	-	-	-	-	-	-	-	-	-	-	-	-	-	-	-	-	-
pKPN80_1	unknown		1	251479	251479	251479	no	-	NA	0	0	0	0	-	0	-	0	-	0	-	0	-	0	-	-	-	-	-	-	-	-	-	-	-	-	-	-	-	-	-	-	-	-	-	-	-	-	-	-
pKPN80_2	unknown		1	86224	86224	86224	no	-	NA	0	0	0	0	-	0	-	0	-	0	-	0	-	0	-	-	-	-	-	-	-	-	-	-	-	-	-	-	-	-	-	-	-	-	-	-	-	-	-	-
pKPN8_1	unknown		1	232932	232932	232932	no	-	NA	3	0	0	0	-	0	-	0	iuc 1	1	iro 1	2	rmp 1; KpVP-1	26	rmpA2_8*-47%	-	-	-	-	-	-	-	-	-	-	-	-	-	-	-	-	-	-	-	-	-	-	-	-	-
pK2044	unknown		1	224152	224152	224152	no	-	NA	3	0	0	0	-	0	-	0	iuc 1	1	iro 1	19	rmp 1; KpVP-1	26	rmpA2_3-47%	-	-	-	-	-	-	-	-	-	-	-	-	-	-	-	-	-	-	-	-	-	-	-	-	-
pOC1092_1	unknown		1	143433	143433	143433	no	-	NA	3	0	6	9	-	0	-	0	iuc 5	61	-	0	-	0	-	-	-	aac(3)-IIa.v1^;aac(3)-IId^;aac(6')-Ib-cr.v2;aadA5	-	-	-	-	mphA	-	-	sul1	tet(A).v1	-	dfrA17	OXA-1	-	-	-	-	-	-	-	-	-	-
pOC1092_3	unknown		1	85408	85408	85408	no	-	NA	0	0	0	0	-	0	-	0	-	0	-	0	-	0	-	-	-	-	-	-	-	-	-	-	-	-	-	-	-	-	-	-	-	-	-	-	-	-	-	-
pOC1092_5	unknown		1	9294	9294	9294	no	N50	NA	0	0	0	0	-	0	-	0	-	0	-	0	-	0	-	-	-	-	-	-	-	-	-	-	-	-	-	-	-	-	-	-	-	-	-	-	-	-	-	-
pOC1116_1	unknown		1	181325	181325	181325	no	-	NA	0	0	2	3	-	0	-	0	-	0	-	0	-	0	-	-	-	aac(6')-Il;aadA1.v1	-	-	-	-	-	-	-	-	-	-	-	TEM-1D.v1^	-	-	-	-	-	-	-	-	-	sul1?-0%
pOC1116_2	unknown		1	87735	87735	87735	no	-	NA	0	0	0	0	-	0	-	0	-	0	-	0	-	0	-	-	-	-	-	-	-	-	-	-	-	-	-	-	-	-	-	-	-	-	-	-	-	-	-	-
pOC1116_3	unknown		1	41293	41293	41293	no	-	NA	0	0	3	5	-	0	-	0	-	0	-	0	-	0	-	-	-	aadA2^;strA.v1;strB.v1	-	-	-	-	mphA	-	-	sul1	-	-	-	-	-	-	-	-	-	-	-	-	-	-
pTK421_1	unknown		1	130329	130329	130329	no	-	NA	0	0	0	0	-	0	-	0	-	0	-	0	-	0	-	-	-	-	-	-	-	-	-	-	-	-	-	-	-	-	-	-	-	-	-	-	-	-	-	-
pTK421_2	unknown		1	127353	127353	127353	no	-	NA	3	0	0	0	-	0	-	0	iuc 2A	29-2LV	iro unknown	0	rmp unknown	0	-	-	-	-	-	-	-	-	-	-	-	-	-	-	-	-	-	-	-	-	-	-	-	-	-	-
pTK421_3	unknown		1	30122	30122	30122	no	-	NA	0	0	0	0	-	0	-	0	-	0	-	0	-	0	-	-	-	-	-	-	-	-	-	-	-	-	-	-	-	-	-	-	-	-	-	-	-	-	-	-
phvKP1_1	unknown		1	209325	209325	209325	no	-	NA	3	0	0	0	-	0	-	0	iuc 1	1	iro 1	15	rmp 1; KpVP-1	26	rmpA2_8*-47%	-	-	-	-	-	-	-	-	-	-	-	-	-	-	-	-	-	-	-	-	-	-	-	-	-
phvKP2_1	unknown		1	224932	224932	224932	no	-	NA	3	0	0	0	-	0	-	0	iuc 1	1	iro 1	2	rmp unknown	0	rmpA2_8*-47%	-	-	-	-	-	-	-	-	-	-	-	-	-	-	-	-	-	-	-	-	-	-	-	-	-
phvKP2_2	unknown		1	4437	4437	4437	no	N50	NA	0	0	0	0	-	0	-	0	-	0	-	0	-	0	-	-	-	-	-	-	-	-	-	-	-	-	-	-	-	-	-	-	-	-	-	-	-	-	-	-
phvKP4_1	unknown		1	164776	164776	164776	no	-	NA	3	0	0	0	-	0	-	0	iuc 2	14-2LV	iro 2	27	rmp 2; KpVP-2 (truncated)	3-1LV	-	-	-	-	-	-	-	-	-	-	-	-	-	-	-	-	-	-	-	-	-	-	-	-	-	-
phvKP5_1	unknown		1	225988	225988	225988	no	-	NA	3	0	0	0	-	0	-	0	iuc 1	1	iro 1	2	rmp 1; KpVP-1	26	rmpA2_6*-60%	-	-	-	-	-	-	-	-	-	-	-	-	-	-	-	-	-	-	-	-	-	-	-	-	-
pCRE-041_3	unknown		1	43380	43380	43380	no	-	NA	0	1	1	1	-	0	-	0	-	0	-	0	-	0	-	-	-	-	-	-	-	-	-	-	-	-	-	-	-	-	-	SHV-12	-	-	-	238S;240K;35Q	-	-	-	-
pCRE-118_1	unknown		1	187058	187058	187058	no	-	NA	0	1	7	10	-	0	-	0	-	0	-	0	-	0	-	-	-	aac(3)-IIa.v1^;aac(6')-Ib-cr.v2;aadA2^;aph3-Ia.v1^	-	-	-	-	mphA	CatB4.v1	-	sul1	-	-	dfrA12	OXA-1	-	CTX-M-15	-	-	-	-	-	-	-	-
pCRE-229_2	unknown		1	152106	152106	152106	no	-	NA	0	1	1	1	-	0	-	0	-	0	-	0	-	0	-	-	-	-	-	-	-	-	-	-	-	-	-	-	-	-	-	SHV-12	-	-	-	238S;240K;35Q	-	-	-	-
pK014_1	unknown		1	325552	325552	325552	no	-	NA	0	1	7	19	-	0	-	0	-	0	-	0	-	0	-	-	-	aac(6')-IIc;strA.v1;strB.v1	mcr-9.1	-	qnrB2.v1^	-	-	catII.2*;catII.2*;catII.2*;catII.2*;catII.2*;catII.2*	-	sul1;sul1;sul2	-	-	-	TEM-1D.v1^	-	SHV-12;SHV-12;SHV-12;SHV-12	-	-	-	238S;238S;238S;238S;240K;240K;240K;240K;35Q;35Q;35Q;35Q	-	-	-	aac(6')-Ib7*-27%;ereA2*?-0%
pKPN226_1	unknown		1	106754	106754	106754	no	-	NA	0	1	3	6	-	0	-	0	-	0	-	0	-	0	-	-	-	aac(3)-IId^;aac(6')-Ib'.v1;aadA*	-	-	-	-	-	-	-	-	-	-	-	OXA-9.v1;TEM-1D.v1^	-	CTX-M-15	-	-	-	-	-	-	-	-
pKPN415_1	unknown		1	125113	125113	125113	no	-	NA	3	1	4	5	-	0	-	0	iuc 5	61-1LV	-	0	-	0	-	-	-	aac(3)-IIa.v1^;aac(6')-Ib-cr.v2	-	-	-	-	-	CatB4.v1	-	-	-	-	-	OXA-1	-	CTX-M-15	-	-	-	-	-	-	-	-
pKPN482_2	unknown		1	127819	127819	127819	no	-	NA	0	1	4	7	-	0	-	0	-	0	-	0	-	0	-	-	-	aac(6')-IIc	-	-	-	-	-	floR.v2*	-	sul1;sul2	-	-	-	-	-	SHV-2A^;SHV-2A^;SHV-2A^	-	-	-	238S;238S;238S;35Q;35Q;35Q	-	-	-	ereA2*?-0%
pOC1092_4	unknown		1	43379	43379	43379	no	-	NA	0	1	1	1	-	0	-	0	-	0	-	0	-	0	-	-	-	-	-	-	-	-	-	-	-	-	-	-	-	-	-	SHV-12	-	-	-	238S;240K;35Q	-	-	-	-
pARLG-3346_2	unknown		1	161662	161662	161662	no	-	NA	0	2	5	9	-	0	-	0	-	0	-	0	-	0	-	-	-	aac(6')-Ib'.v1;aadA*;strA.v1^;strB.v1	-	-	-	-	-	-	-	sul2	-	-	dfrA14.v2*	OXA-9.v1;TEM-1D.v1^	-	-	-	KPC-3	SHV-11.v1	35Q	-	-	-	-
pARLG-4365_2	unknown		1	71364	71364	71364	no	-	NA	0	2	2	3	-	0	-	0	-	0	-	0	-	0	-	-	-	-	-	-	-	-	-	-	-	-	-	-	-	-	-	CTX-M-65;SHV-12	-	KPC-2	-	238S;240K;35Q	-	-	-	-
pCRE-015_3	unknown		1	43500	43500	43500	no	-	NA	0	2	1	1	-	0	-	0	-	0	-	0	-	0	-	-	-	-	-	-	-	-	-	-	-	-	-	-	-	-	-	-	-	KPC-3	-	-	-	-	-	TEM-150?-0%
pCRE-041_2	unknown		1	57589	57589	57589	no	-	NA	0	2	2	2	-	0	-	0	-	0	-	0	-	0	-	-	-	-	-	-	-	-	-	-	-	-	-	-	dfrA14.v2*	-	-	-	-	KPC-3	-	-	-	-	-	-
pCRE-163_1	unknown		1	78618	78618	78618	no	-	NA	0	2	5	9	-	0	-	0	-	0	-	0	-	0	-	-	-	aac(6')-Ib'.v1;aadA*;strA.v1^;strB.v1	-	-	-	-	-	-	-	sul2	-	-	dfrA14.v2*	OXA-9.v1;TEM-1D.v1^	-	-	-	KPC-3	-	-	-	-	-	-
pCRE-229_3	unknown		1	133331	133331	133331	no	-	NA	0	2	5	9	-	0	-	0	-	0	-	0	-	0	-	-	-	aac(6')-Ib'.v1;aadA*;strA.v1^;strB.v1	-	-	-	-	-	-	-	sul2	-	-	dfrA14.v2*	OXA-9.v1;TEM-1D.v1^	-	-	-	KPC-3	-	-	-	-	-	-
pCRE-231_3	unknown		1	119604	119604	119604	no	-	NA	0	2	5	9	-	0	-	0	-	0	-	0	-	0	-	-	-	aac(6')-Ib'.v1*;aadA*;strA.v1^;strB.v1	-	-	-	-	-	-	-	sul2	-	-	dfrA14.v2*	OXA-9.v1;TEM-1D.v1^	-	-	-	KPC-3	-	-	-	-	-	-
pCRE-234_2	unknown		1	122900	122900	122900	no	-	NA	0	2	5	9	-	0	-	0	-	0	-	0	-	0	-	-	-	aac(6')-Ib'.v1*;aadA*;strA.v1^;strB.v1	-	-	-	-	-	-	-	sul2	-	-	dfrA14.v2*	OXA-9.v1;TEM-1D.v1^	-	-	-	KPC-3	-	-	-	-	-	-
pCRE-243_3	unknown		1	43500	43500	43500	no	-	NA	0	2	2	2	-	0	-	0	-	0	-	0	-	0	-	-	-	-	-	-	-	-	-	-	-	-	-	-	-	TEM-1D.v1^	-	-	-	KPC-3	-	-	-	-	-	-
pCRE-265_2	unknown		1	153610	153610	153610	no	-	NA	0	2	5	17	-	0	-	0	-	0	-	0	-	0	-	-	-	aac(6')-Ib'.v1*;aac(6')-Ib'.v1*;aac(6')-Ib'.v1*;aac(6')-Ib'.v1*;aadA*;aadA*;aadA*;aadA*;strA.v1^;strB.v1	-	-	-	-	-	-	-	sul2	-	-	dfrA14.v2*	OXA-9.v1;OXA-9.v1;OXA-9.v1;OXA-9.v1	-	-	-	KPC-3	-	-	-	-	-	TEM-150*?-0%
pDHQP1701672_2	unknown		1	121239	121239	121239	no	-	NA	0	2	2	2	-	0	-	0	-	0	-	0	-	0	-	-	-	-	-	-	-	-	-	-	-	-	-	-	-	TEM-1D.v1^	-	-	-	KPC-2	-	-	-	-	-	OXA-9.v1*-42%
pKPN1402_4	unknown		1	61749	61749	61749	no	-	NA	0	2	1	1	-	0	-	0	-	0	-	0	-	0	-	-	-	-	-	-	-	-	-	-	-	-	-	-	-	-	-	-	-	OXA-48	-	-	-	-	-	-
pKPN1409_4	unknown		1	61749	61749	61749	no	-	NA	0	2	1	1	-	0	-	0	-	0	-	0	-	0	-	-	-	-	-	-	-	-	-	-	-	-	-	-	-	-	-	-	-	OXA-48	-	-	-	-	-	-
pKpQIL	unknown		1	113637	113637	113637	no	-	NA	0	2	2	2	-	0	-	0	-	0	-	0	-	0	-	-	-	-	-	-	-	-	-	-	-	-	-	-	-	TEM-1D.v1^	-	-	-	KPC-3	-	-	-	-	-	OXA-9.v1*-42%
pOC1092_2	unknown		1	140658	140658	140658	no	-	NA	0	2	5	9	-	0	-	0	-	0	-	0	-	0	-	-	-	aac(6')-Ib'.v1;aadA*;strA.v1^;strB.v1	-	-	-	-	-	-	-	sul2	-	-	dfrA14.v2*	OXA-9.v1;TEM-1D.v1^	-	-	-	KPC-3	-	-	-	-	-	-
pOC1116_4	unknown		1	30836	30836	30836	no	-	NA	0	2	2	2	-	0	-	0	-	0	-	0	-	0	-	-	-	-	-	-	-	-	-	-	-	-	-	-	dfrA14.v2*	-	-	-	-	KPC-3	-	-	-	-	-	-
Descriptions of headings are available:
https://github.com/klebgenomics/Kleborate/wiki
[truncated: 59 more columns]

## Sheet: Plasmids
Supplementary Data 3B. Plasmid typing of plasmids identified in this study
sample_id	primary_cluster_id	secondary_cluster_id	num_contigs	size	gc	md5	rep_type(s)	rep_type_accession(s)	relaxase_type(s)	relaxase_type_accession(s)	mpf_type	mpf_type_accession(s)	orit_type(s)	orit_accession(s)	predicted_mobility	mash_nearest_neighbor	mash_neighbor_distance	mash_neighbor_identification	predicted_host_range_overall_rank	predicted_host_range_overall_name	observed_host_range_ncbi_rank	observed_host_range_ncbi_name	reported_host_range_lit_rank	reported_host_range_lit_name	associated_pmid(s)
KP52.145pII	AA398	AI421	1	121703	49.1828	eb46729015c0ff5e8298e410fe295e33	IncFIB	000107__CP014778_00094	MOBH	NC_016980_00239	-	-	-	-	mobilizable	FO834905	0	Klebsiella pneumoniae	order	Enterobacterales	order	Enterobacterales	order	Enterobacterales	11254626; 19482926; 15781495; 20851899; 16257053
p1155IKP_1	AA447	AI527	1	202648	51.0693	0cb1b48ff92a3690a8cf696f0a4f91b3	IncFIB,IncFII	000107__CP014778_00094,000126__FO834904	MOBF,MOBF	NC_021231_00058,CP035180_00077	MPF_F	NC_019155_00032,NC_019165_00034,NC_021654_00016,NC_011281_00082,NC_022609_00081,NC_014312_00128,NC_019389_00068,NC_023332_00154,NC_014312_00118,NC_014312_00116,NC_021502_00150,NC_021502_00131	-	-	conjugative	CP032832	0.00881017	Klebsiella pneumoniae	order	Enterobacterales	order	Enterobacterales	order	Enterobacterales	11254626; 19482926; 15781495; 20851899; 16257053
pARLG-3346_1	AA179	AH867	1	166817	49.9386	4415533b01f9a3c1b5ab63376a2cddc1	IncFIB,IncFIC,rep_cluster_2244	000095__NZ_CP014273_00094,AP001918,CP033091_00053	MOBF,MOBP	NC_017627_00068,NC_021819_00066	MPF_F	NC_009837_00049,NC_010488_00021,NC_018966_00040,NC_017639_00100,NC_007675_00027,NC_017639_00094,NC_019094_00090,NC_010409_00124,NC_022651_00077,NC_013437_00116,08-5333_00200	MOBF	HG796403	conjugative	CP019018	0.00774383	Escherichia coli	order	Enterobacterales	order	Enterobacterales	order	Enterobacterales	11254626; 30761100; 19482926; 28842132; 15781495; 20851899; 16257053
pARLG-3346_2	AA357	AI321	1	161662	54.0356	a9a06df8392bcb54471c2e57b9204302	IncFII,rep_cluster_1418	KF954760,000759__NC_013950_00034	MOBF,MOBF	NC_021231_00058,CP035180_00077	MPF_F	NC_019165_00034,NC_021654_00016,NC_019389_00080,NC_022609_00081,NC_014312_00128,NC_019389_00068,NC_023332_00154,NC_014312_00118,NC_014312_00116,NC_021502_00150,NC_021502_00131	-	-	conjugative	CP025039	0.0110007	Klebsiella pneumoniae	order	Enterobacterales	order	Enterobacterales	family	Enterobacteriaceae	16940067; 20851899
pARLG-4365_1	AA406	AI454	1	223853	50.6462	687634a29303e384ab0183b619e6acb3	IncFIB,IncHI1B	000107__CP014778_00094,JN420336	-	-	-	-	-	-	non-mobilizable	MG053312	0.000780658	Klebsiella pneumoniae	order	Enterobacterales	order	Enterobacterales	order	Enterobacterales	18606786; 11254626; 19482926; 15781495; 20851899; 16257053
pARLG-4365_2	AA032	AH594	1	71364	54.4084	c11bccc01dea27677dbc85d0d671f360	IncFIA,IncFII,IncR,IncU	MH263653_00001,JN232517,000204__CP008701_00115,000210__KF623109_00045	-	-	MPF_F	NC_014312_00116	-	-	non-mobilizable	CP032166	0.00834599	Klebsiella pneumoniae	phylum	Proteobacteria	class	Gammaproteobacteria	phylum	Proteobacteria	10773089; 24096417; 18502921; 25389419; 19897651; 23711894; 30619542; 24247128; 20851899; 22511964
pARLG-4365_3	AA942	AJ424	1	11970	55.5806	1e4050f27c1d8fb3f68355588bf9a499	ColRNAI_rep_cluster_1857	000003__NC_002119_00001	MOBC	NC_009793_00003	-	-	-	-	mobilizable	CP033964	4.76906e-05	Klebsiella pneumoniae	order	Enterobacterales	order	Enterobacterales	genus	Klebsiella	23800906; 24777092
pARLG-4803_1	AA021	AH570	1	142764	52.322	e99f8bb6357f8397c4657a6576528353	IncFIB,IncFII,rep_cluster_2183	000097__NC_025166_00051,000129__CP018340,CP033468_00001	MOBF,MOBF	CP035180_00077,NC_021231_00058	MPF_F	NC_014312_00116,NC_014312_00118,NC_023332_00154,NC_019389_00068,NC_014312_00128,NC_022609_00081,NC_019389_00080,NC_021654_00016,NC_019165_00034,NC_023905_00125,NC_021502_00131,NC_021502_00150	-	-	conjugative	CP033947	4.76906e-05	Klebsiella pneumoniae subsp. pneumoniae	order	Enterobacterales	order	Enterobacterales	order	Enterobacterales	11254626; 20547789; 19482926; 15781495; 20851899; 16257053
pARLG-4803_2	AA174	AH840	1	73277	52.8802	18e023fb9c951eb457dd2399bae8dcea	IncFIA,IncFII,IncFII	MK878891_00042,KF954760,000121__CP024805	-	-	-	-	-	-	non-mobilizable	CP044043	0.0011089	Klebsiella pneumoniae	order	Enterobacterales	order	Enterobacterales	order	Enterobacterales	10773089; 25389419; 19897651; 24247128; 20851899; 22511964
pARLG-4803_3	AA118	AH745	1	8514	46.6173	a65cfeeb7c334b09f216152ec92149b0	ColRNAI_rep_cluster_1987,ColRNAI_rep_cluster_1987	000019__CP000651_00005,CP024554_00008	-	-	-	-	-	-	non-mobilizable	CP036332	0.00134007	Klebsiella pneumoniae	multi-phylla	Actinobacteria,Proteobacteria	multi-phylla	Actinobacteria,Proteobacteria	-	-	-
pCRE-015_1	AA324	AI218	1	143139	52.6258	d128fd0dab50d251669623655d30b643	IncFIA,IncFIA,IncFIB,IncFIC	000136__AP014877_00014,AF250878,000095__NZ_CP014273_00094,AP001918	MOBF	NC_017627_00068	MPF_F	NC_009837_00049,NC_010488_00021,NC_018966_00040,NC_017639_00100,NC_007675_00027,NC_017639_00094,NC_019094_00090,NC_010409_00124,NC_022651_00077,NC_013437_00116,08-5333_00200	MOBF	CP000430	conjugative	CP040885	0.00518381	Escherichia coli	order	Enterobacterales	order	Enterobacterales	order	Enterobacterales	10773089; 11254626; 25389419; 19482926; 19897651; 28842132; 15781495; 24247128; 20851899; 22511964; 16257053
pCRE-015_2	AA435	AI503	1	85420	53.5624	713e1f82755b487b0b7fa9297bde53e5	IncFII	KF954760	MOBF,MOBF	NC_021231_00058,CP035180_00077	MPF_F	NC_023905_00125,NC_019165_00034,NC_021654_00016,NC_011281_00082,NC_022609_00081,NC_014312_00128,NC_019389_00068,NC_023332_00154,NC_014312_00118,NC_014312_00116,NC_021502_00150,NC_021502_00131	-	-	conjugative	CP026181	0.0258115	Klebsiella pneumoniae	order	Enterobacterales	order	Enterobacterales	family	Enterobacteriaceae	20851899
pCRE-015_3	AB978	AK977	1	43500	48.3218	1a7ad9522f6310f6a4f3a44e5b4bb1b5	rep_cluster_1367	000687__KX348146_00033	MOBC	CP008826_00025	-	-	-	-	mobilizable	CP010387	0	Enterobacter hormaechei subsp. xiangfangensis	order	Enterobacterales	order	Enterobacterales	-	-	-
pCRE-017_1	AA275	AI076	1	198910	53.7781	9ae29fbccfe4c3bc2ae7e53a649db161	IncFIB	000107__CP014778_00094	MOBF,MOBF	NC_021231_00058,CP035180_00077	MPF_F	NC_019155_00032,NC_019165_00034,NC_021654_00016,NC_019389_00080,NC_021502_00150	-	-	conjugative	CP036443	0.0042398	Klebsiella pneumoniae	order	Enterobacterales	order	Enterobacterales	order	Enterobacterales	11254626; 19482926; 15781495; 20851899; 16257053
pCRE-017_2	AA450	AI546	1	96506	51.5025	98525eacac8d5eae64b75d58c066fa46	IncFII,rep_cluster_1418	CP000966,000759__NC_013950_00034	MOBF,MOBF	CP035180_00077,NC_021231_00058	MPF_F	NC_014312_00116,NC_014312_00118,NC_023332_00154,NC_019389_00068,NC_014312_00128,NC_022609_00081,NC_019389_00080,NC_021654_00016,NC_019165_00034,NC_019155_00032,NC_021502_00131,NC_021502_00150	-	-	conjugative	CP030067	0.000458924	Klebsiella pneumoniae	order	Enterobacterales	order	Enterobacterales	family	Enterobacteriaceae	16940067; 20851899
pCRE-041_1	AA275	AI074	1	211212	52.9544	cf8a2521a1e685d8964702fa7320367a	IncFIB,IncFII,rep_cluster_2183	000107__CP014778_00094,000132__HG969996,CP017721_00179	MOBF,MOBF	NC_021231_00058,CP035180_00077	MPF_F	NC_019155_00032,NC_019165_00034,NC_021654_00016,NC_019389_00080,NC_022609_00081,NC_014312_00128,NC_021654_00004,NC_023332_00154,NC_014312_00118,NC_014312_00116,NC_021502_00150,NC_021502_00131	-	-	conjugative	CP027161	0.000508006	Klebsiella pneumoniae	order	Enterobacterales	order	Enterobacterales	order	Enterobacterales	11254626; 20547789; 19482926; 15781495; 20851899; 16257053
pCRE-041_2	AA552	AI757	1	57589	52.7635	439f28f2739a6af498ea0a55fbb5f9ca	IncN	000153__NC_019087_00001	MOBF	NC_015599_00019	MPF_T	NC_009131_00030,NC_011617_00041,NC_014368_00014,NC_007682_00044,NC_008612_00190,NC_022375_00024	MOBF	NZ_CP016498	conjugative	MK862125	0.00160079	Enterobacter hormaechei	class	Gammaproteobacteria	class	Gammaproteobacteria	order	Enterobacterales	23114770; 20851899; 28842132
pCRE-041_3	AA038	AH614	1	43380	46.8349	fdd43e0dc09d0f8337715c067c421d6f	IncX3	000221__NC_025130_00012	MOBP	NC_020552_00059	MPF_T	NC_017624_00009,NC_019083_00030,NC_019157_00030,NC_019157_00029,NC_023277_00163	-	-	conjugative	CP011992	0	Klebsiella pneumoniae UHKPC33	order	Enterobacterales	order	Enterobacterales	family	Enterobacteriaceae	26842776; 22470007
pCRE-041_4	AA941	AJ420	1	13841	53.6811	f87c1b25dba7d2c68b35da6d3eb6cd60	ColRNAI_rep_cluster_1857	000003__NC_002119_00001	MOBC	NC_009793_00003	-	-	-	-	mobilizable	CP010394	4.76906e-05	Klebsiella pneumoniae	order	Enterobacterales	order	Enterobacterales	genus	Klebsiella	23800906; 24777092
pCRE-118_1	AA274	AI067	1	187058	52.558	374ea1632e4d1954669314be028430dc	IncFIB,IncFII,rep_cluster_2183	000107__CP014778_00094,000132__HG969996,CP017721_00179	MOBF,MOBF	NC_021231_00058,CP035180_00077	MPF_F	NC_019155_00032,NC_019165_00034,NC_021654_00016,NC_019389_00080,NC_022609_00081,NC_014312_00128,NC_021654_00004,NC_023332_00154,NC_014312_00118,NC_014312_00116,NC_021502_00150,NC_021502_00131	-	-	conjugative	CP027037	0.000191626	Klebsiella pneumoniae	order	Enterobacterales	order	Enterobacterales	order	Enterobacterales	11254626; 20547789; 19482926; 15781495; 20851899; 16257053
pCRE-118_2	AD158	AM606	1	34988	48.3966	b839c25241238de83079a100c60c7edd	IncN	000150__JQ996149	MOBF	NC_020122_00018	MPF_T	NC_020122_00012,NC_020122_00011,NC_020122_00009,NC_020122_00006,NC_020122_00019	-	-	conjugative	CP028999	0.00785531	Klebsiella pneumoniae	class	Gammaproteobacteria	class	Gammaproteobacteria	order	Enterobacterales	23114770; 20851899; 28842132
pCRE-118_3	AA118	AH744	1	7118	42.4838	7d7fdb4d4d9dd4936ce072c71cdd42cc	ColRNAI_rep_cluster_1987	CP024554_00008	-	-	-	-	-	-	non-mobilizable	CP018446	9.55247e-05	Klebsiella pneumoniae	multi-phylla	Actinobacteria,Proteobacteria	multi-phylla	Actinobacteria,Proteobacteria	-	-	-
pCRE-118_4	AB045	AJ587	1	5216	49.7508	206b4f1fdec0a7fd20ba8ebb5dadb6c7	ColRNAI_rep_cluster_1987,rep_cluster_2358	CP041116_00002,CP000974_00005	MOBP,MOBP	NC_019986_00002,NC_001848_00006	-	-	MOB_unknown	CP016722	mobilizable	CP018444	0.000312573	Klebsiella pneumoniae	multi-phylla	Actinobacteria,Proteobacteria	multi-phylla	Actinobacteria,Proteobacteria	phylum	Proteobacteria	24096417
pCRE-118_5	AA117	AH742	1	4510	44.7228	643355a0a44ab5e8467ec2da512086f8	ColRNAI_rep_cluster_1987,ColRNAI_rep_cluster_1987	000020__CP023920,CP024554_00008	-	-	-	-	-	-	non-mobilizable	CP024526	0.000312573	Klebsiella pneumoniae	multi-phylla	Actinobacteria,Proteobacteria	multi-phylla	Actinobacteria,Proteobacteria	-	-	-
pCRE-163_1	AA357	AI322	1	78618	53.4534	45f846741c71a285792b863e12083f4c	IncFIB	000097__NC_025166_00051	-	-	-	-	-	-	non-mobilizable	CP021778	0.0109571	Enterobacter cloacae	order	Enterobacterales	order	Enterobacterales	order	Enterobacterales	11254626; 19482926; 15781495; 20851899; 16257053
pCRE-163_2	AB531	AK353	1	56217	52.911	77256a5b0522439954a34b1f5e62e30e	rep_cluster_1	000232__CP012429	-	-	-	-	-	-	non-mobilizable	CP028992	0.0113974	Klebsiella pneumoniae	family	Enterobacteriaceae	family	Enterobacteriaceae	-	-	-
pCRE-163_3	AA941	AJ417	1	8652	54.6694	cf27a4cf05b464323f1fd2727010b04e	ColRNAI_rep_cluster_1857	000003__NC_002119_00001	MOBC	NC_009793_00003	-	-	-	-	mobilizable	CP018348	0.0023533	Klebsiella pneumoniae	order	Enterobacterales	order	Enterobacterales	genus	Klebsiella	23800906; 24777092
pCRE-204_1	AA276	AI083	1	179881	51.5541	86da9e37d2c95b80e8a5b92966c971c8	IncFIB,IncFII	000107__CP014778_00094,MK649828_00114	MOBF,MOBF	NC_021231_00058,CP035180_00077	MPF_F	NC_014312_00141,NC_019165_00034,NC_021654_00016,NC_011281_00082,NC_022609_00081,NC_014312_00128,NC_019389_00068,NC_014312_00116,NC_014312_00118,NC_023332_00154,NC_021502_00150,NC_021502_00131	-	-	conjugative	KY495890	0.0145076	Klebsiella pneumoniae	order	Enterobacterales	order	Enterobacterales	order	Enterobacterales	11254626; 19482926; 15781495; 20851899; 16257053
pCRE-204_2	AA552	AI753	1	133851	51.7598	934f9e91289d7148b189e5ef3ed07e10	IncFIA,IncN,IncR	AF250878,000153__NC_019087_00001,000204__CP008701_00115	MOBF	NC_015599_00019	MPF_T	NC_009131_00030,NC_011617_00041,NC_014368_00014,NC_007682_00044,NC_008612_00190,NC_022375_00024	MOBF,MOBF	NZ_CP013834,NZ_CP016498	conjugative	NC_023910	0.0170687	Escherichia coli	class	Gammaproteobacteria	class	Gammaproteobacteria	order	Enterobacterales	10773089; 25389419; 23114770; 19897651; 28842132; 23711894; 24247128; 20851899; 22511964
pCRE-229_1	AA404	AI432	1	222886	44.9557	6102de592bd1621ed43511e1cfc3ae73	IncFIB,rep_cluster_2370	CP024497_00001,EU580135_00003	MOBH,MOBP	NC_016980_00239,NC_009794_00003	MPF_F	NC_016980_00240,NC_018107_00101,NC_016980_00110,NC_016980_00109,NC_018107_00235,NC_023911_00309,NC_016980_00099	MOBP	NZ_CP008718	conjugative	CP024497	0.0240597	Klebsiella pneumoniae	order	Enterobacterales	order	Enterobacterales	order	Enterobacterales	11254626; 19482926; 15781495; 20851899; 16257053
pCRE-229_2	AA274	AI067	1	152106	52.4825	a55ad0a6c8402dc872cf98e7e179f2e4	IncFIB,IncFII,rep_cluster_2183	000107__CP014778_00094,000132__HG969996,CP017721_00179	MOBF	NC_021231_00058	MPF_F	NC_014312_00116,NC_014312_00118,NC_023332_00154,NC_021654_00004,NC_014312_00128,NC_022609_00081,NC_019389_00080,NC_021654_00016,NC_019165_00034,NC_019155_00032,NC_021502_00131,NC_021502_00150	-	-	conjugative	CP024551	0.00105797	Klebsiella pneumoniae	order	Enterobacterales	order	Enterobacterales	order	Enterobacterales	11254626; 20547789; 19482926; 15781495; 20851899; 16257053
pCRE-229_3	AA357	AI322	1	133331	54.3287	559bbae890b96c98243e196983bd8656	IncFIA,IncFII	AF250878,000129__CP018340	MOBF	CP024544_00079	MPF_F	NC_014312_00116,NC_014312_00118,NC_023332_00154,NC_014312_00128,NC_022609_00081,NC_019389_00080,NC_021654_00016,NC_019165_00034,NC_019155_00032,NC_021502_00131,NC_021502_00150	-	-	conjugative	KF954759	0.015998	Klebsiella pneumoniae	order	Enterobacterales	order	Enterobacterales	order	Enterobacterales	10773089; 25389419; 19897651; 24247128; 20851899; 22511964
pCRE-229_4	AA439	AI511	1	91170	53.4606	398f34492d7e7499519c685fbfa0e9e1	IncFII	KF954760	MOBF,MOBF	NC_021231_00058,CP035180_00077	MPF_F	NC_023905_00125,NC_019165_00034,NC_021654_00016,NC_019389_00080,NC_022609_00081,NC_014312_00128,NC_019389_00068,NC_023332_00154,NC_014312_00118,NC_014312_00116,NC_021502_00150,NC_021502_00131	-	-	conjugative	CP032198	0.0212234	Klebsiella pneumoniae	order	Enterobacterales	order	Enterobacterales	family	Enterobacteriaceae	20851899
pCRE-229_5	AA038	AH614	1	61616	49.7663	0f9efdb49957678eb49b46d2cdafb516	IncX3	000221__NC_025130_00012	MOBP	NC_020552_00059	MPF_T	NC_017624_00009,NC_019083_00030	-	-	conjugative	CP025041	0.0166683	Klebsiella pneumoniae	order	Enterobacterales	order	Enterobacterales	family	Enterobacteriaceae	26842776; 22470007
pCRE-229_6	AD548	AN140	1	31030	51.6855	7ee28b7c317a6200cf0375a563f5dcd9	rep_cluster_1418	000759__NC_013950_00034	-	-	-	-	-	-	non-mobilizable	CP009774	0.00396608	Klebsiella pneumoniae subsp. pneumoniae	family	Enterobacteriaceae	family	Enterobacteriaceae	genus	Klebsiella	16940067
pCRE-229_7	AA941	AJ417	1	9294	55.1539	ab265aca5325f3b8e0ec478f1ad5f082	ColRNAI_rep_cluster_1857	000003__NC_002119_00001	MOBC	NC_009793_00003	-	-	-	-	mobilizable	CP018348	2.38274e-05	Klebsiella pneumoniae	order	Enterobacterales	order	Enterobacterales	genus	Klebsiella	23800906; 24777092
pCRE-229_8	AA114	AH738	1	2933	46.5394	31e59fb5de3317f2479047a65e36941c	rep_cluster_2373,rep_cluster_2374	LT985313_00005,CP042625_00002	-	-	-	-	-	-	non-mobilizable	CP011643	0.000705841	Klebsiella pneumoniae	order	Enterobacterales	order	Enterobacterales	genus	Klebsiella	26169555
pCRE-231_1	AA404	AI432	1	241818	45.6947	4a5b17f66b8acfa302ca0a1f9a3471db	IncFIB	CP024497_00001	MOBH	NC_016980_00239	MPF_F	NC_018107_00101,NC_016980_00240,NC_023911_00309,NC_018107_00235,NC_016980_00109,NC_016980_00110,NC_016980_00099	-	-	conjugative	CP024497	0.0224927	Klebsiella pneumoniae	order	Enterobacterales	order	Enterobacterales	order	Enterobacterales	11254626; 19482926; 15781495; 20851899; 16257053
pCRE-231_2	AA275	AI074	1	169866	51.3458	845dae60547e6628efe6d78746b3818f	IncFIB	000107__CP014778_00094	MOBP	NC_020552_00059	MPF_F	NC_021502_00123,NC_014312_00118,NC_014312_00116,NC_019157_00029,NC_019157_00030,NC_017624_00009	-	-	conjugative	CP021856	0.0103562	Klebsiella pneumoniae	order	Enterobacterales	order	Enterobacterales	order	Enterobacterales	11254626; 19482926; 15781495; 20851899; 16257053
pCRE-231_3	AA357	AI322	1	119604	54.0709	5ce50a53abf300ca75babf24655eba0b	IncFIA,IncFII	AF250878,000129__CP018340	MOBF	CP024544_00079	MPF_F	NC_014312_00116,NC_014312_00118,NC_023332_00154,NC_014312_00128,NC_022609_00081,NC_019389_00080,NC_021654_00016,NC_019165_00034,NC_019155_00032,NC_021502_00131,NC_021502_00150	-	-	conjugative	KF954759	0.0180108	Klebsiella pneumoniae	order	Enterobacterales	order	Enterobacterales	order	Enterobacterales	10773089; 25389419; 19897651; 24247128; 20851899; 22511964
pCRE-231_4	AD548	AN140	1	36093	51.8078	0fd3e5817f48cde7419beb04008c18b6	rep_cluster_1418	000759__NC_013950_00034	-	-	-	-	-	-	non-mobilizable	CP009774	9.55247e-05	Klebsiella pneumoniae subsp. pneumoniae	family	Enterobacteriaceae	family	Enterobacteriaceae	genus	Klebsiella	16940067
pCRE-231_5	AA941	AJ417	1	9294	55.1539	cc484f48e0daec4d0f4d15f817533f7d	ColRNAI_rep_cluster_1857,ColRNAI_rep_cluster_1857	000004__DQ298019,000003__NC_002119_00001	MOBC	NC_009793_00003	-	-	-	-	mobilizable	CP018348	4.76906e-05	Klebsiella pneumoniae	order	Enterobacterales	order	Enterobacterales	genus	Klebsiella	23800906; 24777092
pCRE-231_6	AA114	AH738	1	2933	46.5394	31e59fb5de3317f2479047a65e36941c	rep_cluster_2373,rep_cluster_2374	LT985313_00005,CP042625_00002	-	-	-	-	-	-	non-mobilizable	CP011643	0.000705841	Klebsiella pneumoniae	order	Enterobacterales	order	Enterobacterales	genus	Klebsiella	26169555
pCRE-234_1	AA275	AI074	1	210928	52.8654	80e961eddb533163798aa673c18364cb	IncFIB,IncFII,rep_cluster_2183	000107__CP014778_00094,000132__HG969996,CP017721_00179	MOBF,MOBF	NC_021231_00058,CP035180_00077	MPF_F	NC_019155_00032,NC_019165_00034,NC_021654_00016,NC_019389_00080,NC_022609_00081,NC_014312_00128,NC_021654_00004,NC_023332_00154,NC_014312_00118,NC_014312_00116,NC_021502_00150,NC_021502_00131	-	-	conjugative	CP009777	0.000385581	Klebsiella pneumoniae subsp. pneumoniae	order	Enterobacterales	order	Enterobacterales	order	Enterobacterales	11254626; 20547789; 19482926; 15781495; 20851899; 16257053
pCRE-234_2	AA357	AI322	1	122900	54.1831	dd8739c2fba40a3de5ce8e32f9b8fded	IncFIA,IncFII	AF250878,000129__CP018340	MOBF	CP024544_00079	MPF_F	NC_014312_00116,NC_014312_00118,NC_023332_00154,NC_014312_00128,NC_022609_00081,NC_019389_00080,NC_021654_00016,NC_019165_00034,NC_019155_00032,NC_021502_00131,NC_021502_00150	-	-	conjugative	CP043048	0.0166117	Klebsiella pneumoniae	order	Enterobacterales	order	Enterobacterales	order	Enterobacterales	10773089; 25389419; 19897651; 24247128; 20851899; 22511964
pCRE-234_3	AC125	AL188	1	113825	49.6121	e3a92b6b8216e0dbee81a6d00219309e	IncFIB	000100__NZ_CP016161_00012	-	-	-	-	-	-	non-mobilizable	CP021714	0.00139189	Klebsiella pneumoniae	order	Enterobacterales	order	Enterobacterales	order	Enterobacterales	11254626; 19482926; 15781495; 20851899; 16257053
pCRE-234_4	AA038	AH614	1	43378	46.8325	e7621643b539d6a0b390cf8cf02da7a9	IncX3	000221__NC_025130_00012	MOBP	NC_020552_00059	MPF_T	NC_017624_00009,NC_019083_00030,NC_019157_00030,NC_019157_00029,NC_023277_00163	-	-	conjugative	CP011992	0.000143503	Klebsiella pneumoniae UHKPC33	order	Enterobacterales	order	Enterobacterales	family	Enterobacteriaceae	26842776; 22470007
pCRE-234_5	AB978	AK977	1	33489	44.3369	8c58406371f2ba9665af0443679b95ed	rep_cluster_1367	000687__KX348146_00033	MOBC	CP008826_00025	-	-	-	-	mobilizable	CP021716	0.00781808	Klebsiella pneumoniae	order	Enterobacterales	order	Enterobacterales	-	-	-
pCRE-234_6	AA941	AJ418	1	15270	53.4774	162ea35d53b64ce4512901d519a2d185	ColRNAI_rep_cluster_1857	000003__NC_002119_00001	MOBC	NC_009793_00003	-	-	-	-	mobilizable	CP021837	7.15897e-05	Klebsiella pneumoniae	order	Enterobacterales	order	Enterobacterales	genus	Klebsiella	23800906; 24777092
pCRE-243_1	AA275	AI076	1	174897	52.4051	e2c48584416a382f9084bbfd04a4683b	IncFIB	000107__CP014778_00094	MOBF,MOBF	CP035180_00077,NC_021231_00058	MPF_F	NC_014312_00116,NC_014312_00118,NC_023332_00154,NC_019389_00068,NC_014312_00128,NC_022609_00081,NC_019389_00080,NC_021654_00016,NC_021502_00131,NC_021502_00150	-	-	conjugative	CP025142	0.0392331	Klebsiella pneumoniae	order	Enterobacterales	order	Enterobacterales	order	Enterobacterales	11254626; 19482926; 15781495; 20851899; 16257053
pCRE-243_2	AA457	AI562	1	149908	52.8951	04e4fd0f4241a07b8514da21c8c43406	IncFIA,IncFII	AF250878,000126__FO834904	MOBF,MOBF	NC_021231_00058,CP035180_00077	MPF_F	NC_014312_00141,NC_019165_00034,NC_021654_00016,NC_011281_00082,NC_022609_00081,NC_014312_00128,NC_021231_00085,NC_023332_00154,NC_014312_00118,NC_014312_00116,NC_021502_00150,NC_021502_00131	-	-	conjugative	CP011990	0.0294234	Klebsiella pneumoniae UHKPC33	order	Enterobacterales	order	Enterobacterales	order	Enterobacterales	10773089; 25389419; 19897651; 24247128; 20851899; 22511964
pCRE-243_3	AB978	AK977	1	43500	48.3149	bbfbe4b265d184b183dc7d279e23d911	rep_cluster_1367	000687__KX348146_00033	MOBC	CP008826_00025	-	-	-	-	mobilizable	CP021716	4.76906e-05	Klebsiella pneumoniae	order	Enterobacterales	order	Enterobacterales	-	-	-
pCRE-265_1	AA275	AI074	1	183084	53.1029	4f91e6307b54f10f362c6c1ead262221	IncFIB	000107__CP014778_00094	-	-	-	-	-	-	non-mobilizable	CP023442	0.0217795	Klebsiella pneumoniae	order	Enterobacterales	order	Enterobacterales	order	Enterobacterales	11254626; 19482926; 15781495; 20851899; 16257053
pCRE-265_2	AA434	AI501	1	153610	53.5824	12f77c84ea5673c57713a16bb7eb2715	IncFIA,IncFII	AF250878,000129__CP018340	MOBF	CP024544_00079	MPF_F	NC_019155_00032,NC_019165_00034,NC_021654_00016,NC_019389_00080,NC_022609_00081,NC_014312_00128,NC_023332_00154,NC_014312_00118,NC_014312_00116,NC_021502_00150,NC_021502_00131	-	-	conjugative	KY940546	0.0140492	Klebsiella pneumoniae	order	Enterobacterales	order	Enterobacterales	order	Enterobacterales	10773089; 25389419; 19897651; 24247128; 20851899; 22511964
pDHQP1701672_1	AA406	AI454	1	227239	50.0676	a26fa9c355b842e39a6f17070fbee781	IncFIB,IncHI1B	000107__CP014778_00094,JN420336	-	-	-	-	-	-	non-mobilizable	CP037743	0	Klebsiella pneumoniae	order	Enterobacterales	order	Enterobacterales	order	Enterobacterales	18606786; 11254626; 19482926; 15781495; 20851899; 16257053
pDHQP1701672_2	AA436	AI506	1	121239	53.5636	831cf74237e2c387e0466ad028d2e3b8	IncFIB,IncFII,rep_cluster_2183	000097__NC_025166_00051,000129__CP018340,CP033468_00001	MOBF,MOBF	NC_021231_00058,CP035180_00077	MPF_F	NC_023905_00125,NC_019165_00034,NC_021654_00016,NC_019389_00080,NC_022609_00081,NC_014312_00128,NC_019389_00068,NC_023332_00154,NC_014312_00118,NC_014312_00116,NC_021502_00150,NC_021502_00131	-	-	conjugative	CP037744	0	Klebsiella pneumoniae	order	Enterobacterales	order	Enterobacterales	order	Enterobacterales	11254626; 20547789; 19482926; 15781495; 20851899; 16257053
phvKP1_1	AA406	AI454	1	209325	50.6719	9f716b672ca829850af03f3d3a6d30b8	IncFIB,IncHI1B	000107__CP014778_00094,JN420336	-	-	-	-	-	-	non-mobilizable	CP026587	0.000830728	Klebsiella pneumoniae	order	Enterobacterales	order	Enterobacterales	order	Enterobacterales	18606786; 11254626; 19482926; 15781495; 20851899; 16257053
phvKP2_1	AA406	AI454	1	224932	50.1969	cf551a9a62a45625e673f71b2fcb4f1c	IncFIB,IncHI1B	000107__CP014778_00094,JN420336	-	-	-	-	-	-	non-mobilizable	CP026012	9.55247e-05	Klebsiella pneumoniae	order	Enterobacterales	order	Enterobacterales	order	Enterobacterales	18606786; 11254626; 19482926; 15781495; 20851899; 16257053
phvKP2_2	AA106	AH726	1	4437	45.0755	572798915a4ea92cd3bac4bd5887cdd9	ColRNAI_rep_cluster_1987	CP041116_00002	-	-	-	-	-	-	non-mobilizable	CP041116	0.041003	Escherichia coli	multi-phylla	Actinobacteria,Proteobacteria	multi-phylla	Actinobacteria,Proteobacteria	-	-	-
phvKP4_1	AA398	AI421	1	164776	49.8665	378f37493763f2875e86f7f406468ecb	IncFIB,IncFII	000107__CP014778_00094,MK649828_00114	MOBF,MOBF,MOBH	NC_021231_00058,CP035180_00077,NC_016980_00239	MPF_F	NC_019155_00032,NC_019165_00034,NC_021654_00016,NC_011281_00082,NC_022609_00081,NC_014312_00128,NC_019389_00068,NC_023332_00154,NC_014312_00118,NC_014312_00116,NC_021502_00150,NC_021502_00131	-	-	conjugative	FO834905	0.0129198	Klebsiella pneumoniae	order	Enterobacterales	order	Enterobacterales	order	Enterobacterales	11254626; 19482926; 15781495; 20851899; 16257053
phvKP5_1	AA406	AI454	1	225988	50.2093	fc43b73c63eced104b633cc4f06e4f2e	IncFIB,IncHI1B	000107__CP014778_00094,JN420336	-	-	-	-	-	-	non-mobilizable	CP026012	9.55247e-05	Klebsiella pneumoniae	order	Enterobacterales	order	Enterobacterales	order	Enterobacterales	18606786; 11254626; 19482926; 15781495; 20851899; 16257053
pK014_1	AA739	AJ059	1	325552	48.2083	c6a0bfb24f494cf20409ad084cb98918	IncHI2A,rep_cluster_1088	BX664015,000340__KU353730	MOBH	NC_012555_00231	MPF_F	NC_005211_00005,NC_009838_00006,NC_021845_00017,NC_005211_00030,NC_005211_00200,NC_005211_00207,NC_005211_00012	MOBH	NC_017500	conjugative	CP011601	0.00162709	Phytobacter ursingii	order	Enterobacterales	order	Enterobacterales	order	Enterobacterales	20851899
pK014_2	AA406	AI454	1	208198	49.9025	4ce2a05329fb47500917e6fd33131dec	IncFIB	000107__CP014778_00094	-	-	-	-	-	-	non-mobilizable	MN058044	0.000361208	Klebsiella pneumoniae	order	Enterobacterales	order	Enterobacterales	order	Enterobacterales	11254626; 19482926; 15781495; 20851899; 16257053
pKPN13_1	AA405	AI445	1	244280	46.2228	fcc8bb0ecc77ccb99a60af993e09208a	IncFIB,IncHI1B	CP024497_00001,JN420336	MOBH	NC_016980_00239	MPF_F	NC_016980_00240,NC_018107_00101,NC_016980_00110,NC_016980_00109,NC_018107_00235,NC_023911_00309,NC_016980_00099	-	-	conjugative	MF150122	0.0142009	Klebsiella pneumoniae	order	Enterobacterales	order	Enterobacterales	order	Enterobacterales	18606786; 11254626; 19482926; 15781495; 20851899; 16257053
pKPN13_2	AA406	AI454	1	204179	49.9532	cbce08afaefd476c618171a2a1923170	IncFIB	000107__CP014778_00094	-	-	-	-	-	-	non-mobilizable	MN058044	0.000931334	Klebsiella pneumoniae	order	Enterobacterales	order	Enterobacterales	order	Enterobacterales	11254626; 19482926; 15781495; 20851899; 16257053
pKPN13_3	AA449	AI534	1	134846	52.4895	286965978c529996e1d1c5e01d1a2ebd	IncFII,rep_cluster_1418,rep_cluster_2183	000129__CP018340,000759__NC_013950_00034,CP033468_00001	MOBF,MOBF	NC_021231_00058,CP035180_00077	MPF_F	NC_014312_00116,NC_014312_00118,NC_023332_00154,NC_019389_00068,NC_014312_00128,NC_022609_00081,NC_019389_00080,NC_021654_00016,NC_019165_00034,NC_014312_00141,NC_019155_00032,NC_021502_00131,NC_021502_00150	-	-	conjugative	HF545434	9.55247e-05	Klebsiella pneumoniae	order	Enterobacterales	order	Enterobacterales	family	Enterobacteriaceae	20547789; 16940067; 20851899
pKPN1402_1	AA405	AI436	1	170177	46.2777	55966840b7b717dd9b82e4aef49fd272	IncHI1B	JN420336	-	-	MPF_F	NC_016980_00110,NC_016980_00109,NC_018107_00235,NC_023911_00309,NC_016980_00099	-	-	non-mobilizable	MK413723	0.0245258	Klebsiella pneumoniae	order	Enterobacterales	order	Enterobacterales	genus	Salmonella	18606786
pKPN1402_2	AC125	AL188	1	108291	49.3291	e791aeda0151a66066884ce238629f86	IncFIB	000100__NZ_CP016161_00012	-	-	-	-	-	-	non-mobilizable	MF144193	0.00393593	Klebsiella pneumoniae	order	Enterobacterales	order	Enterobacterales	order	Enterobacterales	11254626; 19482926; 15781495; 20851899; 16257053
pKPN1402_3	AA452	AI550	1	79754	50.7097	2d3bd01e2a5b8eb917b550ee9bc39a9d	IncFIA	AF250878	-	-	-	-	-	-	non-mobilizable	CP012993	0.0235265	Klebsiella pneumoniae	order	Enterobacterales	order	Enterobacterales	order	Enterobacterales	10773089; 25389419; 19897651; 24247128; 20851899; 22511964
pKPN1402_4	AA002	AH539	1	61749	51.2753	c8dc5ef24a1df0ee25d3659a0db5f7c0	IncL/M	JN626286	MOBP	NC_004464_00056	MPF_I	NC_004464_00105,NC_004464_00073,NC_005246_00069,NC_019154_00069,NC_004464_00068,NC_004464_00066,NC_019344_00078,NC_019063_00094,NC_005246_00057	-	-	conjugative	KX636096	9.55247e-05	Klebsiella pneumoniae	phylum	Proteobacteria	order	Enterobacterales	phylum	Proteobacteria	25933288; 22083465; 17698626; 20851899
pKPN1402_5	AA521	AI696	1	5251	49.2097	c93c02a2d0ca856d2f1bbf8c8916a73e	ColRNAI_rep_cluster_1987	CP041116_00002	MOBP	NC_016979_00005	-	-	MOBP	HQ328804	mobilizable	CP029592	0.000336872	Klebsiella pneumoniae	multi-phylla	Actinobacteria,Proteobacteria	multi-phylla	Actinobacteria,Proteobacteria	-	-	-
pKPN1409_1	AA405	AI434	1	165718	46.2985	84da9ef7316d932c41ac00179f552ce2	IncHI1B	JN420336	-	-	MPF_F	NC_016980_00110,NC_016980_00109,NC_018107_00235,NC_023911_00309,NC_016980_00099	-	-	non-mobilizable	CP034054	0.0253218	Klebsiella pneumoniae	order	Enterobacterales	order	Enterobacterales	genus	Salmonella	18606786
pKPN1409_2	AC125	AL188	1	108290	49.3296	4a66bfafe6fe41d0082cf90211ade177	IncFIB	000100__NZ_CP016161_00012	-	-	-	-	-	-	non-mobilizable	MF144193	0.00393593	Klebsiella pneumoniae	order	Enterobacterales	order	Enterobacterales	order	Enterobacterales	11254626; 19482926; 15781495; 20851899; 16257053
pKPN1409_3	AA452	AI550	1	79749	50.7141	599242c21b0d90b309088b999fd20391	IncFIA	AF250878	-	-	-	-	-	-	non-mobilizable	CP012993	0.0235265	Klebsiella pneumoniae	order	Enterobacterales	order	Enterobacterales	order	Enterobacterales	10773089; 25389419; 19897651; 24247128; 20851899; 22511964
pKPN1409_4	AA002	AH539	1	61749	51.2753	15731bafeaee8fb4d2f991e4be3964c3	IncL/M	JN626286	MOBP	NC_004464_00056	MPF_I	NC_005246_00057,NC_019063_00094,NC_019344_00078,NC_004464_00066,NC_004464_00068,NC_019154_00069,NC_005246_00069,NC_004464_00073,NC_004464_00105	-	-	conjugative	KX636096	0.000143503	Klebsiella pneumoniae	phylum	Proteobacteria	order	Enterobacterales	phylum	Proteobacteria	25933288; 22083465; 17698626; 20851899
pKPN226_1	AA018	AH561	1	106754	52.8692	2091411ff0c2458a4ccd2eef023ab7e6	IncFIB,IncFII,rep_cluster_2183	000097__NC_025166_00051,000129__CP018340,CP033468_00001	MOBF,MOBF	CP035180_00077,NC_021231_00058	MPF_F	NC_014312_00116,NC_014312_00118,NC_023332_00154,NC_019389_00068,NC_014312_00128,NC_022609_00081,NC_019389_00080,NC_021654_00016,NC_019165_00034,NC_014312_00141,NC_021502_00131,NC_021502_00150	-	-	conjugative	CP025010	0.0108702	Klebsiella pneumoniae	order	Enterobacterales	order	Enterobacterales	order	Enterobacterales	11254626; 20547789; 19482926; 15781495; 20851899; 16257053
pKPN23_1	AA454	AI557	1	176477	50.2241	12526311e588fb99f27962fc74d17c10	IncFIB,IncFII	000107__CP014778_00094,MK649828_00114	MOBF,MOBF	NC_021231_00058,CP035180_00077	MPF_F	NC_019155_00032,NC_019165_00034,NC_021654_00016,NC_019389_00080,NC_022609_00081,NC_014312_00128,NC_019389_00068,NC_023332_00154,NC_014312_00118,NC_014312_00116,NC_021502_00150,NC_021502_00131	-	-	conjugative	CP041094	0.00294054	Klebsiella pneumoniae subsp. pneumoniae	order	Enterobacterales	order	Enterobacterales	order	Enterobacterales	11254626; 19482926; 15781495; 20851899; 16257053
pKPN23_2	AA942	AJ424	1	10060	55.0596	bc68a67f1ac2eefc1c03ec9d644e3228	ColRNAI_rep_cluster_1857	000003__NC_002119_00001	MOBC	NC_009793_00003	-	-	-	-	mobilizable	MK181634	0	Klebsiella pneumoniae	order	Enterobacterales	order	Enterobacterales	genus	Klebsiella	23800906; 24777092
pKPN415_1	AA324	AI218	1	125113	51.3568	fc0e8beb9b68dcf262aac6cfb6f99a78	IncFIA,IncFIA,IncFIB,IncFIC	000136__AP014877_00014,AF250878,000095__NZ_CP014273_00094,AP001918	MOBF	NC_017627_00068	MPF_F	NC_009837_00049,NC_010488_00021,NC_018966_00040,NC_017639_00100,NC_007675_00027,NC_017639_00094,NC_019094_00090,NC_010409_00124,NC_022651_00077,NC_013437_00116,08-5333_00200	MOBF	CP000430	conjugative	KP789020	0.00229842	Escherichia coli	order	Enterobacterales	order	Enterobacterales	order	Enterobacterales	10773089; 11254626; 25389419; 19482926; 19897651; 28842132; 15781495; 24247128; 20851899; 22511964; 16257053
pKPN415_2	AB193	AJ857	1	51077	56.0115	2d49c0893bf0b83bfcae6a3c20b21df9	ColRNAI_rep_cluster_1987,IncR	CP041116_00002,000204__CP008701_00115	-	-	-	-	MOBF	NZ_CP016035	mobilizable	CP014299	0.0189925	Klebsiella pneumoniae	multi-phylla	Actinobacteria,Proteobacteria	multi-phylla	Actinobacteria,Proteobacteria	genus	Klebsiella	23711894
pKPN482_1	AA405	AI434	1	297211	47.7691	6ab110743b987a0dc1befe90134abdb4	IncHI1B	JN420336	MOBH	NC_016980_00239	MPF_F	NC_023911_00309,NC_018107_00235,NC_016980_00109,NC_016980_00110,NC_016980_00240,NC_018107_00101,NC_016980_00099	-	-	conjugative	CP034054	0.0158335	Klebsiella pneumoniae	order	Enterobacterales	order	Enterobacterales	genus	Salmonella	18606786
pKPN482_2	AA552	AI745	1	127819	54.6632	33b1d261c6059fbfb005d70b71447cb4	IncN	000155__CP018649	MOBF	NC_015599_00019	MPF_T	NC_008612_00190,NC_022375_00024	MOBF	NZ_CP012928	conjugative	CP042533	0.0323015	Klebsiella aerogenes	class	Gammaproteobacteria	class	Gammaproteobacteria	order	Enterobacterales	23114770; 20851899; 28842132
pKPN482_3	AF571	AP538	1	75670	48.2173	228aad6b4fdeb2f5c578427ee9bebc4b	IncFIA,IncFII,IncFII,rep_cluster_2183	AF250878,KF954760,000130__CP023489,CP017721_00179	MOBF	CP045692_00039	-	-	-	-	mobilizable	MH569712	0.00744966	Serratia marcescens subsp. marcescens	order	Enterobacterales	order	Enterobacterales	order	Enterobacterales	10773089; 25389419; 20547789; 19897651; 24247128; 20851899; 22511964
pKPN482_4	AA944	AJ427	1	9730	53.2169	ad030498604d401d183d7a7e324b288b	ColRNAI_rep_cluster_1857	000003__NC_002119_00001	MOBC	NC_009793_00003	-	-	-	-	mobilizable	CP035911	0.000409992	Klebsiella pneumoniae	order	Enterobacterales	order	Enterobacterales	genus	Klebsiella	23800906; 24777092
pKPN482_5	AA105	AH725	1	5521	44.9918	8597df800a3d1e410f5a1711a7a6d9fe	rep_cluster_2335,rep_cluster_2373	KJ541069_00010,LT985313_00005	-	-	-	-	MOBP	KJ009324	mobilizable	CP018359	0.000215742	Klebsiella oxytoca	multi-phylla	Actinobacteria,Firmicutes,Proteobacteria	multi-phylla	Actinobacteria,Firmicutes,Proteobacteria	order	Enterobacterales	26169555; 20008783
pKPN49_1	AA398	AI421	1	160794	49.8402	bed19c7e27556aee772aabdbd1e07509	IncFIB,IncFII,rep_cluster_2183	000107__CP014778_00094,000126__FO834904,CP017721_00179	MOBF,MOBF,MOBH	NC_021231_00058,CP035180_00077,NC_016980_00239	MPF_F	NC_019155_00032,NC_019165_00034,NC_021654_00016,NC_019389_00080,NC_022609_00081,NC_014312_00128,NC_021231_00085,NC_023332_00154,NC_014312_00118,NC_014312_00116,NC_021502_00150,NC_021502_00131	-	-	conjugative	FO834905	0.00819369	Klebsiella pneumoniae	order	Enterobacterales	order	Enterobacterales	order	Enterobacterales	11254626; 20547789; 19482926; 15781495; 20851899; 16257053
pKPN49_2	AA456	AI559	1	95090	49.9853	841e5e6064b3c375a3311d64a815bd73	IncFIA,IncFII,rep_cluster_2183	AF250878,000126__FO834904,CP017721_00179	MOBF,MOBF	CP035180_00077,NC_021231_00058	MPF_F	NC_014312_00116,NC_014312_00118,NC_023332_00154,NC_021231_00085,NC_014312_00128,NC_022609_00081,NC_019389_00080,NC_021654_00016,NC_019165_00034,NC_019155_00032,NC_021502_00131,NC_021502_00150	-	-	conjugative	FO834904	9.55247e-05	Klebsiella pneumoniae	order	Enterobacterales	order	Enterobacterales	order	Enterobacterales	10773089; 25389419; 20547789; 19897651; 24247128; 20851899; 22511964
pKPN62_1	AA406	AI454	1	213339	49.7401	864d2a9b0fe7398f453493f13ca8ab03	IncFIB	000107__CP014778_00094	-	-	-	-	-	-	non-mobilizable	MK715436	0.000264084	Klebsiella pneumoniae subsp. pneumoniae	order	Enterobacterales	order	Enterobacterales	order	Enterobacterales	11254626; 19482926; 15781495; 20851899; 16257053
pKPN63_1	AA398	AI421	1	162933	50.1224	f26a405cc296c887be98d1076800430c	IncFIB,IncFII	000107__CP014778_00094,MK649828_00114	MOBF,MOBF,MOBH	NC_021231_00058,CP035180_00077,NC_016980_00239	MPF_F	NC_019155_00032,NC_019165_00034,NC_021654_00016,NC_011281_00082,NC_022609_00081,NC_014312_00128,NC_019389_00068,NC_023332_00154,NC_014312_00118,NC_014312_00116,NC_021502_00150,NC_021502_00131	-	-	conjugative	FO834905	0.0128243	Klebsiella pneumoniae	order	Enterobacterales	order	Enterobacterales	order	Enterobacterales	11254626; 19482926; 15781495; 20851899; 16257053
pKPN68_1	AD443	AN001	1	153565	51.7898	35c0e4bbd218098175ace850f35cb160	IncFIB	000107__CP014778_00094	-	-	-	-	-	-	non-mobilizable	CP032173	4.76906e-05	Klebsiella pneumoniae	order	Enterobacterales	order	Enterobacterales	order	Enterobacterales	11254626; 19482926; 15781495; 20851899; 16257053
pKPN68_2	AD338	AM870	1	4907	52.4557	abc4e3638f4a653c8499d4cd4c87097d	Col(Ye4449)	FJ696405	MOBP	NC_017723_00002	-	-	-	-	mobilizable	CP041098	0.0411434	Klebsiella pneumoniae subsp. pneumoniae	order	Enterobacterales	order	Enterobacterales	-	-	-
pKPN8_1	AA406	AI454	1	232932	50.0378	cda8f4bdd263280e956fab7efd336f79	IncFIB,IncHI1B	000107__CP014778_00094,JN420336	-	-	-	-	-	-	non-mobilizable	CP034083	0.000215742	Klebsiella pneumoniae subsp. pneumoniae	order	Enterobacterales	order	Enterobacterales	order	Enterobacterales	18606786; 11254626; 19482926; 15781495; 20851899; 16257053
pKPN80_1	AA275	AI077	1	251479	52.5535	3ea074e51514a50db0fe6915b6dc8035	IncFIB,IncFII,rep_cluster_2183	000107__CP014778_00094,000128__CP023916,CP017721_00179	MOBF,MOBF	NC_021231_00058,CP035180_00077	MPF_T	NC_021502_00150	-	-	conjugative	CP029387	0.0237537	Klebsiella pneumoniae subsp. pneumoniae	order	Enterobacterales	order	Enterobacterales	order	Enterobacterales	11254626; 20547789; 19482926; 15781495; 20851899; 16257053
pKPN80_2	AA033	AH595	1	86224	52.0969	d7db233a23815cf3fb3dfddf563a8777	IncFIA,rep_cluster_2183	AF250878,CP017721_00179	-	-	-	-	-	-	non-mobilizable	CP024490	0.0161084	Klebsiella pneumoniae	order	Enterobacterales	order	Enterobacterales	order	Enterobacterales	10773089; 25389419; 20547789; 19897651; 24247128; 20851899; 22511964
pKpQIL	AA018	AH561	1	113637	53.9261	ccee2ebbd7d513d9393a867bee35bc01	IncFIB,IncFII,rep_cluster_2183	000097__NC_025166_00051,000129__CP018340,CP033468_00001	MOBF,MOBF	CP035180_00077,NC_021231_00058	MPF_F	NC_014312_00116,NC_014312_00118,NC_023332_00154,NC_019389_00068,NC_014312_00128,NC_022609_00081,NC_019389_00080,NC_021654_00016,NC_019165_00034,NC_023905_00125,NC_021502_00131,NC_021502_00150	-	-	conjugative	GU595196	0	Klebsiella pneumoniae	order	Enterobacterales	order	Enterobacterales	order	Enterobacterales	11254626; 20547789; 19482926; 15781495; 20851899; 16257053
pK2044	AA406	AI454	1	224152	50.1682	68dc15d3ba6fd6b3ff8f3f6c508578f9	IncFIB,IncHI1B	000107__CP014778_00094,JN420336	-	-	-	-	-	-	non-mobilizable	AP006726	0	Klebsiella pneumoniae subsp. pneumoniae NTUH-K2044	order	Enterobacterales	order	Enterobacterales	order	Enterobacterales	18606786; 11254626; 19482926; 15781495; 20851899; 16257053
pOC1092_1	AA324	AI218	1	143433	52.5779	82dd9fcf1c78af05e32ac035b6b7d5df	IncFIA,IncFIA,IncFIB,IncFIC	000136__AP014877_00014,AF250878,000095__NZ_CP014273_00094,AP001918	MOBF	NC_017627_00068	MPF_F	NC_009837_00049,NC_010488_00021,NC_018966_00040,NC_017639_00100,NC_007675_00027,NC_017639_00094,NC_019094_00090,NC_010409_00124,NC_022651_00077,NC_013437_00116,08-5333_00200	MOBF	CP000430	conjugative	KP789020	0.00564181	Escherichia coli	order	Enterobacterales	order	Enterobacterales	order	Enterobacterales	10773089; 11254626; 25389419; 19482926; 19897651; 28842132; 15781495; 24247128; 20851899; 22511964; 16257053
pOC1092_2	AA357	AI321	1	140658	54.4925	c82fdba661805e7252212bca874d2304	IncFIA,IncFII	AF250878,000129__CP018340	MOBF	CP024544_00079	MPF_F	NC_014312_00116,NC_014312_00118,NC_023332_00154,NC_014312_00128,NC_022609_00081,NC_019389_00080,NC_021654_00016,NC_019165_00034,NC_019155_00032,NC_021502_00131,NC_021502_00150	-	-	conjugative	CP025039	0.0150813	Klebsiella pneumoniae	order	Enterobacterales	order	Enterobacterales	order	Enterobacterales	10773089; 25389419; 19897651; 24247128; 20851899; 22511964
pOC1092_3	AA435	AI503	1	85408	53.5594	f9c49f769f48b3e0b1ea3d288dc50b8b	IncFII	KF954760	MOBF,MOBF	NC_021231_00058,CP035180_00077	MPF_F	NC_023905_00125,NC_019165_00034,NC_021654_00016,NC_011281_00082,NC_022609_00081,NC_014312_00128,NC_019389_00068,NC_023332_00154,NC_014312_00118,NC_014312_00116,NC_021502_00150,NC_021502_00131	-	-	conjugative	CP026181	0.025894	Klebsiella pneumoniae	order	Enterobacterales	order	Enterobacterales	family	Enterobacteriaceae	20851899
pOC1092_4	AA038	AH614	1	43379	46.8337	02edfed4b9aa4acd6cf0197c73b3736d	IncX3	000221__NC_025130_00012	MOBP	NC_020552_00059	MPF_T	NC_017624_00009,NC_019083_00030,NC_019157_00030,NC_019157_00029,NC_023277_00163	-	-	conjugative	CP011992	2.38274e-05	Klebsiella pneumoniae UHKPC33	order	Enterobacterales	order	Enterobacterales	family	Enterobacteriaceae	26842776; 22470007
pOC1092_5	AA941	AJ417	1	9294	55.1539	5565183f4fef5652919bc6184fda0fba	ColRNAI_rep_cluster_1857	000003__NC_002119_00001	MOBC	NC_009793_00003	-	-	-	-	mobilizable	CP018348	4.76906e-05	Klebsiella pneumoniae	order	Enterobacterales	order	Enterobacterales	genus	Klebsiella	23800906; 24777092
pOC1116_1	AA275	AI074	1	181325	52.701	1a1bce070f32825a2d506a83095da0b8	IncFIB	000107__CP014778_00094	-	-	-	-	-	-	non-mobilizable	CP023442	0.0179508	Klebsiella pneumoniae	order	Enterobacterales	order	Enterobacterales	order	Enterobacterales	11254626; 19482926; 15781495; 20851899; 16257053
pOC1116_2	AF572	AP541	1	87735	48.7867	7ccd4c5a52c3aa24bc17deee386f3539	IncFIA,IncFII,IncFII,rep_cluster_2183	AF250878,KF954760,000130__CP023489,CP017721_00179	MOBF	CP045692_00039	-	-	-	-	mobilizable	LR134255	0.0151342	Klebsiella aerogenes	order	Enterobacterales	order	Enterobacterales	order	Enterobacterales	10773089; 25389419; 20547789; 19897651; 24247128; 20851899; 22511964
pOC1116_3	AB192	AJ844	1	41293	55.0287	a57d5d3ec86eafe297d5e6944e54a206	IncR	000204__CP008701_00115	-	-	-	-	-	-	non-mobilizable	LT985322	0.0184352	Escherichia coli	order	Enterobacterales	order	Enterobacterales	genus	Klebsiella	23711894
pOC1116_4	AA552	AI757	1	30836	54.0861	98a11643318731a862123797f7852c66	IncN	000153__NC_019087_00001	-	-	-	-	MOBF	NZ_CP016498	mobilizable	MK862125	0.0167251	Enterobacter hormaechei	class	Gammaproteobacteria	class	Gammaproteobacteria	order	Enterobacterales	23114770; 20851899; 28842132
pTK421_1	AA446	AI525	1	130329	52.5769	65609c8ec5127d87cb58b281649f66e8	IncFIA,IncFII,rep_cluster_2183	AF250878,CP000966,CP017721_00179	MOBF,MOBF	CP035180_00077,NC_021231_00058	MPF_F	NC_014312_00116,NC_014312_00118,NC_023332_00154,NC_021231_00085,NC_014312_00128,NC_022609_00081,NC_019389_00080,NC_021654_00016,NC_019165_00034,NC_019155_00032,NC_021502_00131,NC_021502_00150	-	-	conjugative	CP045691	0	Klebsiella pneumoniae	order	Enterobacterales	order	Enterobacterales	order	Enterobacterales	10773089; 25389419; 20547789; 19897651; 24247128; 20851899; 22511964
pTK421_2	AA398	AI420	1	127353	49.0259	337b3ccba0e1ef064debf09f97565d19	IncFIB,IncR,rep_cluster_2183	000107__CP014778_00094,000207__CP025517,CP017721_00179	MOBF	CP045692_00039	-	-	-	-	mobilizable	CP045692	0	Klebsiella pneumoniae	order	Enterobacterales	order	Enterobacterales	order	Enterobacterales	11254626; 20547789; 19482926; 23711894; 15781495; 20851899; 16257053
pTK421_3	AD306	AM815	1	30122	47.2578	40f9e2507706c809c3f03b4f55caf308	IncFII	000117__EU383016_00001	-	-	MPF_T	NC_010726_00014,NC_005814_00013,NC_010726_00011,NC_013284_00016	-	-	non-mobilizable	CP045693	0	Klebsiella pneumoniae	order	Enterobacterales	order	Enterobacterales	family	Enterobacteriaceae	20851899
pEC244	AA179	AH867	1	158911	49.7304	ff36b3e8de9db05652f60813de03a387	IncFIB,IncFIC,rep_cluster_2244	000096__NC_019117_00097,AP001918,CP033091_00053	MOBF	NC_017627_00068	MPF_F	NC_009837_00049,NC_010488_00021,NC_018966_00040,NC_017639_00100,NC_007675_00027,NC_017639_00094,NC_019094_00090,NC_010409_00124,NC_022651_00077,NC_013437_00116,08-5333_00200	MOBF	HG796403	conjugative	CP019018	0	Escherichia coli	order	Enterobacterales	order	Enterobacterales	order	Enterobacterales	11254626; 30761100; 19482926; 28842132; 15781495; 20851899; 16257053

## Sheet: Chromosomes
Supplementary Data 3C Chromosomes of convergent isolates
strain	Classification	species	species_match	contig_count	N50	largest_contig	total_size	ambiguous_bases	QC_warnings	ST	virulence_score	resistance_score	num_resistance_classes	num_resistance_genes	Yersiniabactin	YbST	Colibactin	CbST	Aerobactin	AbST	Salmochelin	SmST	RmpADC	RmST	rmpA2	wzi	K_locus	K_locus_problems	K_locus_confidence	K_locus_identity	K_locus_missing_genes	O_locus	O_type	O_locus_problems	O_locus_confidence	O_locus_identity	O_locus_missing_genes	AGly_acquired	Col_acquired	Fcyn_acquired	Flq_acquired	Gly_acquired	MLS_acquired	Phe_acquired	Rif_acquired	Sul_acquired	Tet_acquired	Tgc_acquired	Tmt_acquired
1155IKPc	NON-MDR-cKP	Klebsiella pneumoniae	strong	1	5281758	5281758	5281758	no	-	ST1626	0	0	1	1	-	0	-	0	-	0	-	0	-	0	-	wzi417	KL151	-	High	0.9999	KL151_15	O5	O5	*	High	0.9431		-	-	-	-	-	-	-	-	-	-	-	-
ARLG-3346c	Convergent	Klebsiella pneumoniae	strong	1	5497144	5497144	5497144	no	-	ST258	2	0	1	0	ybt 17; ICEKp10	289-1LV	clb 3	52	-	0	-	0	-	0	-	wzi154	KL107	none	Very high	0.9999		O2v2	O2	none	Very high	0.9838		-	-	-	-	-	-	-	-	-	-	-	-
ARLG-4365c	Convergent	Klebsiella pneumoniae	strong	1	5501901	5501901	5501901	no	-	ST11	1	0	1	0	ybt 9; ICEKp3	503-1LV	-	0	-	0	-	0	-	0	-	wzi64	KL64	-	High	0.9989	KL64_07_wzx,KL64_11_wcoU	O2v1	O2	none	Very high	0.9865		-	-	-	-	-	-	-	-	-	-	-	-
ARLG-4803c	Convergent	Klebsiella pneumoniae	strong	1	5382502	5382502	5382502	no	-	ST231	1	1	2	1	ybt 14; ICEKp5	376	-	0	-	0	-	0	-	0	-	wzi104	KL51	-	High	0.9938	KL51_10_wcuF,KL51_14_wcoZ	O1v2	O1	none	Very high	0.9844		-	-	-	-	-	-	-	-	-	-	-	-
CRE-015c	Convergent	Klebsiella pneumoniae	strong	1	5270006	5270006	5270006	no	-	ST16	0	0	1	0	-	0	-	0	-	0	-	0	-	0	-	wzi50	KL51	none	Very high	0.9994		O3b	O3b	none	Very high	0.9908		-	-	-	-	-	-	-	-	-	-	-	-
CRE-017c	MDR-cKP	Klebsiella pneumoniae	strong	1	5245349	5245349	5245349	no	-	ST45	1	0	0	0	ybt 10; ICEKp4	78	-	0	-	0	-	0	-	0	-	wzi101	KL24	none	Very high	0.9901		O2v1	O2	none	Very high	0.9875		-	-	-	-	-	-	-	-	-	-	-	-
CRE-041c	MDR-cKP	Klebsiella pneumoniae	strong	1	5287740	5287740	5287740	no	-	ST258	0	0	1	0	-	0	-	0	-	0	-	0	-	0	-	wzi29	KL106	?	Good	0.9997		O2v2	O2	none	Very high	0.9847		-	-	-	-	-	-	-	-	-	-	-	-
CRE-118c	MDR-cKP	Klebsiella pneumoniae	strong	1	5306763	5306763	5306763	no	-	ST11	1	0	1	0	ybt 9; ICEKp3	183	-	0	-	0	-	0	-	0	-	wzi50	KL15	none	Very high	0.9993		O4	O4	none	Very high	0.9966		-	-	-	-	-	-	-	-	-	-	-	-
CRE-163c	MDR-cKP	Klebsiella pneumoniae	strong	1	5267442	5267442	5267442	no	-	ST15	0	0	1	0	-	0	-	0	-	0	-	0	-	0	-	wzi93	KL112	none	Very high	0.9865		O1/O2v1	unknown	none	Very high	0.9852		-	-	-	-	-	-	-	-	-	-	-	-
CRE-204c	MDR-cKP	Klebsiella pneumoniae	strong	1	5284558	5284558	5284558	no	-	ST340	0	0	3	2	-	0	-	0	-	0	-	0	-	0	-	wzi50	KL15	none	Very high	0.9985		O4	O4	none	Very high	0.9966		aadA2^	-	-	-	-	-	-	-	sul1	-	-	-
CRE-229c	MDR-cKP	Klebsiella pneumoniae	strong	1	5598223	5598223	5598223	no	-	ST258	2	0	1	0	ybt 17; ICEKp10	289	clb 3	52	-	0	-	0	-	0	-	wzi154	KL107	none	Very high	0.9999		O2v2	O2	-	High	0.983	O1/O2v2_09_gmlB	-	-	-	-	-	-	-	-	-	-	-	-
CRE-231c	MDR-cKP	Klebsiella pneumoniae	strong	1	5655047	5655047	5655047	no	-	ST258	2	0	1	0	ybt 17; ICEKp10	291-1LV	clb 3 (truncated)	52-1LV	-	0	-	0	-	0	-	wzi154	KL107	none	Very high	0.9999		O2v2	O2	none	Very high	0.9838		-	-	-	-	-	-	-	-	-	-	-	-
CRE-234c	MDR-cKP	Klebsiella pneumoniae	strong	1	5472685	5472685	5472685	no	-	ST258	0	3	3	1	-	0	-	0	-	0	-	0	-	0	-	wzi154	KL107	none	Very high	0.9999		O2v2	O2	none	Very high	0.9838		-	-	-	-	-	-	-	-	-	-	-	-
CRE-243c	MDR-cKP	Klebsiella pneumoniae	strong	1	5362380	5362380	5362380	no	-	ST37	1	0	0	0	ybt 9; ICEKp3	345	-	0	-	0	-	0	-	0	-	wzi108	KL118	none	Very high	0.9995		OL101	OL101	-	High	0.9478	OL101_09_glycosylhydrolase	-	-	-	-	-	-	-	-	-	-	-	-
CRE-265c	MDR-cKP	Klebsiella pneumoniae	strong	1	5344297	5344297	5344297	no	-	ST14	0	0	1	0	-	0	-	0	-	0	-	0	-	0	-	wzi2	KL2	none	Very high	0.9974		O1v1	O1	none	Very high	0.9997		-	-	-	-	-	-	-	-	-	-	-	-
DHQP1701672c	Convergent	Klebsiella pneumoniae	strong	1	5393085	5393085	5393085	no	-	ST23	2	0	1	0	ybt 1; ICEKp10	47-1LV	clb 2	29	-	0	-	0	-	0	-	wzi1	KL1	none	Very high	0.9999		O1v2	O1	-	High	0.9912	O1/O2v2_08_gmlC	-	-	-	-	-	-	-	-	-	-	-	-
K014c	Convergent	Klebsiella pneumoniae	strong	1	5294871	5294871	5294871	no	-	ST268	2	0	0	0	ybt 0; ICEKp10	580	clb 3	13	-	0	-	0	-	0	-	wzi95	KL20	none	Very high	0.9995		O2v1	O2	none	Very high	0.9897		-	-	-	-	-	-	-	-	-	-	-	-
KPN13c	hvKP	Klebsiella pneumoniae	strong	1	5353511	5353511	5353511	no	-	ST268-1LV	2	0	0	0	ybt 0; ICEKp10 (truncated)	580-2LV	clb 3 (truncated)	13-1LV	-	0	-	0	-	0	-	wzi95	KL20	none	Very high	0.9995		O2v1	O2	none	Very high	0.9897		-	-	-	-	-	-	-	-	-	-	-	-
KPN1402c	Convergent	Klebsiella pneumoniae	strong	1	5363428	5363428	5363428	no	-	ST15	1	1	2	2	ybt 16; ICEKp12	277	-	0	-	0	-	0	-	0	-	wzi93	KL112	none	Very high	0.9865		O1v1	O1	none	Very high	0.9852		-	-	-	-	-	-	-	-	-	-	-	-
KPN1409c	Convergent	Klebsiella pneumoniae	strong	1	5333211	5333211	5333211	no	-	ST15	1	1	2	3	ybt 16; ICEKp12	277	-	0	-	0	-	0	-	0	-	wzi93	KL112	-	High	0.9863	KL112_08,KL112_11_wcaN	O1v1	O1	none	Very high	0.9852		-	-	-	-	-	-	-	-	-	-	-	-
KPN226c	Convergent	Klebsiella pneumoniae	strong	1	5419636	5419636	5419636	no	-	ST16	1	0	1	0	ybt 2; ICEKp1	324-1LV	-	0	-	0	iro 3 (truncated)	7	rmp 3; ICEKp1 (truncated)	30-2LV	-	wzi50	KL51	none	Very high	0.9994		O3b	O3b	none	Very high	0.9908		-	-	-	-	-	-	-	-	-	-	-	-
KPN23c	NON-MDR-cKP	Klebsiella pneumoniae	strong	1	5374339	5374339	5374339	no	-	ST881	1	0	0	0	ybt 16; ICEKp12	466-1LV	-	0	-	0	-	0	-	0	-	wzi72	KL2	none	Very high	0.9841		O1v2	O1	none	Very high	0.9898		-	-	-	-	-	-	-	-	-	-	-	-
KPN415c	Convergent	Klebsiella pneumoniae	strong	1	5179880	5179880	5179880	no	-	ST611	0	1	3	3	-	0	-	0	-	0	-	0	-	0	-	wzi333	KL71	-*	High	0.9355	KL71_12	O3b	O3b	none	Very high	0.9936		aadA2^	-	-	-	-	-	-	-	-	-	-	dfrA12
KPN482c	Convergent	Klebsiella pneumoniae	strong	1	5229845	5229845	5229845	no	-	ST15	0	0	1	0	-	0	-	0	-	0	-	0	-	0	-	wzi24	KL24	none	Very high	0.9998		O1v1	O1	none	Very high	0.9852		-	-	-	-	-	-	-	-	-	-	-	-
KPN49c	hvKP	Klebsiella pneumoniae	strong	1	5415403	5415403	5415403	no	-	ST66	2	0	0	0	ybt 12; ICEKp10	316	clb 1	9-1LV	-	0	-	0	-	0	-	wzi257	KL2	none	Very high	0.9835		O1v2	O1	none	Very high	0.9897		-	-	-	-	-	-	-	-	-	-	-	-
KPN62c	NON-MDR-cKP	Klebsiella pneumoniae	strong	1	5242586	5242586	5242586	no	-	ST218	1	0	0	0	ybt 9; ICEKp3 (truncated)	202-4LV	-	0	-	0	-	0	-	0	-	wzi77	KL57	none	Very high	0.9876		O2v2	O2	none	Very high	0.9867		-	-	-	-	-	-	-	-	-	-	-	-
KPN63c	hvKP	Klebsiella pneumoniae	strong	1	5308253	5308253	5308253	no	-	ST380-1LV	1	0	0	0	ybt 14; ICEKp12 (truncated)	143	-	0	-	0	-	0	-	0	-	wzi203	KL2	-	High	0.9974	KL2_13	O1v1	O1	-	High	0.9995	O1/O2v1_03_wbbM	-	-	-	-	-	-	-	-	-	-	-	-
KPN68c	NON-MDR-cKP	Klebsiella pneumoniae	strong	1	5257694	5257694	5257694	no	-	ST5064	0	0	0	0	-	0	-	0	-	0	-	0	-	0	-	wzi64	KL64	none	Very high	0.9989		O1v1	O1	none	Very high	0.9864		-	-	-	-	-	-	-	-	-	-	-	-
KPN80c	NON-MDR-cKP	Klebsiella pneumoniae	strong	1	5365607	5365607	5365607	no	-	ST29	0	0	0	0	-	0	-	0	-	0	-	0	-	0	-	wzi85	KL30	-+*	Good	0.9655	KL30_15_wcuG	O1v2	O1	-	High	0.994	O1/O2v2_09_gmlB	-	-	-	-	-	-	-	-	-	-	-	-
KPN8c	hvKP	Klebsiella pneumoniae	strong	1	5362968	5362968	5362968	no	-	ST23	1	0	0	0	ybt 9; ICEKp3	15-3LV	-	0	-	0	-	0	-	0	-	wzi1	KL1	none	Very high	0.9998		O1v2	O1	none	Very high	0.9913		-	-	-	-	-	-	-	-	-	-	-	-
KPPR1c	hvKP	Klebsiella pneumoniae	strong	1	5374834	5374834	5374834	no	-	ST493	1	0	0	0	ybt 2; ICEKp1	321	-	0	-	0	iro 3 (truncated)	21	rmp 3; ICEKp1	46-2LV	-	wzi2	KL2	none	Very high	0.9972		O1v1	O1	none	Very high	0.9981		-	-	-	-	-	-	-	-	-	-	-	-
NTUH-K2044c	hvKP	Klebsiella pneumoniae	strong	1	5248520	5248520	5248520	no	-	ST23	1	0	0	0	ybt 2; ICEKp1	326	-	0	-	0	iro 3	18	rmp 3; ICEKp1 (truncated)	30-1LV	-	wzi1	KL1	none	Perfect	1		O1v2	O1	none	Very high	0.9913		-	-	-	-	-	-	-	-	-	-	-	-
OC1092c	Convergent	Klebsiella pneumoniae	strong	1	5403526	5403526	5403526	no	-	ST16	2	0	2	0	ybt 17; ICEKp10	239-2LV	clb 3	12-3LV	-	0	-	0	-	0	-	-	unknown (best match = KL51)	?-	None	0.9887	KL51_01_galF,KL51_02_cpsACP,KL51_03_wzi,KL51_04_wza,KL51_05_wzb	O3b	O3b	none	Very high	0.9908		-	-	-	-	-	-	-	-	-	-	-	-
OC1116c	MDR-cKP	Klebsiella pneumoniae	strong	1	5356186	5356186	5356186	no	-	ST14	0	0	1	0	-	0	-	0	-	0	-	0	-	0	-	wzi2	KL2	-	High	0.9972	KL2_07,KL2_09,KL2_13	O1v1	O1	none	Very high	0.9999		-	-	-	-	-	-	-	-	-	-	-	-
TK421c	hvKP	Klebsiella pneumoniae	strong	1	5277246	5277246	5277246	no	-	ST5473-1LV	1	0	1	1	ybt 9; ICEKp3	209-4LV	-	0	-	0	-	0	-	0	-	wzi472	unknown (best match = KL20)	-	None	0.9848	KL20_08_wzy,KL20_09,KL20_12,KL20_14_wzx	O3/O3a	O3/O3a	*	Very high	0.9622		-	-	fosA7*	-	-	-	-	-	-	-	-	-
TK77c	NON-MDR-cKP	Klebsiella pneumoniae	strong	1	5414673	5414673	5414673	no	-	ST23	2	0	0	0	ybt 1; ICEKp10	47-1LV	clb 2	29-3LV	-	0	-	0	-	0	-	wzi1	KL1	none	Very high	1		O1v2	O1	none	Very high	0.9912		-	-	-	-	-	-	-	-	-	-	-	-
hvKP1c	hvKP	Klebsiella pneumoniae	strong	1	5234411	5234411	5234411	no	-	ST86	1	0	0	0	ybt 10; ICEKp4?	72	-	0	-	0	-	0	-	0	-	wzi2	KL2	-	High	0.9993	KL2_13	O1v1	O1	none	Very high	0.9845		-	-	-	-	-	-	-	-	-	-	-	-
hvKP2c	hvKP	Klebsiella pneumoniae	strong	1	5377866	5377866	5377866	no	-	ST23	2	0	0	0	ybt 1; ICEKp10	47-1LV	clb 2	29	-	0	-	0	-	0	-	wzi1	KL1	-	High	0.9998	KL1_08_wclY	O1v2	O1	none	Very high	0.9913		-	-	-	-	-	-	-	-	-	-	-	-
hvKP4c	hvKP	Klebsiella pneumoniae	strong	1	5133337	5133337	5133337	no	-	ST3690	0	0	0	0	-	0	-	0	-	0	-	0	-	0	-	wzi2	KL2	none	Very high	0.9975		O1v1	O1	none	Very high	0.9995		-	-	-	-	-	-	-	-	-	-	-	-
hvKP5c	hvKP	Klebsiella pneumoniae	strong	1	5414721	5414721	5414721	no	-	ST23	2	0	0	0	ybt 1; ICEKp10	47-1LV	clb 2	29-3LV	-	0	-	0	-	0	-	wzi1	KL1	none	Very high	1		O1v2	O1	none	Very high	0.9912		-	-	-	-	-	-	-	-	-	-	-	-
Descriptions of headings are available:
https://github.com/klebgenomics/Kleborate/wiki
[truncated: 62 more columns]
