# Supplementary material for: Klebsiella pneumoniae clinical isolates with features of both multidrug-resistance and hypervirulence have unexpectedly low virulence
Source: Nat Commun. 2023 Dec 2;14:7962. doi: 10.1038/s41467-023-43802-1 (PMC10693551; doi:10.1038/s41467-023-43802-1)
Supplement: Supplementary file 7 — Supplementary Data 4 [file 41467_2023_43802_MOESM7_ESM.xlsx]

## Sheet: Sheet1
Supplementary Data 4. Complete genomes of isolates included in this study
Strain Name	Accession #	seq_name	length	Replicon
1155IKP	SAMN35878144	1155IKPc	5281758
		p1155IKP_1	202648	IncFIB,IncFII
ARLG-3346	SAMN35878145	ARLG-3346c	5497144
		pARLG-3346_1	166817	IncFIB,IncFIC,rep_cluster_2244
		pARLG-3346_2	161662	IncFII,rep_cluster_1418
ARLG-4365	SAMN35878146	ARLG-4365c	5501901
		pARLG-4365_1	223853	IncFIB,IncHI1B
		pARLG-4365_2	71364	IncFIA,IncFII,IncR,IncU
		pARLG-4365_3	11970	ColRNAI_rep_cluster_1857
ARLG-4803	SAMN35878147	ARLG-4803c	5382502
		pARLG-4803_1	142764	IncFIB,IncFII,rep_cluster_2183
		pARLG-4803_2	73277	IncFIA,IncFII,IncFII
		pARLG-4803_3	8514	ColRNAI_rep_cluster_1987,ColRNAI_rep_cluster_1987
CRE-015	SAMN35878148	CRE-015c	5270006
		pCRE-015_1	143139	IncFIA,IncFIA,IncFIB,IncFIC
		pCRE-015_2	85420	IncFII
		pCRE-015_3	43500	rep_cluster_1367
CRE-017	SAMN35878149	CRE-017c	5245349
		pCRE-017_1	198910	IncFIB
		pCRE-017_2	96506	IncFII,rep_cluster_1418
CRE-041	SAMN35878150	CRE-041c	5287740
		pCRE-041_1	211212	IncFIB,IncFII,rep_cluster_2183
		pCRE-041_2	57589	IncN
		pCRE-041_3	43380	IncX3
		pCRE-041_4	13841	ColRNAI_rep_cluster_1857
CRE-118	SAMN35878151	CRE-118c	5306763
		pCRE-118_1	187058	IncFIB,IncFII,rep_cluster_2183
		pCRE-118_2	34988	IncN
		pCRE-118_3	7118	ColRNAI_rep_cluster_1987
		pCRE-118_4	5216	ColRNAI_rep_cluster_1987,rep_cluster_2358
		pCRE-118_5	4510	ColRNAI_rep_cluster_1987,ColRNAI_rep_cluster_1987
CRE-163	SAMN35878152	CRE-163c	5267442
		pCRE-163_1	78618	IncFIB
		pCRE-163_2	56217	rep_cluster_1
		pCRE-163_3	8652	ColRNAI_rep_cluster_1857
CRE-204	SAMN35878153	CRE-204c	5284558
		pCRE-204_1	179881	IncFIB,IncFII
		pCRE-204_2	133851	IncFIA,IncN,IncR
CRE-229	SAMN35878154	CRE-229c	5598223
		pCRE-229_1	222886	IncFIB,rep_cluster_2370
		pCRE-229_2	152106	IncFIB,IncFII,rep_cluster_2183
		pCRE-229_3	133331	IncFIA,IncFII
		pCRE-229_4	91170	IncFII
		pCRE-229_5	61616	IncX3
		pCRE-229_6	31030	rep_cluster_1418
		pCRE-229_7	9294	ColRNAI_rep_cluster_1857
		pCRE-229_8	2933	rep_cluster_2373,rep_cluster_2374
CRE-231	SAMN35878155	CRE-231c	5655047
		pCRE-231_1	241818	IncFIB
		pCRE-231_2	169866	IncFIB
		pCRE-231_3	119604	IncFIA,IncFII
		pCRE-231_4	36093	rep_cluster_1418
		pCRE-231_5	9294	ColRNAI_rep_cluster_1857,ColRNAI_rep_cluster_1857
		pCRE-231_6	2933	rep_cluster_2373,rep_cluster_2374
CRE-234	SAMN35878156	CRE-234c	5472685
		pCRE-234_1	210928	IncFIB,IncFII,rep_cluster_2183
		pCRE-234_2	122900	IncFIA,IncFII
		pCRE-234_3	113825	IncFIB
		pCRE-234_4	43378	IncX3
		pCRE-234_5	33489	rep_cluster_1367
		pCRE-234_6	15270	ColRNAI_rep_cluster_1857
CRE-243	SAMN35878157	CRE-243c	5362380
		pCRE-243_1	174897	IncFIB
		pCRE-243_2	149908	IncFIA,IncFII
		pCRE-243_3	43500	rep_cluster_1367
CRE-265	SAMN35878158	CRE-265c	5344297
		pCRE-265_1	183084	IncFIB
		pCRE-265_2	153610	IncFIA,IncFII
		pCRE265_3	6092	-
DHQP1701672	SAMN11054834	DHQP1701672c	5393085
		pDHQP1701672_1	227239	IncFIB,IncHI1B
		pDHQP1701672_2	121239	IncFIB,IncFII,rep_cluster_2183
K014	SAMN35878159	K014c	5294871
		pK014_1	325552	IncHI2A,rep_cluster_1088
		pK014_2	208198	IncFIB
hvKP1	SAMN35878176	hvKP1c	5234411
		phvKP1_1	209325	IncFIB,IncHI1B
hvKP2	SAMN35878177	hvKP2c	5377866
		phvKP2_1	224932	IncFIB,IncHI1B
		phvKP2_2	4437	ColRNAI_rep_cluster_1987
hvKP4	SAMN35878178	hvKP4c	5133337
		phvKP4_1	164776	IncFIB,IncFII
hvKP5	SAMN35878179	hvKP5c	5414721
		phvKP5_1	225988	IncFIB,IncHI1B
KPN13	SAMN35878160	KPN13c	5353511
		pKPN13_1	244280	IncFIB,IncHI1B
		pKPN13_2	204179	IncFIB
		pKPN13_3	134846	IncFII,rep_cluster_1418,rep_cluster_2183
KPN1402	SAMN35878161	KPN1402c	5363428
		pKPN1402_1	170177	IncHI1B
		pKPN1402_2	108291	IncFIB
		pKPN1402_3	79754	IncFIA
		pKPN1402_4	61749	IncL/M
		pKPN1402_5	5251	ColRNAI_rep_cluster_1987
KPN1409	SAMN35878162	KPN1409c	5333211
		pKPN1409_1	165718	IncHI1B
		pKPN1409_2	108290	IncFIB
		pKPN1409_3	79749	IncFIA
		pKPN1409_4	61749	IncL/M
KPN226	SAMN35878163	KPN226c	5419636
		pKPN226_1	106754	IncFIB,IncFII,rep_cluster_2183
KPN23	SAMN35878164	KPN23c	5374339
		pKPN23_1	176477	IncFIB,IncFII
		pKPN23_2	10060	ColRNAI_rep_cluster_1857
KPN415	SAMN35878165	KPN415c	5179880
		pKPN415_1	125113	IncFIA,IncFIA,IncFIB,IncFIC
		pKPN415_2	51077	ColRNAI_rep_cluster_1987,IncR
KPN482	SAMN35878166	KPN482c	5229845
		pKPN482_1	297211	IncHI1B
		pKPN482_2	127819	IncN
		pKPN482_3	75670	IncFIA,IncFII,IncFII,rep_cluster_2183
		pKPN482_4	9730	ColRNAI_rep_cluster_1857
		pKPN482_5	5521	rep_cluster_2335,rep_cluster_2373
KPN49	SAMN35878167	KPN49c	5415403
		pKPN49_1	160794	IncFIB,IncFII,rep_cluster_2183
		pKPN49_2	95090	IncFIA,IncFII,rep_cluster_2183
KPN62	SAMN35878168	KPN62c	5242586
		pKPN62_1	213339	IncFIB
KPN63	SAMN35878169	KPN63c	5308253
		pKPN63_1	162933	IncFIB,IncFII
KPN68	SAMN35878170	KPN68c	5257694
		pKPN68_1	153565	IncFIB
		pKPN68_2	4907	Col(Ye4449)
KPN8	SAMN35878172	KPN8c	5362968
		pKPN8_1	232932	IncFIB,IncHI1B
KPN80	SAMN35878171	KPN80c	5365607
		pKPN80_1	251479	IncFIB,IncFII,rep_cluster_2183
		pKPN80_2	86224	IncFIA,rep_cluster_2183
OC1092	SAMN35878173	OC1092c	5403526
		pOC1092_1	143433	IncFIA,IncFIA,IncFIB,IncFIC
		pOC1092_2	140658	IncFIA,IncFII
		pOC1092_3	85408	IncFII
		pOC1092_4	43379	IncX3
		pOC1092_5	9294	ColRNAI_rep_cluster_1857
OC1116	SAMN35878174	OC1116c	5356186
		pOC1116_1	181325	IncFIB
		pOC1116_2	87735	IncFIA,IncFII,IncFII,rep_cluster_2183
		pOC1116_3	41293	IncR
		pOC1116_4	30836	IncN
TK421	SAMN13161584	TK421c	5277246
		pTK421_1	130329	IncFIA,IncFII,rep_cluster_2183
		pTK421_2	127353	IncFIB,IncR,rep_cluster_2183
		pTK421_3	30122	IncFII
TK77	SAMN35878175	TK77c	5414673
KPPR1	GCF_000755605.1	KPPR1	5374834
NTUH-K2044	NC_012731.1	NTUH-K2044	5248520
	NC_006625.1	pK2044	224152	IncFIB,IncHI1B
KP52.145	NZ_FO834905.1	KP52.145pII	121703	IncFIB
	NC_014016.1	pKpQIL	113637	IncFIB,IncFII,rep_cluster_2183
	NZ_CP019018.1	pEC244_2	158911	IncFIB,IncFIC,rep_cluster_2244
