# Supplementary material for: Klebsiella pneumoniae clinical isolates with features of both multidrug-resistance and hypervirulence have unexpectedly low virulence
Source: Nat Commun. 2023 Dec 2;14:7962. doi: 10.1038/s41467-023-43802-1 (PMC10693551; doi:10.1038/s41467-023-43802-1)
Supplement: Supplementary file 8 — Supplementary Data 5 [file 41467_2023_43802_MOESM8_ESM.xlsx]

## Sheet: Sheet1
Supplementary Data 5. Survival data and dosing use to calculate LD50
Strain	Dose (log CFU)	Surviving Mice	Mortalities	Total Mice
1155IKP00	8.53	0	5	5
1155IKP00	7.78	5	0	5
1155IKP00	8.22	1	4	5
ARLG-3346	7.8	0	5	5
ARLG-3346	7	5	0	5
ARLG-3346	6.3	5	0	5
ARLG-3346	5.8	5	0	5
ARLG-3346	7.46	0	5	5
ARLG-3346	7.24	0	5	5
ARLG-4365	7.5	4	1	5
ARLG-4365	6.7	5	0	5
ARLG-4365	8.49	0	5	5
ARLG-4365	7.27	5	0	5
ARLG-4803	7.5	5	0	5
ARLG-4803	6.7	5	0	5
ARLG-4803	8.99	0	5	5
ARLG-4803	8.81	3	2	5
CRE-015	8.6	0	5	5
CRE-015	7.9	5	0	5
CRE-015	7.8	5	5	10
CRE-015	7.4	5	0	5
CRE-015	7	10	0	10
CRE-015	7.1	5	0	5
CRE-015	6.8	5	0	5
CRE-017	8.6	1	9	10
CRE-017	7.8	10	0	10
CRE-041	8.6	0	4	4
CRE-041	7.8	5	0	5
CRE-118	8.6	0	10	10
CRE-118	7.8	4	6	10
CRE-163	8.6	1	9	10
CRE-163	7.8	8	2	10
CRE-204	8.6	0	10	10
CRE-204	7.8	8	2	10
CRE-229	7.8	0	10	10
CRE-229	7	10	0	10
CRE-231	7.8	1	9	10
CRE-231	7	10	0	10
CRE-234	8.5	0	4	4
CRE-234	7.6	5	0	5
CRE-234	8.08	5	0	5
CRE-235	8.6	7	1	8
CRE-235	7.8	9	0	9
CRE-243	8.6	0	10	10
CRE-243	7.8	3	7	10
CRE-265	8.46	0	5	5
CRE-265	7.92	0	5	5
CRE-265	7.48	3	2	5
CRE-265	6.63	5	0	5
DHQP1701672	7.8	0	5	5
DHQP1701672	7.04	1	2	3
DHQP1701672	6.67	1	3	4
DHQP1701672	6.53	2	1	3
DHQP1701672	5.72	5	0	5
hvkp5	3.94	0	3	3
hvkp5	3.51	0	3	3
hvkp5	3.25	0	3	3
hvkp5	2.7	2	1	3
hvkp5	2.41	2	1	3
hvkp5	3.68	0	2	2
hvkp5	3.47	0	3	3
hvkp5	3.27	0	3	3
hvkp5	2.94	0	3	3
hvkp5	2.57	1	2	2
hvkp5	3.1	0	2	2
hvkp5	1.5	5	2	7
hvKP5	3.47	0	5	5
K014	6	0	5	5
K014	5	1	4	5
K014	4.9	0	3	3
K014	4	2	1	3
KPN13	4.78	5	0	5
KPN13	1.48	10	0	10
KPN13	7.58	0	3	3
KPN13	6.65	0	4	4
KPN13	5.72	0	3	3
KPN1402	8.5	0	5	5
KPN1402	7.9	5	0	5
KPN1402	8.65	0	5	5
KPN1402	8.25	3	2	5
KPN1409	7.5	4	1	5
KPN1409	6.7	5	0	5
KPN1409	8.51	0	5	5
KPN1409	7.76	4	1	5
KPN226	7.7	5	0	5
KPN226	7	5	0	5
KPN226	8.42	0	5	5
KPN226	7.65	5	0	5
KPN23	8	0	5	5
KPN23	7.1	0	5	5
KPN23	6	2	3	5
KPN23	5	5	0	5
KPN23	6	5	0	5
KPN23	5	5	0	5
KPN415	8.6	0	4	4
KPN415	7.7	5	0	5
KPN415	8.02	5	0	5
KPN482	7.4	1	4	5
KPN482	6.7	5	0	5
KPN482	7.57	0	4	4
KPN482	6.98	5	0	5
KPN49	5.6	0	5	5
KPN49	4.6	0	5	5
KPN49	3.7	0	5	5
KPN49	2.7	0	5	5
KPN49	1.33	9	1	10
KPN62	4.98	5	0	5
KPN62	1.68	5	0	5
KPN62	7.69	0	3	3
KPN62	6.71	3	1	4
KPN62	5.65	3	0	3
KPN63	4.98	3	2	5
KPN63	6.16	0	5	5
KPN63	5.26	3	0	3
KPN63	4.57	2	2	4
KPN63	3.49	3	0	3
KPN68	8.86183	0	5	5
KPN68	7.9	5	0	5
KPN68	8.1	1	4	5
KPN8	5.1	0	5	5
KPN8	4.1	0	5	5
KPN8	3.2	1	4	5
KPN8	2.1	3	2	5
KPN8	3	1	2	3
KPN8	1.4	5	1	6
KPN80	8.77	0	4	4
KPN80	7.93	5	0	5
KPN80	8.2	0	5	5
OC1092	8.6	7	3	10
OC1092	7.8	3	0	3
OC1092	7.3	5	0	5
OC1116	8.6	4	11	15
OC1116	7.8	6	4	10
OC1116	7.3	4	1	5
TK421	5.7	0	4	4
TK421	4.5	2	1	3
TK421	3.8	2	1	3
TK421	2.9	4	0	4
TK421	5.94	0	5	5
TK421	4.98	2	3	5
TK77	8	0	3	3
TK77	7.65	0	3	3
TK77	7.52	1	2	3
TK77	7.22	0	3	3
TK77	6.88	3	0	3
TK77	8.06	0	2	2
TK77	7.66	0	3	3
TK77	7.35	0	2	2
TK77	6.97	1	2	3
TK77	6.54	3	0	3
TK77	3.49	5	0	5
