# Supplementary material for: Klebsiella pneumoniae clinical isolates with features of both multidrug-resistance and hypervirulence have unexpectedly low virulence
Source: Nat Commun. 2023 Dec 2;14:7962. doi: 10.1038/s41467-023-43802-1 (PMC10693551; doi:10.1038/s41467-023-43802-1)
Supplement: Supplementary file 10 — Source Data [file 41467_2023_43802_MOESM10_ESM.xlsx]

## Sheet: Figure 1
	Figure 1B					Figure 1C					Figure 1D
	Resistance Classes	ESBL- / CPE-	ESBL+ / CPE-	CPE+			ESBL-/CPE-	ESBL+/CPE-	CPE+			iuc 1	iuc 2	iuc 2A	iuc 3	iuc other	iuc 5
	0	1.72546	0	0		None	174	975	1414		ST258	0	0	0	0	0	10
	1	0.843558	0.153374	0.191718		iuc1	1	3	11		ST16	0	0	0	0	0	6
	2	0.383436	2.26227	1.34202		iuc2	0	0	0		ST231	0	0	0	0	6	0
	3	0.345092	1.84049	2.91411		iuc2A	0	0	0		ST15	4	0	0	0	0	0
	4	0.690184	3.41258	3.22086		iuc3	0	0	0		ST11	3	0	0	0	0	0
	5	0.958589	2.56902	5.06135		iucOther	3	3	6		ST23	3	0	0	0	0	0
	6	0.920245	5.48313	7.01687		iuc5	1	3	15		ST893	2	0	0	0	0	0
	7	0.306748	7.17025	11.1196							ST268	1	0	0	0	0	0
	8	0.575153	10.0844	15.8359							ST37-2LV	1	0	0	0	0	0
	9	0.115031	3.71933	6.21166							ST611	0	0	0	0	0	1
	10	0	0.958589	1.80215							ST15-1LV	0	0	0	0	1	0
	11	0	0.0383436	0.728528							ST307-1LV	0	0	0	0	1	0
											ST3712-2LV	0	0	0	0	1	0

## Sheet: Figure 5
	Figure 5A	Active Serum (%)					Average			Figure 5B	Uronic Acid (uG)				Average			Figure 5C	Dipyridyl Equivalent (mM)					Average			Figure 5D	Post OD600/Pre OD600				Average
	1155IKP00	1.82456	7.40741				4.61598			1155IKP00	19.0822	17.0522	17.6322		17.9222			1155-IKP	53.3348	30.3289	82.2041			55.2893			1155IKP00	0.255172	0.225532	0.225532		0.235412
	ARLG-3346	0.0107527	0				0.00537634			ARLG-3346	13.4349	13.4502	14.2591		13.7147			ARLG-3346	245.254	259.895	256.64			253.929			ARLG-3346	0.14	0.119512	0.109756		0.123089
	ARLG-4365	91.5254	25.2632				58.3943			ARLG-4365	15.877	13.8165	19.8912		16.5282			ARLG-4365	59.4444	264.075	193.047			172.189			ARLG-4365	0.191176	0.2025	0.137736		0.177137
	ARLG-4803	0.190909	15.8462				8.01853			ARLG-4803	9.20706	10.1839	10.9776		10.1228			ARLG-4803	69.5193	185.167	132.738			129.141			ARLG-4803	0.123256	0.18125	0.106818		0.137108
	CRE-015	2.08407	9.75				5.91704			CRE-015	12.5344	13.9386	15.7396		14.0709			CRE-015	111.833	111.457	130.071			117.787			CRE-015	0.104545	0.136842	0.113208		0.118198
	CRE-017	0	0.0103093				0.00515464			CRE-017	11.0844	12.2291	12.1681		11.8272			CRE-017	47.7041	50.5785				49.1413			CRE-017	0.223256	0.144737	0.244444		0.204146
	CRE-041	2.66667	0.0111111				1.33889			CRE-041	4.65868	4.84184	3.95658		4.4857			CRE-041	88.063	38.0537				63.0583			CRE-041	0.155769	0.261818	0.192308		0.203298
	CRE-118	235.185	64.2857				149.735			CRE-118	2.85765	2.55239	2.53713		2.64905			CRE-118	153.707	68.0847				110.896			CRE-118	0.144681	0.196875	0.161702		0.167753
	CRE-163	0.0925926	0.320513				0.206553			CRE-163	9.03916	13.8012	13.3739		12.0714			CRE-163	92.8606	107.328				100.094			CRE-163	0.172727	0.183333	0.165714		0.173925
	CRE-204	7.35185	10.6667				9.00926			CRE-204	-0.118637	-0.210215	0.0339932		-0.0982861			CRE-204	56.2451	37.1497				46.6974			CRE-204	0.112903	0.13125	0.147368		0.130507
	CRE-229	0.578947	0.0222222				0.300585			CRE-229	11.9391	12.1376	11.4202		11.8323			CRE-229	131.209	179.195	26.9084			112.438			CRE-229	0.0945946	0.10678	0.0510204		0.0841316
	CRE-231	3.87879	1.65909				2.76894			CRE-231	16.3654	15.297	15.9075		15.8566			CRE-231	180.917	97.0394				138.978			CRE-231	0.207407	0.232258	0.230303		0.223323
	CRE-234	0	0				0			CRE-234	6.13919	6.65814	7.14655		6.64796			CRE-234	180.067	82.0343				131.051			CRE-234	0.126	0.173684	0.120833		0.140173
	CRE-243	0.0490196	9.23077				4.63989			CRE-243	3.34606	3.75817	4.82658		3.97693			CRE-243	82.2721	19.8445				51.0583			CRE-243	0.316667	0.322581	0.195745		0.278331
	CRE-265	0	0				0			CRE-265	44.2509	32.2694	38.2068		38.2424			CRE-265	192.495	104.259				148.377			CRE-265	0.386957	0.758621	0.37561		0.507062
	DHQP1701672	23.4146	62.7907				43.1027			DHQP1701672	13.496	14.8696	13.2823		13.8826			DHQP1701672	173.52	130.156	160.259			154.645			DHQP1701672	0.298246	0.309091	0.297561		0.301632
	hvKP1	6.19048	14.5283				10.3594			hvKP1	20.1048	18.777	18.7159		19.1992			hvKP1	132.076	292.088	194.528			206.231			hvKP1	0.358065	0.549296	0.232727		0.380029
	hvKP2	5.5102	60.8696				33.1899			hvKP2	30.2547	30.3616	32.2084		30.9416			hvKP2	249.379	247.271				248.325			hvKP2	0.431429	0.474576	0.508108		0.471371
	hvKP4	46.7626	17.8				32.2813			hvKP4	32.88	30.2853	13.557		25.5741			hvKP4	261.042	221.237				241.14			hvKP4	0.6	0.366667	0.308108		0.424925
	hvKP5	14.2857	80	51	80		56.3214			hvkp5	34.5335	15.6887	22.8659		24.3627			hvKP5	270.727	288.564	129.06	136.589		206.235			hvKP5	0.59322	0.539394	0.508108		0.546907
	K014	1.40606	1.54545				1.47576			K014	29.7205	30.8042	26.8206		29.1151			K014	234.308	247.732				241.02			K014	0.292105	0.3	0.293478		0.295195
	KPN13	0.0119048	0.0392157				0.0255602			KPN13	16.7928	17.4949	17.7849		17.3575			KPN13	133.266	261.252	224.719	231.114		212.588			KPN13	0.274194	0.230909	0.173333		0.226145
	KPN1402	0.068	0				0.034			KPN1402	11.3286	11.2981	14.1065		12.2444			KPN1402	286.849	177.818				232.333			KPN1402	0.189583	0.2	0.185714		0.191766
	KPN1409	0.0869565	108.333				54.2101			KPN1409	12.977	11.0997	13.8012		12.626			KPN1409	37.9607	298.086	181.249			172.432			KPN1409	0.166154	0.2	0.135849		0.167334
	KPN226	0	0.0169492				0.00847458			KPN226	15.6938	15.1291	14.3202		15.0477			KPN226	90.1728	123.685	122.1			111.986			KPN226	0.189796	0.190741	0.157447		0.179328
	KPN23	25.1429	245.679				135.411			KPN23	14.076	12.7786	9.92442		12.2597			KPN23	43.7476	281.592	136.151			153.83			KPN23	0.16129	0.153333	0.2		0.171541
	KPN415	0.0687023	0.758621				0.413661			KPN415	13.1296	11.527	13.7707		12.8091			KPN415	12.2056	63.9415				38.0736			KPN415	0.221875	0.246154	0.193878		0.220635
	KPN482	8.55856	40.4444				24.5015			KPN482	26.9885	23.6001	24.8822		25.1569			KPN482	47.9703	294.96	237.753			193.561			KPN482	0.145	0.193617	0.160417		0.166345
	KPN49	220	412.979				316.49			KPN49	19.998	24.8058	22.3027		22.3688			KPN49	114.322	287.716	254.686			218.908			KPN49	0.387879	0.585714	0.404255		0.459283
	KPN62	0	0.031746				0.015873			KPN62	5.16236	5.98656	6.2613		5.80341			KPN62	112.751	278.123	221.669			204.181			KPN62	0.314894	0.277612	0.185714		0.259407
	KPN63	5.64286	1.81132				3.72709			KPN63	9.60389	10.7028	8.47443		9.59372			KPN63	281.215	235.036				258.125			KPN63	0.289831	0.206	0.289706		0.261845
	KPN68	13.4247	10.5747				11.9997			KPN68	7.07024	7.75707	8.9018		7.9097			KPN68	131.824	121.186				126.505			KPN68	0.245833	0.218182	0.232787		0.232267
	KPN8	57.1429	194.152				125.647			KPN8	23.6764	23.188	23.2032		23.3559			KPN8	140.52	288.139	251.782			226.814			KPN8	0.518182	0.473171	0.5625		0.517951
	KPN80	61.6667	106.977				84.3217			KPN80	3.39185	4.06343	4.68921		4.04816			KPN80	102.682	46.0859				74.3837			KPN80	0.222222	0.232727	0.221739		0.225563
	KPPR1	25.8824	81.8182				53.8503			KPPR1	22.6843	19.4638	24.8669		22.3383			KPPR1-1	134.197	132.768				133.482			KPPR1	0.486667	0.2	0.262069		0.316245
	NTUH-K2044	86.2963	100				93.1481			NTUH-K2044	21.8753	19.4791	24.9737		22.1094			NTUH-K2044	187.006	243.44				215.223			NTUH-K2044	0.403571	0.222222	0.178788		0.268194
	OC-1092	2	1				1.5			OC1092	-1.32441	-1.55336	-2.17914		-1.68564			OC1092	351.76	112.289				232.025			OC-1092	0.178	0.188636	0.111628		0.159421
	OC1116	51.5152	200				125.758			OC1116	8.81022	10.5655	8.82548		9.40039			OC1116	88.2516	48.6935				68.4725			OC1116	0.15098	0.243636	0.232308		0.208975
	TK421	11.3821	8.5088				9.94546			TK421	34.04	35.2457	30.1937		33.1598			TK421	121.83	305.646	204.622			210.699			TK421	0.435135	0.375	0.405263		0.405133
	TK77	39	21.0063	47.5439			35.85			TK77	16.0372	17.8535	17.3066		17.0658			TK77	169.165	88.1373				128.651			TK77	0.264865	0.246512	0.294545		0.268641

## Sheet: Figure 6
Strain	Dose (log CFU)	Surviving Mice	Mortalities	Total Mice
1155IKP00	8.53	0	5	5
1155IKP00	7.78	5	0	5
1155IKP00	8.22	1	4	5
ARLG-3346	7.8	0	5	5
ARLG-3346	7	5	0	5
ARLG-3346	6.3	5	0	5
ARLG-3346	5.8	5	0	5
ARLG-3346	7.46	0	5	5
ARLG-3346	7.24	0	5	5
ARLG-4365	7.5	4	1	5
ARLG-4365	6.7	5	0	5
ARLG-4365	8.49	0	5	5
ARLG-4365	7.27	5	0	5
ARLG-4803	7.5	5	0	5
ARLG-4803	6.7	5	0	5
ARLG-4803	8.99	0	5	5
ARLG-4803	8.81	3	2	5
CRE-015	8.6	0	5	5
CRE-015	7.9	5	0	5
CRE-015	7.8	5	5	10
CRE-015	7.4	5	0	5
CRE-015	7	10	0	10
CRE-015	7.1	5	0	5
CRE-015	6.8	5	0	5
CRE-017	8.6	1	9	10
CRE-017	7.8	10	0	10
CRE-041	8.6	0	4	4
CRE-041	7.8	5	0	5
CRE-118	8.6	0	10	10
CRE-118	7.8	4	6	10
CRE-163	8.6	1	9	10
CRE-163	7.8	8	2	10
CRE-204	8.6	0	10	10
CRE-204	7.8	8	2	10
CRE-229	7.8	0	10	10
CRE-229	7	10	0	10
CRE-231	7.8	1	9	10
CRE-231	7	10	0	10
CRE-234	8.5	0	4	4
CRE-234	7.6	5	0	5
CRE-234	8.08	5	0	5
CRE-235	8.6	7	1	8
CRE-235	7.8	9	0	9
CRE-243	8.6	0	10	10
CRE-243	7.8	3	7	10
CRE-265	8.46	0	5	5
CRE-265	7.92	0	5	5
CRE-265	7.48	3	2	5
CRE-265	6.63	5	0	5
DHQP1701672	7.8	0	5	5
DHQP1701672	7.04	1	2	3
DHQP1701672	6.67	1	3	4
DHQP1701672	6.53	2	1	3
DHQP1701672	5.72	5	0	5
hvkp5	3.94	0	3	3
hvkp5	3.51	0	3	3
hvkp5	3.25	0	3	3
hvkp5	2.7	2	1	3
hvkp5	2.41	2	1	3
hvkp5	3.68	0	2	2
hvkp5	3.47	0	3	3
hvkp5	3.27	0	3	3
hvkp5	2.94	0	3	3
hvkp5	2.57	1	2	2
hvkp5	3.1	0	2	2
hvkp5	1.5	5	2	7
hvKP5	3.47	0	5	5
K014	6	0	5	5
K014	5	1	4	5
K014	4.9	0	3	3
K014	4	2	1	3
KPN13	4.78	5	0	5
KPN13	1.48	10	0	10
KPN13	7.58	0	3	3
KPN13	6.65	0	4	4
KPN13	5.72	0	3	3
KPN1402	8.5	0	5	5
KPN1402	7.9	5	0	5
KPN1402	8.65	0	5	5
KPN1402	8.25	3	2	5
KPN1409	7.5	4	1	5
KPN1409	6.7	5	0	5
KPN1409	8.51	0	5	5
KPN1409	7.76	4	1	5
KPN226	7.7	5	0	5
KPN226	7	5	0	5
KPN226	8.42	0	5	5
KPN226	7.65	5	0	5
KPN23	8	0	5	5
KPN23	7.1	0	5	5
KPN23	6	2	3	5
KPN23	5	5	0	5
KPN23	6	5	0	5
KPN23	5	5	0	5
KPN415	8.6	0	4	4
KPN415	7.7	5	0	5
KPN415	8.02	5	0	5
KPN482	7.4	1	4	5
KPN482	6.7	5	0	5
KPN482	7.57	0	4	4
KPN482	6.98	5	0	5
KPN49	5.6	0	5	5
KPN49	4.6	0	5	5
KPN49	3.7	0	5	5
KPN49	2.7	0	5	5
KPN49	1.33	9	1	10
KPN62	4.98	5	0	5
KPN62	1.68	5	0	5
KPN62	7.69	0	3	3
KPN62	6.71	3	1	4
KPN62	5.65	3	0	3
KPN63	4.98	3	2	5
KPN63	6.16	0	5	5
KPN63	5.26	3	0	3
KPN63	4.57	2	2	4
KPN63	3.49	3	0	3
KPN68	8.86183	0	5	5
KPN68	7.9	5	0	5
KPN68	8.1	1	4	5
KPN8	5.1	0	5	5
KPN8	4.1	0	5	5
KPN8	3.2	1	4	5
KPN8	2.1	3	2	5
KPN8	3	1	2	3
KPN8	1.4	5	1	6
KPN80	8.77	0	4	4
KPN80	7.93	5	0	5
KPN80	8.2	0	5	5
OC1092	8.6	7	3	10
OC1092	7.8	3	0	3
OC1092	7.3	5	0	5
OC1116	8.6	4	11	15
OC1116	7.8	6	4	10
OC1116	7.3	4	1	5
TK421	5.7	0	4	4
TK421	4.5	2	1	3
TK421	3.8	2	1	3
TK421	2.9	4	0	4
TK421	5.94	0	5	5
TK421	4.98	2	3	5
TK77	8	0	3	3
TK77	7.65	0	3	3
TK77	7.52	1	2	3
TK77	7.22	0	3	3
TK77	6.88	3	0	3
TK77	8.06	0	2	2
TK77	7.66	0	3	3
TK77	7.35	0	2	2
TK77	6.97	1	2	3
TK77	6.54	3	0	3
TK77	3.49	5	0	5

## Sheet: Figure S1
	Figure S1A				Figure S1B
	ST	# of Isolates			KL	# of Isolates
	ST258	1068			KL102	623
	ST307	608			KL107	565
	ST14	107			KL106	464
	ST16	105			KL51	133
	ST15	104			KL24	84
	ST13	44			KL2	62
	ST147	37			KL25	58
	ST45	37			KL3	52
	ST280	32			KL23	45
	ST17	32			KL27	45

## Sheet: Figure S2
	Figure S2A	PostOD600/PreOD600									Figure S2B
	DHQP1701672	hvKP2	hvKP5	TK77	K014	KPN63	CRE-118	CRE-163				hmv (+)	hmv (-)
	0.298246	0.431429	0.59322	0.264865	0.292105	0.289831	0.144681	0.172727			Convergent	1	11
	0.309091	0.474576	0.539394	0.246512	0.3	0.206	0.196875	0.183333			MDR-cKP	1	10
	0.297561	0.508108	0.508108	0.294545	0.293478	0.289706	0.161702	0.165714			hvKP	11	0
											NON-MDR-cKP	3	3

## Sheet: Figure S3
		Figure S3
		None				iuc1				iuc2				iuc3				iuc5
		Convergent	hvKP	MDR-cKP	NON-MDR-cKP	Convergent	hvKP	MDR-cKP	NON-MDR-cKP	Convergent	hvKP	MDR-cKP	NON-MDR-cKP	Convergent	hvKP	MDR-cKP	NON-MDR-cKP	Convergent	hvKP	MDR-cKP	NON-MDR-cKP
		111.986	133.482	68.4725	126.505	172.189	206.231				241.14						153.83	253.929
				49.1413	74.3837	154.645	248.325				218.908							129.141
				63.0583	128.651		206.235				258.125							117.787
				110.896	55.2893		212.588				210.699							38.0736
				100.094			226.814											232.025
				46.6974		241.02	215.223
				112.438
				138.978		232.333
				131.051		172.432
				51.0583		193.561
				148.377					204.181

## Sheet: Figure S4
	Figure S4A							Figure S4B								Figure S4C							Figure S4D						Figure S4E						Figure S4F							Figure S4G
		K014							DHQP1701672								ARLG-4803							KPN415						KPN1402						KPN226							ARLG-3346
LOG(Dose)		6.0	5.0	4.9	4.0		LOG(Dose)		7.80	7.04	6.67	6.53	5.72		LOG(Dose)		9.0	8.8	7.5	6.7		LOG(Dose)		8.02	8.6	7.8		LOG(Dose)		8.6	8.0	7.8		LOG(Dose)		8.42	7.65	7.8	7.0		LOG(Dose)		7.5	7.2	7.8	7.0	6.3	5.8
	Time (hrs)							Time (hrs)								Time (hrs)							Time (hrs)						Time (hrs)						Time (hrs)							Time (hrs)
	41.5	1						40	1							26	1						13		1				26	1					49	1						38			1
	41.5							40	1							30	1						13		1				30	1					49							38			1
	41.5							40	1	1						30	1						13		1				30	1					62	1						38			1
	42							40	1	1	1					30	1						13		1				30	1					62	1						42		1
	42							40	1							30	1						38						30	1					62	1						44	1
	65.5	1						45			1					48							38						70		1				62	1						44	1
	65.5	1						45			1					48							38						70		1				69							44	1
	65.5	1						46				1				48							38						114						90							44
	65.5	1						69								48							38						114						90							45		1
	114		1					72								48							45						167						114							47	1
	114		1					94								64		1					45						336		0	0			114							47	1
	114		1					143								64		1					49						336		0	0			234							48
	114		1					95								64							49						336		0	0			336		0	0	0			48
	79			1				114								91							62						336			0			336		0	0	0			50			1
	103			1				114								91							62						13	1					336		0	0	0			62
	103			1	1			139								70							62						13	1					336		0	0	0			64
								162								70							62						13	1					336			0	0			64
	336		0		0			336		0	0	0	0			114							69						13	1												64
	336				0			336				0	0			114							90						13	1												64
								336					0			167							90						336			0										66		1
								336					0			336		0	0	0			114																			66		1
								336					0			336		0	0	0			114																			67
																336		0	0	0			234																			67
																336			0	0			336	0		0																67
																336			0	0			336	0		0																92
																							336	0		0																181			1
																							336	0		0																208		1
																							336	0		0																336				0	0	0
																																										336				0	0	0
																																										336				0	0	0
																																										336				0	0	0
																																										336				0	0	0
[truncated: 27 more columns]
